# Supplementary material for: Global Burden of Iodine Deficiency: Insights and Projections to 2050 Using XGBoost and SHAP
Source: Adv Nutr. 2025 Feb 4;16(3):100384. doi: 10.1016/j.advnut.2025.100384 (PMC11909719; doi:10.1016/j.advnut.2025.100384)
Supplement: Multimedia component 1 [file mmc1.xlsx]

## Sheet: Supplementary Table 1
Liang Dan, Wang Li et al. Global Burden of Iodine Deficiency: Insights and Projections to 2050 Using XGBoost and SHAP Supplementary Table 1. All ages incident, prevalent cases, and DALYs by nation/region, year, and sex.
Location	Year	Incident Case (95% UI)			Prevalent Case (95% UI)			DALYs (95% UI)
		Male	Female	Both	Male	Female	Both	Male	Female	Both
Nation
Afghanistan	1990	3,092.02 (2,356.94 to 3,872.71)	4,780.60 (3,726.79 to 5,923.99)	7,872.62 (6,101.87 to 9,699.45)	50,292.91 (38,506.95 to 62,317.14)	85,879.69 (65,808.18 to 105,294.28)	136,172.60 (105,009.65 to 166,227.00)	1,296.11 (725.48 to 2,173.22)	1,959.25 (1,092.53 to 3,133.45)	3,255.35 (1,854.10 to 5,246.57)
	1991	3,232.33 (2,476.78 to 4,020.77)	4,991.62 (3,915.75 to 6,203.17)	8,223.95 (6,404.55 to 10,119.54)	53,296.80 (41,062.67 to 65,646.33)	91,078.93 (70,039.36 to 111,307.39)	144,375.72 (110,423.14 to 175,353.09)	1,419.93 (789.36 to 2,345.29)	2,114.79 (1,157.70 to 3,322.16)	3,534.72 (1,966.11 to 5,648.90)
	1992	3,538.31 (2,722.47 to 4,380.67)	5,433.72 (4,276.11 to 6,722.87)	8,972.03 (7,007.75 to 11,058.59)	59,105.44 (45,312.59 to 72,915.43)	100,282.99 (76,572.37 to 122,562.78)	159,388.43 (122,132.21 to 194,027.70)	1,622.93 (928.26 to 2,612.54)	2,375.50 (1,339.67 to 3,748.11)	3,998.43 (2,321.48 to 6,310.95)
	1993	4,093.90 (3,158.94 to 5,081.53)	6,216.27 (4,893.34 to 7,688.26)	10,310.17 (8,077.20 to 12,680.14)	69,451.73 (52,705.51 to 85,724.38)	115,642.33 (87,739.25 to 141,689.13)	185,094.06 (141,415.47 to 225,822.33)	1,935.55 (1,106.39 to 3,105.28)	2,760.82 (1,593.10 to 4,304.74)	4,696.37 (2,735.31 to 7,367.07)
	1994	4,753.95 (3,665.08 to 5,925.05)	7,143.62 (5,614.22 to 8,825.38)	11,897.57 (9,313.64 to 14,686.96)	81,634.16 (61,506.91 to 101,446.83)	133,348.73 (100,717.77 to 163,861.66)	214,982.89 (162,261.30 to 262,737.99)	2,298.47 (1,286.97 to 3,641.47)	3,179.80 (1,805.23 to 4,913.97)	5,478.27 (3,129.49 to 8,480.79)
	1995	5,391.28 (4,129.91 to 6,810.29)	8,057.18 (6,343.47 to 9,997.91)	13,448.46 (10,519.51 to 16,626.21)	92,686.19 (69,301.34 to 115,797.67)	149,709.15 (112,741.97 to 185,450.37)	242,395.35 (181,296.29 to 297,225.98)	2,634.51 (1,463.63 to 4,142.21)	3,561.96 (2,063.92 to 5,729.40)	6,196.47 (3,556.35 to 9,796.08)
	1996	6,072.44 (4,616.33 to 7,569.58)	9,067.26 (7,113.87 to 11,244.59)	15,139.70 (11,789.45 to 18,718.54)	103,558.76 (77,534.13 to 128,917.39)	166,708.58 (125,295.59 to 204,480.69)	270,267.34 (202,715.92 to 330,581.34)	2,953.30 (1,708.82 to 4,585.00)	3,948.16 (2,343.62 to 6,033.02)	6,901.47 (4,150.41 to 10,622.99)
	1997	6,871.56 (5,173.05 to 8,573.58)	10,278.44 (8,044.47 to 12,784.52)	17,150.00 (13,285.14 to 21,270.22)	115,569.88 (86,466.03 to 143,893.66)	186,183.88 (140,307.59 to 228,474.20)	301,753.76 (226,191.70 to 368,950.58)	3,303.52 (1,949.63 to 5,056.69)	4,359.08 (2,629.24 to 6,822.29)	7,662.60 (4,598.14 to 11,760.80)
	1998	7,733.20 (5,757.57 to 9,680.78)	11,586.44 (9,040.27 to 14,417.15)	19,319.64 (14,864.06 to 24,082.01)	127,971.41 (94,649.10 to 159,658.13)	206,375.88 (155,680.20 to 253,196.01)	334,347.30 (249,892.38 to 410,291.62)	3,652.15 (2,144.00 to 5,567.61)	4,781.89 (2,925.13 to 7,501.60)	8,434.04 (5,207.64 to 12,863.11)
	1999	8,542.97 (6,335.07 to 10,774.51)	12,804.41 (9,863.24 to 15,965.85)	21,347.38 (16,335.63 to 26,554.53)	138,964.83 (101,822.93 to 173,663.36)	224,082.43 (170,237.94 to 274,716.51)	363,047.26 (270,885.81 to 446,718.90)	3,965.62 (2,402.20 to 5,907.88)	5,161.56 (3,166.30 to 7,929.14)	9,127.18 (5,643.10 to 13,827.27)
	2000	9,044.21 (6,704.58 to 11,474.60)	13,564.75 (10,397.12 to 17,022.48)	22,608.96 (17,147.92 to 28,217.43)	143,785.92 (105,145.74 to 179,787.74)	232,666.12 (176,465.45 to 286,944.43)	376,452.04 (280,954.76 to 463,563.76)	4,097.42 (2,479.91 to 6,083.72)	5,340.91 (3,221.65 to 8,142.11)	9,438.34 (5,747.94 to 14,214.06)
	2001	9,195.14 (6,835.95 to 11,644.16)	13,818.34 (10,535.54 to 17,287.35)	23,013.47 (17,572.04 to 28,666.27)	142,298.35 (104,167.04 to 177,926.88)	232,170.58 (176,352.27 to 284,598.86)	374,468.94 (280,329.39 to 462,753.92)	4,077.61 (2,453.31 to 6,064.48)	5,356.86 (3,210.83 to 8,233.74)	9,434.47 (5,694.56 to 14,249.31)
	2002	9,469.56 (7,053.05 to 11,972.66)	14,209.57 (10,871.28 to 17,656.23)	23,679.13 (18,054.37 to 29,487.49)	144,422.93 (105,903.47 to 181,086.95)	235,126.19 (178,246.59 to 287,858.62)	379,549.12 (285,091.34 to 469,424.95)	4,168.56 (2,460.36 to 6,213.63)	5,464.95 (3,267.66 to 8,381.96)	9,633.50 (5,772.86 to 14,681.19)
	2003	9,958.21 (7,422.17 to 12,588.48)	14,862.82 (11,374.19 to 18,466.17)	24,821.03 (18,916.36 to 30,836.76)	151,678.38 (111,183.52 to 190,540.45)	243,592.48 (184,516.01 to 301,393.48)	395,270.86 (297,858.43 to 487,117.21)	4,425.88 (2,658.64 to 6,736.84)	5,688.13 (3,411.42 to 8,613.34)	10,114.01 (6,081.62 to 15,319.67)
	2004	10,289.86 (7,667.19 to 13,017.08)	15,313.31 (11,688.11 to 19,075.28)	25,603.16 (19,547.42 to 31,835.77)	156,461.27 (114,766.75 to 196,358.42)	248,992.73 (188,515.32 to 308,698.49)	405,454.00 (306,880.72 to 500,816.02)	4,572.00 (2,697.17 to 6,878.88)	5,847.64 (3,476.21 to 8,826.22)	10,419.64 (6,431.38 to 15,621.07)
	2005	10,408.56 (7,738.19 to 13,352.03)	15,499.62 (11,940.70 to 19,407.43)	25,908.19 (19,757.30 to 32,228.60)	157,449.36 (114,848.73 to 197,916.70)	250,123.59 (189,878.06 to 310,618.70)	407,572.95 (310,054.46 to 505,326.39)	4,662.27 (2,709.23 to 7,167.04)	5,927.58 (3,626.05 to 9,139.72)	10,589.85 (6,506.94 to 16,277.44)
	2006	10,404.13 (7,689.18 to 13,080.80)	15,537.22 (11,971.65 to 19,305.99)	25,941.35 (19,725.48 to 32,199.48)	156,932.50 (115,226.37 to 196,316.55)	249,263.29 (189,853.92 to 307,466.62)	406,195.80 (308,484.77 to 501,889.37)	4,689.97 (2,729.01 to 6,949.40)	5,990.55 (3,718.09 to 9,374.39)	10,680.52 (6,576.01 to 16,088.42)
	2007	10,118.65 (7,482.45 to 12,701.40)	15,224.03 (11,748.69 to 18,984.01)	25,342.68 (19,251.77 to 31,459.23)	152,130.09 (112,325.33 to 189,723.65)	243,100.74 (185,232.93 to 300,113.20)	395,230.83 (298,961.67 to 487,548.63)	4,556.85 (2,638.05 to 6,867.41)	5,881.23 (3,585.22 to 8,856.33)	10,438.08 (6,464.32 to 15,639.76)
	2008	9,634.32 (7,163.78 to 12,050.15)	14,649.70 (11,304.25 to 18,496.40)	24,284.02 (18,523.65 to 30,133.50)	144,296.96 (106,969.03 to 179,494.75)	233,240.32 (178,202.84 to 287,610.64)	377,537.29 (284,352.38 to 464,913.69)	4,336.10 (2,378.36 to 6,759.98)	5,712.03 (3,434.16 to 8,809.77)	10,048.13 (5,933.54 to 15,598.52)
	2009	9,219.97 (6,877.36 to 11,615.62)	14,149.30 (10,873.59 to 17,985.62)	23,369.26 (17,774.90 to 29,129.98)	138,150.29 (101,975.53 to 172,508.14)	225,236.15 (171,393.07 to 279,349.96)	363,386.43 (272,978.95 to 449,102.24)	4,163.71 (2,342.36 to 6,529.24)	5,598.81 (3,312.14 to 8,780.23)	9,762.52 (5,811.77 to 15,014.87)
	2010	8,940.70 (6,687.80 to 11,241.82)	13,805.80 (10,615.39 to 17,559.01)	22,746.51 (17,296.35 to 28,344.77)	134,332.65 (98,506.64 to 168,644.97)	220,203.07 (166,564.00 to 273,414.80)	354,535.72 (266,313.97 to 437,992.26)	4,054.92 (2,291.64 to 6,456.28)	5,506.53 (3,139.62 to 8,540.47)	9,561.45 (5,479.09 to 14,449.22)
	2011	8,743.23 (6,478.14 to 10,949.38)	13,551.58 (10,343.32 to 17,044.04)	22,294.82 (16,848.60 to 27,707.98)	131,811.27 (96,494.21 to 164,949.76)	216,819.89 (164,342.41 to 268,114.49)	348,631.16 (259,422.25 to 431,055.92)	4,007.81 (2,208.07 to 6,510.77)	5,478.76 (3,212.35 to 8,509.12)	9,486.57 (5,356.46 to 14,997.21)
	2012	8,579.82 (6,301.32 to 10,648.25)	13,334.55 (10,138.34 to 16,733.11)	21,914.38 (16,439.21 to 27,269.08)	130,048.05 (94,538.07 to 163,728.40)	214,322.73 (160,848.82 to 264,147.54)	344,370.79 (253,899.84 to 427,003.06)	3,957.77 (2,063.53 to 6,473.53)	5,443.61 (3,104.24 to 8,398.48)	9,401.38 (5,257.37 to 14,725.81)
	2013	8,435.23 (6,144.06 to 10,483.84)	13,136.81 (9,955.76 to 16,467.38)	21,572.04 (16,123.83 to 26,780.11)	128,593.86 (92,668.68 to 163,194.00)	212,333.76 (158,759.90 to 261,777.44)	340,927.62 (250,518.90 to 423,646.82)	3,932.07 (2,130.63 to 6,326.60)	5,444.38 (3,078.10 to 8,623.26)	9,376.46 (5,307.53 to 14,916.11)
	2014	8,355.70 (6,047.48 to 10,505.91)	13,023.96 (9,801.71 to 16,318.92)	21,379.66 (15,722.99 to 26,425.92)	127,998.86 (92,106.17 to 163,789.00)	211,625.00 (157,328.38 to 261,114.59)	339,623.87 (247,999.66 to 424,608.49)	3,899.47 (2,134.77 to 6,383.97)	5,399.88 (3,075.87 to 8,394.35)	9,299.35 (5,154.36 to 14,638.73)
	2015	8,392.86 (6,040.50 to 10,691.45)	13,071.24 (9,893.05 to 16,382.17)	21,464.11 (15,895.67 to 26,494.11)	129,134.09 (92,567.95 to 165,975.29)	213,417.47 (156,413.78 to 263,751.03)	342,551.56 (248,338.29 to 430,774.23)	3,882.77 (2,021.84 to 6,267.51)	5,422.23 (3,015.55 to 8,524.88)	9,304.99 (5,154.12 to 14,549.68)
	2016	8,498.23 (6,142.83 to 10,709.79)	13,207.43 (9,952.76 to 16,342.85)	21,705.66 (16,096.88 to 26,745.98)	131,069.31 (93,944.75 to 167,447.82)	216,429.91 (160,297.47 to 267,416.56)	347,499.22 (254,236.35 to 433,581.57)	3,852.49 (2,090.67 to 6,179.64)	5,412.35 (3,029.84 to 8,514.32)	9,264.84 (5,173.90 to 14,602.30)
	2017	8,631.06 (6,237.94 to 10,894.51)	13,378.30 (10,085.16 to 16,395.10)	22,009.36 (16,527.93 to 27,142.82)	133,305.74 (95,634.69 to 169,230.41)	219,917.83 (162,422.65 to 270,953.74)	353,223.57 (258,285.65 to 438,239.46)	3,779.69 (1,975.71 to 6,077.76)	5,354.62 (3,017.61 to 8,700.69)	9,134.31 (5,163.78 to 14,538.78)
	2018	8,786.65 (6,430.14 to 11,110.09)	13,598.18 (10,194.35 to 16,529.95)	22,384.82 (17,011.33 to 27,639.68)	136,015.38 (97,244.14 to 172,413.72)	224,291.58 (166,545.90 to 275,800.45)	360,306.95 (264,656.48 to 447,127.03)	3,727.19 (1,949.64 to 6,280.09)	5,324.16 (2,950.92 to 8,716.38)	9,051.35 (4,936.31 to 14,762.92)
	2019	8,933.28 (6,634.65 to 11,406.93)	13,849.75 (10,457.37 to 16,973.11)	22,783.03 (17,504.86 to 28,270.59)	138,655.66 (99,435.55 to 175,421.85)	229,105.42 (170,410.15 to 283,079.61)	367,761.08 (272,293.61 to 455,463.66)	3,754.98 (1,997.32 to 6,195.50)	5,375.76 (2,953.79 to 8,895.34)	9,130.73 (5,070.87 to 15,031.03)
	2020	8,985.95 (6,497.57 to 11,548.45)	14,113.35 (10,746.31 to 17,582.49)	23,099.30 (17,366.70 to 28,747.23)	139,926.23 (99,938.80 to 177,744.64)	233,907.09 (174,992.38 to 294,125.18)	373,833.32 (276,727.11 to 466,172.76)	3,792.15 (1,897.89 to 6,382.68)	5,502.81 (3,119.96 to 9,049.89)	9,294.96 (5,118.27 to 15,170.49)
	2021	9,366.06 (6,849.09 to 11,758.27)	14,542.77 (10,891.22 to 18,149.12)	23,908.83 (17,813.47 to 29,746.25)	146,322.77 (104,527.47 to 185,497.31)	242,013.60 (181,238.94 to 303,390.44)	388,336.37 (288,958.08 to 483,608.15)	3,910.44 (2,017.50 to 6,641.29)	5,634.66 (3,120.01 to 9,095.29)	9,545.10 (5,236.24 to 15,579.06)
	2022	11,184.57 (10,421.17 to 11,442.24)	17,239.30 (16,105.86 to 17,836.80)	28,423.87 (26,967.66 to 29,175.58)	176,123.78 (169,292.42 to 180,705.06)	287,953.28 (277,358.29 to 297,007.54)	464,077.07 (449,654.65 to 476,087.51)	4,594.19 (4,413.02 to 4,716.37)	6,415.55 (6,160.02 to 6,626.56)	11,009.74 (10,636.94 to 11,292.34)
	2023	11,515.38 (10,753.10 to 11,785.31)	17,737.17 (16,547.78 to 18,386.48)	29,252.55 (27,685.10 to 30,087.45)	181,908.26 (175,082.35 to 186,964.50)	297,315.43 (286,318.19 to 306,375.19)	479,223.69 (463,804.12 to 492,228.84)	4,741.42 (4,557.22 to 4,876.11)	6,605.31 (6,347.04 to 6,820.23)	11,346.73 (10,944.68 to 11,644.52)
	2024	11,859.50 (11,057.29 to 12,155.12)	18,225.49 (17,031.79 to 18,936.14)	30,084.99 (28,349.85 to 31,001.12)	187,391.46 (179,532.05 to 193,004.39)	305,671.14 (293,231.32 to 315,632.35)	493,062.60 (475,095.86 to 507,364.21)	4,883.27 (4,684.07 to 5,027.58)	6,770.03 (6,478.92 to 7,013.45)	11,653.29 (11,200.98 to 12,006.75)
	2025	12,218.09 (11,415.72 to 12,537.69)	18,761.34 (17,448.05 to 19,516.48)	30,979.44 (29,103.95 to 31,942.48)	193,458.68 (184,743.74 to 199,473.92)	315,291.36 (302,398.05 to 326,136.77)	508,750.04 (489,976.88 to 524,319.99)	5,037.21 (4,833.92 to 5,195.50)	6,963.34 (6,669.90 to 7,230.10)	12,000.54 (11,549.98 to 12,373.46)
	2026	12,604.57 (11,683.56 to 12,949.38)	19,283.01 (17,792.78 to 20,121.65)	31,887.58 (29,911.55 to 32,949.17)	199,526.79 (190,234.47 to 206,216.15)	324,880.02 (310,602.69 to 336,449.12)	524,406.81 (502,873.40 to 541,231.20)	5,190.27 (4,972.52 to 5,354.34)	7,155.93 (6,853.20 to 7,447.16)	12,346.20 (11,867.20 to 12,768.93)
	2027	13,014.50 (12,044.33 to 13,384.83)	19,865.96 (18,305.08 to 20,764.10)	32,880.46 (30,846.85 to 34,011.97)	206,011.55 (195,843.17 to 212,859.23)	334,880.24 (318,322.85 to 347,817.32)	540,891.79 (517,615.11 to 559,305.49)	5,346.75 (5,092.60 to 5,531.04)	7,367.74 (7,057.23 to 7,669.58)	12,714.49 (12,208.21 to 13,149.87)
	2028	13,434.23 (12,417.29 to 13,828.23)	20,496.85 (18,872.70 to 21,426.57)	33,931.08 (31,803.75 to 35,115.95)	212,704.35 (201,861.61 to 220,414.82)	345,919.44 (328,544.20 to 360,098.36)	558,623.79 (531,941.02 to 577,862.42)	5,509.25 (5,262.69 to 5,703.21)	7,585.25 (7,232.97 to 7,908.63)	13,094.50 (12,552.00 to 13,550.63)
	2029	13,863.77 (12,811.56 to 14,272.95)	21,137.57 (19,478.92 to 22,106.12)	35,001.34 (32,746.32 to 36,245.41)	219,736.02 (208,078.24 to 228,180.43)	356,409.30 (338,316.24 to 370,707.14)	576,145.31 (548,599.01 to 597,308.56)	5,683.03 (5,403.70 to 5,884.09)	7,813.86 (7,424.44 to 8,150.63)	13,496.89 (12,892.25 to 13,988.86)
	2030	14,281.93 (13,205.49 to 14,713.95)	21,778.57 (20,050.19 to 22,791.72)	36,060.50 (33,757.66 to 37,347.23)	226,766.80 (214,815.87 to 235,745.78)	367,499.49 (347,091.89 to 382,732.13)	594,266.29 (563,050.94 to 617,132.03)	5,864.01 (5,583.16 to 6,087.57)	8,023.39 (7,626.56 to 8,378.49)	13,887.39 (13,262.33 to 14,417.31)
	2031	14,732.37 (13,613.81 to 15,181.75)	22,432.57 (20,623.55 to 23,487.12)	37,164.94 (34,786.11 to 38,499.19)	234,324.67 (221,060.99 to 243,231.44)	379,125.77 (358,152.46 to 395,747.34)	613,450.45 (580,606.01 to 637,631.58)	6,051.76 (5,748.02 to 6,289.33)	8,250.81 (7,824.76 to 8,658.00)	14,302.57 (13,645.82 to 14,877.28)
	2032	15,183.49 (14,025.94 to 15,652.87)	23,101.18 (21,210.04 to 24,201.19)	38,284.67 (35,836.23 to 39,660.71)	241,804.77 (227,334.13 to 252,198.57)	390,939.17 (369,139.21 to 408,616.46)	632,743.94 (597,589.40 to 659,182.48)	6,244.55 (5,926.52 to 6,498.70)	8,494.72 (8,059.17 to 8,920.03)	14,739.27 (14,062.04 to 15,344.32)
	2033	15,640.47 (14,449.46 to 16,129.48)	23,787.88 (21,819.51 to 24,948.12)	39,428.36 (36,897.21 to 40,858.53)	249,623.85 (234,572.02 to 260,599.65)	403,566.99 (379,218.69 to 423,268.30)	653,190.83 (615,402.94 to 681,092.06)	6,429.51 (6,071.95 to 6,702.87)	8,745.73 (8,269.57 to 9,181.56)	15,175.24 (14,421.53 to 15,831.70)
	2034	16,094.08 (14,861.45 to 16,592.63)	24,476.74 (22,450.21 to 25,657.22)	40,570.81 (37,991.89 to 42,049.10)	258,105.40 (241,905.33 to 269,543.92)	416,839.63 (390,802.22 to 437,574.38)	674,945.03 (634,046.61 to 704,664.42)	6,644.08 (6,281.20 to 6,935.65)	9,001.48 (8,512.32 to 9,466.02)	15,645.56 (14,842.18 to 16,329.17)
	2035	16,533.46 (15,250.46 to 17,052.33)	25,150.64 (23,071.59 to 26,365.57)	41,684.10 (39,032.34 to 43,230.88)	266,212.52 (248,847.13 to 278,694.26)	429,714.24 (402,915.40 to 450,802.80)	695,926.76 (653,122.97 to 727,777.97)	6,841.47 (6,479.75 to 7,137.83)	9,271.06 (8,717.17 to 9,763.74)	16,112.53 (15,244.52 to 16,829.94)
	2036	16,959.05 (15,646.47 to 17,494.04)	25,803.23 (23,663.93 to 27,051.30)	42,762.27 (40,041.13 to 44,341.53)	274,443.57 (256,606.48 to 287,518.66)	443,128.74 (414,080.61 to 465,531.46)	717,572.31 (671,263.89 to 750,611.95)	7,042.65 (6,643.08 to 7,354.23)	9,523.60 (8,962.16 to 10,045.66)	16,566.25 (15,670.46 to 17,343.01)
	2037	17,385.03 (16,041.87 to 17,937.73)	26,457.63 (24,289.36 to 27,750.74)	43,842.66 (41,056.07 to 45,479.03)	283,150.05 (264,013.81 to 296,692.92)	456,078.46 (425,923.06 to 480,842.18)	739,228.51 (689,957.02 to 774,491.61)	7,255.96 (6,836.39 to 7,583.05)	9,785.68 (9,196.18 to 10,361.54)	17,041.64 (16,122.37 to 17,857.74)
	2038	17,814.09 (16,439.86 to 18,378.74)	27,093.97 (24,852.11 to 28,423.85)	44,908.06 (42,043.48 to 46,577.57)	291,868.52 (271,340.07 to 306,661.08)	469,685.09 (437,846.38 to 495,825.42)	761,553.61 (709,075.92 to 799,344.00)	7,476.19 (7,033.88 to 7,822.70)	10,050.54 (9,445.98 to 10,645.65)	17,526.73 (16,547.95 to 18,384.13)
	2039	18,230.32 (16,826.73 to 18,811.83)	27,723.89 (25,438.91 to 29,095.65)	45,954.21 (43,023.92 to 47,688.15)	300,842.19 (279,407.46 to 316,147.06)	484,191.17 (450,514.00 to 512,054.44)	785,033.36 (731,231.75 to 824,716.56)	7,687.95 (7,208.89 to 8,059.52)	10,325.88 (9,680.88 to 10,951.88)	18,013.83 (16,984.35 to 18,921.44)
	2040	18,635.96 (17,207.64 to 19,230.50)	28,348.07 (26,029.80 to 29,744.18)	46,984.03 (43,998.51 to 48,757.59)	309,900.49 (287,165.04 to 325,955.49)	498,874.59 (463,020.42 to 526,830.21)	808,775.08 (750,607.82 to 850,902.93)	7,913.75 (7,416.67 to 8,302.23)	10,610.29 (9,943.50 to 11,271.20)	18,524.04 (17,446.49 to 19,475.03)
	2041	19,039.79 (17,591.86 to 19,653.82)	28,962.41 (26,597.53 to 30,383.76)	48,002.20 (44,926.64 to 49,801.10)	319,101.24 (295,079.36 to 336,606.26)	513,786.20 (477,467.26 to 543,968.53)	832,887.43 (773,342.39 to 877,356.51)	8,126.79 (7,630.39 to 8,523.70)	10,908.06 (10,165.04 to 11,575.05)	19,034.85 (17,870.42 to 20,038.35)
	2042	19,434.47 (17,965.91 to 20,064.13)	29,564.17 (27,160.96 to 31,025.37)	48,998.63 (45,822.17 to 50,819.38)	328,492.20 (303,195.44 to 346,539.64)	528,579.05 (489,462.37 to 560,082.94)	857,071.25 (793,829.87 to 902,699.03)	8,353.73 (7,819.73 to 8,772.33)	11,190.35 (10,433.27 to 11,909.09)	19,544.09 (18,337.07 to 20,588.85)
	2043	19,816.29 (18,322.96 to 20,454.80)	30,142.38 (27,685.92 to 31,645.24)	49,958.67 (46,706.75 to 51,822.70)	337,767.68 (311,512.74 to 356,624.44)	542,689.42 (501,164.38 to 576,294.36)	880,457.10 (813,308.96 to 928,787.04)	8,581.38 (8,028.18 to 9,024.94)	11,461.71 (10,688.67 to 12,236.16)	20,043.09 (18,820.70 to 21,148.97)
	2044	20,193.36 (18,674.54 to 20,841.29)	30,704.77 (28,178.65 to 32,241.57)	50,898.13 (47,586.62 to 52,798.03)	347,203.55 (319,640.09 to 366,873.30)	557,687.90 (513,959.24 to 593,394.85)	904,891.45 (833,827.18 to 955,695.55)	8,821.39 (8,248.08 to 9,275.30)	11,757.18 (10,960.84 to 12,548.51)	20,578.57 (19,305.68 to 21,736.33)
	2045	20,561.41 (19,028.73 to 21,223.05)	31,263.47 (28,698.69 to 32,824.93)	51,824.88 (48,439.18 to 53,755.72)	356,852.06 (327,918.67 to 377,686.21)	573,041.06 (527,185.50 to 610,948.84)	929,893.13 (857,025.77 to 983,849.18)	9,048.60 (8,439.64 to 9,530.23)	12,041.24 (11,193.96 to 12,882.94)	21,089.84 (19,753.03 to 22,286.95)
	2046	20,917.56 (19,362.16 to 21,589.03)	31,803.58 (29,210.40 to 33,377.74)	52,721.14 (49,273.62 to 54,680.45)	366,497.23 (336,096.50 to 387,997.23)	588,796.40 (541,470.31 to 627,725.94)	955,293.62 (878,486.76 to 1,012,024.89)	9,278.96 (8,636.65 to 9,785.62)	12,340.43 (11,457.69 to 13,200.85)	21,619.38 (20,232.04 to 22,851.19)
	2047	21,272.81 (19,698.09 to 21,967.80)	32,328.52 (29,713.89 to 33,924.88)	53,601.33 (50,077.83 to 55,584.85)	376,006.37 (344,019.60 to 399,298.50)	604,401.64 (556,089.89 to 644,738.18)	980,408.02 (901,051.29 to 1,038,783.42)	9,500.47 (8,852.75 to 10,015.14)	12,642.14 (11,698.69 to 13,517.16)	22,142.61 (20,671.99 to 23,430.29)
	2048	21,612.40 (20,015.73 to 22,312.78)	32,839.67 (30,194.20 to 34,453.16)	54,452.08 (50,860.91 to 56,484.23)	385,472.23 (351,937.56 to 409,960.48)	619,987.70 (568,668.40 to 661,819.99)	1,005,459.94 (923,251.09 to 1,066,403.40)	9,726.68 (9,038.18 to 10,268.44)	12,945.23 (11,978.26 to 13,855.53)	22,671.91 (21,141.45 to 24,006.79)
	2049	21,937.82 (20,328.76 to 22,649.09)	33,324.26 (30,616.52 to 34,980.12)	55,262.08 (51,605.87 to 57,352.49)	395,301.90 (360,899.51 to 420,601.28)	634,634.18 (581,221.02 to 678,814.22)	1,029,936.08 (942,609.83 to 1,093,118.21)	9,969.30 (9,257.87 to 10,522.39)	13,212.15 (12,208.77 to 14,204.10)	23,181.45 (21,600.92 to 24,586.72)
	2050	22,260.92 (20,638.01 to 22,978.41)	33,790.84 (31,060.42 to 35,465.18)	56,051.76 (52,331.38 to 58,176.52)	405,079.87 (369,450.80 to 431,187.21)	649,780.18 (593,518.79 to 696,455.41)	1,054,860.05 (965,224.81 to 1,121,276.38)	10,201.71 (9,471.79 to 10,777.20)	13,506.06 (12,500.87 to 14,523.62)	23,707.76 (22,074.99 to 25,141.26)
Albania	1990	224.39 (167.79 to 282.33)	368.02 (287.75 to 453.50)	592.40 (458.44 to 732.20)	3,899.13 (2,831.22 to 5,056.09)	6,337.82 (4,821.35 to 7,880.63)	10,236.94 (7,724.41 to 12,870.53)	85.48 (41.90 to 138.21)	133.13 (65.68 to 221.34)	218.61 (111.14 to 356.31)
	1991	225.06 (168.82 to 283.22)	369.00 (290.30 to 454.12)	594.06 (462.26 to 732.34)	3,901.79 (2,837.06 to 5,009.48)	6,385.61 (4,889.14 to 7,905.53)	10,287.40 (7,785.54 to 12,853.74)	85.70 (45.67 to 139.64)	134.02 (69.65 to 215.96)	219.72 (115.73 to 347.53)
	1992	224.40 (168.71 to 281.56)	368.16 (289.21 to 450.65)	592.57 (461.54 to 729.03)	3,881.10 (2,818.85 to 4,964.84)	6,399.52 (4,876.48 to 7,943.17)	10,280.62 (7,799.48 to 12,876.12)	86.12 (44.29 to 138.56)	133.99 (67.85 to 222.69)	220.11 (116.06 to 360.26)
	1993	222.66 (167.13 to 279.42)	365.85 (286.52 to 450.68)	588.51 (455.58 to 720.06)	3,843.31 (2,789.23 to 4,891.92)	6,387.02 (4,887.21 to 7,981.21)	10,230.33 (7,777.51 to 12,758.70)	85.48 (42.82 to 137.73)	134.40 (67.45 to 221.59)	219.87 (111.33 to 358.22)
	1994	220.03 (164.60 to 276.98)	362.30 (284.44 to 445.92)	582.33 (450.44 to 711.59)	3,793.15 (2,756.83 to 4,794.51)	6,353.51 (4,856.52 to 7,883.50)	10,146.66 (7,665.47 to 12,653.83)	84.02 (44.36 to 135.08)	134.07 (68.80 to 222.79)	218.09 (115.33 to 356.17)
	1995	216.70 (161.73 to 273.20)	357.73 (281.51 to 441.92)	574.43 (442.02 to 704.66)	3,734.74 (2,708.76 to 4,742.92)	6,303.69 (4,836.04 to 7,841.95)	10,038.43 (7,557.36 to 12,535.48)	82.54 (41.89 to 132.99)	133.38 (66.82 to 220.36)	215.93 (114.08 to 352.57)
	1996	211.82 (158.78 to 264.86)	350.72 (274.53 to 431.68)	562.54 (433.52 to 687.75)	3,651.70 (2,655.05 to 4,629.26)	6,209.06 (4,758.66 to 7,701.92)	9,860.76 (7,447.62 to 12,282.30)	80.87 (42.12 to 126.92)	132.03 (68.87 to 215.38)	212.90 (114.22 to 335.31)
	1997	204.73 (153.34 to 255.06)	340.32 (267.02 to 419.22)	545.05 (421.74 to 669.64)	3,531.54 (2,583.77 to 4,458.88)	6,049.98 (4,650.88 to 7,523.31)	9,581.53 (7,250.14 to 11,918.53)	78.93 (41.90 to 125.06)	129.22 (67.20 to 209.17)	208.15 (109.24 to 327.27)
	1998	196.68 (147.23 to 245.62)	328.28 (257.78 to 403.34)	524.96 (407.88 to 644.82)	3,397.54 (2,486.49 to 4,311.50)	5,857.92 (4,529.96 to 7,291.92)	9,255.46 (7,061.50 to 11,541.76)	76.09 (39.65 to 120.33)	124.91 (66.18 to 205.19)	201.00 (108.22 to 323.50)
	1999	188.41 (141.38 to 236.09)	315.58 (248.62 to 390.29)	503.98 (392.64 to 620.24)	3,262.14 (2,383.92 to 4,175.69)	5,652.43 (4,367.93 to 7,022.09)	8,914.57 (6,813.67 to 11,128.43)	72.95 (38.12 to 116.31)	120.24 (64.54 to 195.91)	193.19 (104.70 to 305.81)
	2000	179.84 (134.83 to 225.06)	302.14 (237.02 to 374.16)	481.98 (375.17 to 597.32)	3,121.80 (2,282.02 to 4,013.32)	5,436.37 (4,189.94 to 6,780.09)	8,558.17 (6,540.67 to 10,682.40)	69.19 (36.55 to 111.30)	114.81 (59.70 to 191.05)	184.00 (95.81 to 292.37)
	2001	170.96 (128.99 to 212.76)	287.99 (226.79 to 356.28)	458.95 (358.27 to 565.53)	2,970.24 (2,190.23 to 3,815.01)	5,193.97 (4,023.18 to 6,441.22)	8,164.21 (6,281.66 to 10,193.41)	62.25 (34.41 to 98.38)	105.03 (56.11 to 169.95)	167.28 (91.23 to 267.81)
	2002	161.77 (122.51 to 200.80)	273.31 (216.17 to 336.71)	435.08 (340.65 to 535.85)	2,806.28 (2,096.83 to 3,600.98)	4,920.40 (3,806.89 to 6,106.34)	7,726.68 (5,956.23 to 9,592.93)	51.40 (29.72 to 82.66)	89.66 (51.76 to 144.76)	141.06 (82.43 to 226.04)
	2003	152.82 (116.27 to 189.10)	258.99 (205.39 to 318.58)	411.81 (324.61 to 506.18)	2,646.40 (1,972.40 to 3,388.93)	4,649.18 (3,616.03 to 5,783.51)	7,295.58 (5,622.54 to 9,060.70)	39.67 (21.09 to 69.09)	69.43 (37.01 to 113.86)	109.10 (57.81 to 180.19)
	2004	144.88 (110.24 to 179.18)	246.27 (195.34 to 301.44)	391.16 (309.59 to 480.50)	2,512.29 (1,863.16 to 3,198.68)	4,420.43 (3,451.24 to 5,509.45)	6,932.72 (5,332.87 to 8,639.60)	30.18 (13.83 to 54.63)	53.06 (24.93 to 96.62)	83.24 (39.15 to 151.46)
	2005	138.57 (105.55 to 172.21)	236.12 (187.00 to 290.20)	374.69 (296.80 to 459.50)	2,423.43 (1,797.78 to 3,088.71)	4,270.55 (3,325.96 to 5,343.44)	6,693.98 (5,153.94 to 8,346.05)	25.88 (10.40 to 49.62)	45.71 (18.82 to 87.06)	71.59 (29.49 to 134.21)
	2006	133.48 (102.17 to 165.25)	227.83 (180.82 to 278.67)	361.31 (286.90 to 442.37)	2,368.61 (1,761.70 to 3,004.40)	4,179.27 (3,241.64 to 5,214.40)	6,547.88 (5,019.63 to 8,173.89)	25.38 (10.15 to 49.04)	44.70 (18.77 to 83.31)	70.08 (28.96 to 133.11)
	2007	128.85 (98.98 to 159.10)	220.21 (175.79 to 270.02)	349.06 (277.46 to 428.74)	2,323.17 (1,736.88 to 2,932.42)	4,102.57 (3,170.71 to 5,113.44)	6,425.74 (4,908.75 to 8,050.27)	24.95 (9.79 to 48.71)	43.89 (18.05 to 84.45)	68.84 (28.15 to 133.20)
	2008	124.59 (95.39 to 153.84)	213.15 (169.88 to 262.63)	337.74 (268.15 to 414.24)	2,284.33 (1,708.23 to 2,898.45)	4,036.41 (3,107.11 to 5,030.61)	6,320.75 (4,844.12 to 7,917.95)	24.60 (9.87 to 48.91)	43.22 (17.76 to 84.12)	67.82 (27.44 to 130.12)
	2009	120.59 (92.06 to 149.34)	206.51 (164.18 to 254.71)	327.10 (260.30 to 400.29)	2,248.65 (1,681.68 to 2,839.57)	3,975.70 (3,074.01 to 4,963.71)	6,224.35 (4,796.65 to 7,765.62)	24.22 (9.57 to 47.68)	42.57 (17.51 to 82.16)	66.78 (27.41 to 127.55)
	2010	116.77 (88.90 to 145.06)	200.17 (159.62 to 246.86)	316.94 (252.77 to 387.10)	2,212.94 (1,650.50 to 2,785.53)	3,915.98 (3,038.47 to 4,917.36)	6,128.92 (4,736.32 to 7,617.62)	23.75 (9.77 to 44.42)	41.98 (17.74 to 81.81)	65.72 (27.26 to 124.12)
	2011	113.03 (86.50 to 139.66)	194.07 (156.39 to 239.29)	307.09 (245.78 to 375.16)	2,182.00 (1,634.07 to 2,751.66)	3,867.97 (3,000.73 to 4,845.72)	6,049.96 (4,649.37 to 7,551.60)	25.69 (11.54 to 47.66)	45.62 (21.06 to 84.26)	71.31 (33.06 to 131.30)
	2012	109.48 (83.89 to 134.65)	188.35 (152.26 to 232.04)	297.83 (238.62 to 363.83)	2,160.94 (1,628.80 to 2,730.60)	3,839.90 (2,973.44 to 4,815.03)	6,000.84 (4,577.32 to 7,454.28)	31.16 (16.23 to 54.49)	55.45 (30.06 to 94.53)	86.61 (46.18 to 147.11)
	2013	106.22 (81.17 to 130.77)	183.05 (147.90 to 225.47)	289.27 (232.08 to 353.15)	2,144.65 (1,604.30 to 2,686.39)	3,819.63 (2,935.32 to 4,779.33)	5,964.29 (4,548.38 to 7,394.33)	37.81 (21.19 to 63.49)	67.17 (38.81 to 107.24)	104.97 (59.88 to 169.91)
	2014	103.19 (79.46 to 127.09)	177.96 (143.13 to 218.28)	281.15 (226.42 to 342.72)	2,124.98 (1,574.05 to 2,672.94)	3,791.88 (2,906.93 to 4,744.76)	5,916.85 (4,520.25 to 7,333.81)	43.00 (20.79 to 69.07)	76.57 (40.55 to 124.82)	119.57 (62.75 to 192.68)
	2015	100.27 (77.46 to 123.38)	172.82 (137.92 to 212.43)	273.09 (220.46 to 332.15)	2,092.93 (1,551.51 to 2,650.28)	3,740.63 (2,872.51 to 4,705.42)	5,833.56 (4,443.50 to 7,264.07)	44.89 (17.71 to 72.89)	78.86 (36.68 to 130.93)	123.76 (55.51 to 202.38)
	2016	97.69 (76.00 to 119.90)	167.99 (135.93 to 205.36)	265.68 (213.61 to 323.70)	2,058.70 (1,539.28 to 2,597.81)	3,677.82 (2,817.95 to 4,610.01)	5,736.52 (4,401.47 to 7,149.84)	44.22 (16.92 to 72.62)	77.61 (36.28 to 128.56)	121.83 (55.83 to 198.26)
	2017	95.80 (74.17 to 116.56)	164.21 (133.24 to 201.04)	260.01 (208.20 to 315.77)	2,038.51 (1,537.74 to 2,579.30)	3,629.93 (2,768.66 to 4,557.70)	5,668.43 (4,359.63 to 7,056.65)	43.64 (17.34 to 71.18)	76.25 (35.14 to 124.64)	119.89 (53.42 to 196.03)
	2018	94.18 (73.02 to 114.69)	160.80 (130.39 to 197.70)	254.99 (203.32 to 310.73)	2,019.90 (1,535.33 to 2,556.88)	3,586.75 (2,773.52 to 4,517.10)	5,606.65 (4,336.21 to 7,016.05)	43.03 (17.32 to 70.70)	75.48 (35.05 to 126.84)	118.51 (53.14 to 198.21)
	2019	92.54 (71.62 to 113.19)	157.32 (126.66 to 194.25)	249.86 (198.26 to 304.67)	1,993.70 (1,515.28 to 2,527.42)	3,541.77 (2,720.09 to 4,479.80)	5,535.47 (4,253.16 to 6,918.74)	42.40 (16.89 to 70.21)	74.39 (34.29 to 123.85)	116.79 (51.60 to 191.05)
	2020	90.81 (70.07 to 112.80)	153.69 (123.84 to 187.24)	244.50 (195.89 to 295.08)	1,956.48 (1,470.01 to 2,477.31)	3,493.12 (2,706.22 to 4,330.34)	5,449.60 (4,184.12 to 6,781.20)	41.50 (16.81 to 68.11)	73.68 (33.60 to 125.02)	115.18 (51.55 to 191.16)
	2021	90.40 (70.76 to 110.95)	152.85 (122.15 to 185.97)	243.25 (192.95 to 296.24)	1,959.85 (1,475.83 to 2,480.34)	3,491.20 (2,683.41 to 4,376.76)	5,451.05 (4,164.46 to 6,774.20)	41.45 (16.44 to 67.84)	73.18 (33.98 to 121.08)	114.63 (49.76 to 186.06)
	2022	95.27 (94.42 to 95.98)	161.80 (160.26 to 163.26)	257.07 (255.28 to 258.93)	2,018.70 (1,999.97 to 2,031.73)	3,614.45 (3,592.30 to 3,633.50)	5,633.15 (5,603.97 to 5,653.99)	42.51 (42.01 to 42.99)	76.04 (75.34 to 76.88)	118.55 (117.63 to 119.54)
	2023	95.80 (94.88 to 96.41)	161.68 (160.12 to 163.01)	257.48 (255.54 to 259.04)	2,015.20 (1,997.07 to 2,030.62)	3,613.95 (3,593.03 to 3,633.32)	5,629.14 (5,602.99 to 5,653.86)	42.41 (41.95 to 42.87)	76.45 (75.03 to 77.04)	118.86 (117.39 to 119.66)
	2024	96.25 (95.21 to 96.92)	161.57 (160.13 to 163.03)	257.82 (256.00 to 259.46)	2,016.37 (1,997.13 to 2,032.96)	3,619.39 (3,597.63 to 3,640.08)	5,635.76 (5,605.03 to 5,662.95)	42.36 (41.81 to 42.84)	76.34 (75.38 to 77.17)	118.71 (117.61 to 119.67)
	2025	96.71 (95.71 to 97.37)	161.70 (160.23 to 163.33)	258.41 (256.58 to 260.25)	2,019.25 (2,000.29 to 2,035.61)	3,626.36 (3,597.56 to 3,645.08)	5,645.61 (5,611.28 to 5,670.42)	42.44 (41.94 to 42.86)	76.35 (75.69 to 77.03)	118.79 (117.99 to 119.65)
	2026	97.17 (96.06 to 97.98)	161.53 (160.20 to 163.12)	258.70 (256.90 to 260.51)	2,022.95 (2,005.00 to 2,038.83)	3,622.68 (3,601.32 to 3,644.31)	5,645.64 (5,615.78 to 5,672.28)	42.47 (41.96 to 43.01)	76.02 (75.18 to 77.01)	118.50 (117.50 to 119.70)
	2027	97.68 (96.64 to 98.42)	161.50 (160.09 to 163.16)	259.18 (257.45 to 260.99)	2,024.13 (2,006.60 to 2,040.17)	3,618.97 (3,595.18 to 3,641.04)	5,643.10 (5,612.14 to 5,672.01)	42.42 (41.97 to 42.92)	76.18 (75.02 to 77.25)	118.60 (117.35 to 119.85)
	2028	98.11 (96.95 to 98.81)	161.51 (160.09 to 163.17)	259.62 (257.82 to 261.53)	2,024.41 (2,006.63 to 2,041.15)	3,620.59 (3,595.43 to 3,645.95)	5,645.00 (5,615.95 to 5,673.37)	42.45 (41.98 to 42.94)	75.89 (74.41 to 77.63)	118.33 (116.80 to 120.24)
	2029	98.39 (97.29 to 99.14)	161.31 (159.96 to 162.85)	259.69 (257.88 to 261.51)	2,025.85 (2,004.90 to 2,043.71)	3,628.32 (3,602.09 to 3,651.98)	5,654.16 (5,620.72 to 5,683.34)	42.52 (41.94 to 43.03)	76.36 (75.34 to 77.60)	118.88 (117.69 to 120.26)
	2030	98.51 (97.32 to 99.29)	160.98 (159.66 to 162.63)	259.49 (257.62 to 261.32)	2,029.61 (2,007.74 to 2,047.96)	3,630.06 (3,599.55 to 3,655.97)	5,659.67 (5,624.26 to 5,691.62)	42.62 (42.13 to 43.16)	77.02 (75.87 to 78.07)	119.64 (118.42 to 120.92)
	2031	98.38 (97.15 to 99.16)	160.66 (159.44 to 162.28)	259.03 (257.04 to 260.90)	2,030.60 (2,010.80 to 2,048.69)	3,636.41 (3,609.73 to 3,661.85)	5,667.01 (5,633.12 to 5,698.27)	42.62 (42.16 to 43.17)	77.24 (76.24 to 78.20)	119.85 (118.73 to 121.07)
	2032	98.32 (97.13 to 99.17)	160.27 (158.98 to 161.88)	258.59 (256.76 to 260.47)	2,030.62 (2,010.70 to 2,048.31)	3,634.92 (3,610.53 to 3,660.57)	5,665.53 (5,634.81 to 5,695.95)	42.66 (42.20 to 43.21)	76.78 (75.67 to 78.16)	119.45 (118.22 to 121.01)
	2033	98.13 (96.97 to 98.91)	159.61 (158.28 to 161.19)	257.74 (255.88 to 259.50)	2,034.58 (2,011.32 to 2,049.73)	3,637.28 (3,612.33 to 3,662.25)	5,671.87 (5,637.16 to 5,701.40)	42.80 (42.21 to 43.30)	76.69 (75.73 to 77.81)	119.49 (118.36 to 120.71)
	2034	97.71 (96.56 to 98.44)	158.85 (157.50 to 160.41)	256.56 (254.75 to 258.33)	2,036.55 (2,012.53 to 2,052.62)	3,631.63 (3,605.21 to 3,659.41)	5,668.18 (5,633.63 to 5,697.83)	42.88 (42.31 to 43.40)	76.85 (75.63 to 78.05)	119.72 (118.31 to 121.06)
	2035	97.13 (95.94 to 97.83)	157.81 (156.56 to 159.37)	254.94 (253.21 to 256.72)	2,038.85 (2,013.10 to 2,054.55)	3,629.08 (3,600.93 to 3,656.69)	5,667.93 (5,630.56 to 5,700.29)	43.08 (42.42 to 43.47)	76.88 (75.29 to 78.53)	119.96 (118.24 to 121.57)
	2036	96.38 (95.19 to 96.97)	156.86 (155.60 to 158.41)	253.24 (251.51 to 254.99)	2,035.62 (2,011.38 to 2,053.08)	3,631.47 (3,597.22 to 3,659.39)	5,667.09 (5,627.13 to 5,700.29)	42.98 (42.33 to 43.44)	77.85 (76.60 to 79.03)	120.83 (119.26 to 122.05)
	2037	95.64 (94.69 to 96.27)	155.93 (154.58 to 157.53)	251.58 (249.93 to 253.39)	2,035.39 (2,010.79 to 2,052.00)	3,627.75 (3,600.64 to 3,656.53)	5,663.14 (5,626.91 to 5,696.08)	43.00 (42.39 to 43.44)	77.56 (76.54 to 78.82)	120.55 (119.38 to 121.86)
	2038	94.89 (94.06 to 95.59)	154.74 (153.42 to 156.30)	249.62 (248.00 to 251.38)	2,033.48 (2,007.97 to 2,048.61)	3,630.98 (3,606.71 to 3,656.75)	5,664.45 (5,625.52 to 5,694.09)	42.90 (42.27 to 43.36)	77.44 (76.50 to 78.43)	120.33 (119.15 to 121.50)
	2039	94.00 (93.25 to 94.59)	153.31 (152.03 to 154.73)	247.31 (245.76 to 248.86)	2,028.56 (2,002.46 to 2,043.56)	3,623.03 (3,596.43 to 3,650.36)	5,651.59 (5,614.80 to 5,682.30)	42.82 (42.18 to 43.38)	77.21 (75.99 to 78.59)	120.03 (118.63 to 121.50)
	2040	93.08 (92.28 to 93.71)	152.01 (150.69 to 153.39)	245.09 (243.57 to 246.67)	2,025.84 (1,998.94 to 2,041.92)	3,612.49 (3,586.19 to 3,640.49)	5,638.33 (5,599.27 to 5,671.73)	42.84 (42.17 to 43.27)	77.08 (75.84 to 78.47)	119.92 (118.50 to 121.36)
	2041	92.38 (91.57 to 92.93)	150.89 (149.61 to 152.33)	243.27 (241.76 to 244.73)	2,021.73 (1,994.57 to 2,039.68)	3,592.61 (3,558.22 to 3,625.15)	5,614.35 (5,567.40 to 5,654.59)	42.78 (42.03 to 43.22)	77.04 (75.44 to 78.32)	119.82 (117.91 to 121.18)
	2042	91.57 (90.68 to 92.10)	149.78 (148.38 to 151.14)	241.35 (239.70 to 242.71)	2,018.45 (1,989.60 to 2,032.74)	3,580.65 (3,548.29 to 3,614.97)	5,599.10 (5,552.16 to 5,636.26)	42.67 (41.89 to 43.06)	76.26 (74.20 to 78.10)	118.93 (116.68 to 120.66)
	2043	90.76 (89.92 to 91.40)	148.50 (146.89 to 149.72)	239.26 (237.46 to 240.49)	2,008.82 (1,982.59 to 2,023.74)	3,571.10 (3,538.55 to 3,604.37)	5,579.92 (5,536.78 to 5,618.10)	42.40 (41.72 to 42.81)	75.87 (74.02 to 77.47)	118.27 (116.40 to 119.95)
	2044	90.00 (89.17 to 90.73)	147.00 (145.55 to 148.28)	237.00 (235.30 to 238.45)	1,998.39 (1,973.18 to 2,015.02)	3,563.51 (3,530.94 to 3,592.47)	5,561.90 (5,519.00 to 5,598.51)	42.21 (41.59 to 42.69)	75.77 (74.51 to 77.44)	117.99 (116.54 to 119.77)
	2045	89.41 (88.52 to 90.09)	145.88 (144.39 to 147.07)	235.30 (233.61 to 236.68)	1,990.38 (1,966.50 to 2,006.75)	3,543.51 (3,507.38 to 3,576.74)	5,533.89 (5,488.05 to 5,575.02)	41.98 (41.44 to 42.42)	75.31 (73.10 to 77.44)	117.29 (115.05 to 119.51)
	2046	89.03 (88.10 to 89.67)	144.85 (143.42 to 146.10)	233.88 (232.18 to 235.21)	1,986.71 (1,961.45 to 2,004.49)	3,521.55 (3,480.11 to 3,556.72)	5,508.26 (5,459.63 to 5,551.51)	41.82 (41.25 to 42.24)	74.69 (72.26 to 77.26)	116.51 (113.91 to 119.13)
	2047	88.52 (87.54 to 89.20)	143.89 (142.46 to 145.05)	232.41 (230.78 to 233.77)	1,977.90 (1,953.93 to 1,994.49)	3,508.43 (3,467.67 to 3,543.42)	5,486.33 (5,437.90 to 5,526.14)	41.51 (41.04 to 41.96)	74.45 (72.66 to 76.42)	115.96 (114.13 to 118.05)
	2048	88.05 (87.07 to 88.77)	142.92 (141.48 to 144.14)	230.97 (229.32 to 232.33)	1,965.78 (1,943.08 to 1,981.94)	3,496.75 (3,461.38 to 3,527.76)	5,462.54 (5,415.86 to 5,502.16)	41.31 (40.87 to 41.79)	74.17 (72.76 to 75.79)	115.49 (113.89 to 117.17)
	2049	87.56 (86.53 to 88.33)	141.76 (140.31 to 142.83)	229.31 (227.67 to 230.68)	1,956.84 (1,935.96 to 1,974.90)	3,481.70 (3,440.31 to 3,514.77)	5,438.54 (5,389.88 to 5,479.94)	41.20 (40.67 to 41.70)	74.39 (73.05 to 75.50)	115.59 (114.22 to 116.90)
	2050	87.32 (86.37 to 88.07)	140.89 (139.46 to 141.93)	228.21 (226.50 to 229.53)	1,946.29 (1,926.79 to 1,962.84)	3,465.35 (3,431.50 to 3,496.11)	5,411.64 (5,368.44 to 5,450.47)	40.95 (40.52 to 41.39)	73.59 (72.27 to 75.08)	114.54 (113.13 to 116.11)
Algeria	1990	4,657.04 (3,572.44 to 5,881.12)	6,794.73 (5,252.40 to 8,460.66)	11,451.77 (8,869.25 to 14,161.05)	67,931.21 (50,270.24 to 85,605.66)	105,063.16 (79,895.80 to 131,435.53)	172,994.37 (131,296.71 to 216,704.92)	1,495.62 (788.50 to 2,417.81)	2,191.03 (1,188.20 to 3,508.50)	3,686.65 (2,019.35 to 5,853.32)
	1991	4,847.39 (3,731.31 to 6,032.75)	7,052.81 (5,433.08 to 8,695.85)	11,900.19 (9,207.18 to 14,623.18)	71,484.01 (53,096.40 to 89,357.98)	110,107.30 (83,549.16 to 137,172.86)	181,591.31 (137,530.95 to 227,331.70)	1,579.54 (837.78 to 2,537.37)	2,311.63 (1,319.90 to 3,676.83)	3,891.17 (2,145.22 to 6,156.79)
	1992	5,023.22 (3,868.92 to 6,174.03)	7,295.42 (5,613.34 to 9,033.69)	12,318.64 (9,476.93 to 15,108.33)	74,903.94 (55,639.02 to 93,102.02)	115,066.70 (87,782.15 to 142,834.97)	189,970.65 (143,811.57 to 236,861.14)	1,659.08 (856.94 to 2,687.72)	2,412.29 (1,341.28 to 3,943.22)	4,071.37 (2,180.54 to 6,537.81)
	1993	5,180.29 (3,973.23 to 6,418.84)	7,516.14 (5,824.73 to 9,314.52)	12,696.43 (9,766.72 to 15,581.98)	78,131.26 (57,979.45 to 97,063.84)	119,839.68 (91,557.43 to 147,137.97)	197,970.94 (150,079.34 to 245,341.93)	1,736.72 (919.94 to 2,848.94)	2,526.29 (1,403.98 to 3,961.00)	4,263.01 (2,419.97 to 6,796.84)
	1994	5,313.82 (4,067.84 to 6,650.84)	7,708.05 (5,989.69 to 9,594.71)	13,021.87 (10,048.64 to 16,086.23)	81,091.21 (60,478.22 to 100,703.99)	124,299.51 (94,785.08 to 152,937.02)	205,390.71 (155,658.61 to 254,966.18)	1,791.39 (935.05 to 2,908.40)	2,617.74 (1,452.32 to 4,217.08)	4,409.13 (2,423.18 to 7,088.95)
	1995	5,420.17 (4,138.82 to 6,822.74)	7,865.12 (6,118.56 to 9,923.56)	13,285.28 (10,300.63 to 16,557.94)	83,703.05 (62,479.06 to 104,264.46)	128,315.50 (98,011.59 to 159,244.22)	212,018.55 (161,240.38 to 264,646.58)	1,860.50 (977.68 to 2,948.55)	2,715.17 (1,459.89 to 4,354.87)	4,575.67 (2,489.04 to 7,263.37)
	1996	5,498.89 (4,232.53 to 6,815.80)	7,987.85 (6,242.58 to 10,065.83)	13,486.75 (10,476.09 to 16,784.42)	85,964.70 (64,321.41 to 106,927.10)	131,947.68 (100,441.24 to 163,836.89)	217,912.38 (166,468.42 to 271,059.09)	1,915.25 (1,015.42 to 3,060.12)	2,786.73 (1,584.35 to 4,466.76)	4,701.99 (2,611.63 to 7,543.98)
	1997	5,551.95 (4,299.07 to 6,837.79)	8,080.72 (6,333.76 to 10,166.18)	13,632.67 (10,616.84 to 16,928.88)	87,929.32 (65,697.37 to 109,779.83)	135,338.38 (102,827.16 to 167,444.65)	223,267.70 (170,487.96 to 276,386.22)	1,954.24 (1,005.33 to 3,253.64)	2,860.47 (1,546.68 to 4,568.88)	4,814.71 (2,575.07 to 7,731.23)
	1998	5,581.58 (4,363.09 to 6,837.40)	8,144.66 (6,399.42 to 10,204.76)	13,726.25 (10,719.25 to 17,044.88)	89,622.84 (67,038.16 to 111,754.84)	138,486.85 (105,226.74 to 171,099.09)	228,109.70 (173,522.81 to 281,688.89)	1,989.54 (1,075.09 to 3,262.75)	2,908.78 (1,594.92 to 4,608.59)	4,898.32 (2,717.04 to 7,731.87)
	1999	5,591.26 (4,400.26 to 6,787.47)	8,181.45 (6,431.46 to 10,207.13)	13,772.71 (10,774.04 to 17,025.72)	91,097.72 (68,538.90 to 112,937.73)	141,388.99 (106,708.40 to 175,118.08)	232,486.71 (176,867.54 to 286,601.67)	2,021.95 (1,067.87 to 3,218.42)	2,972.23 (1,641.87 to 4,827.80)	4,994.18 (2,780.23 to 7,864.73)
	2000	5,585.53 (4,373.05 to 6,740.04)	8,196.04 (6,432.17 to 10,217.33)	13,781.57 (10,801.60 to 16,898.91)	92,396.93 (69,934.00 to 114,859.80)	144,069.70 (108,071.22 to 178,783.88)	236,466.63 (179,226.02 to 291,724.50)	2,048.90 (1,114.04 to 3,385.06)	3,029.22 (1,660.33 to 4,755.56)	5,078.12 (2,837.82 to 8,049.91)
	2001	5,534.10 (4,360.03 to 6,734.61)	8,143.38 (6,395.80 to 10,043.59)	13,677.49 (10,754.34 to 16,774.12)	92,964.55 (70,799.43 to 114,806.50)	145,597.26 (109,951.58 to 180,511.11)	238,561.82 (180,360.79 to 293,171.73)	2,054.49 (1,108.31 to 3,277.89)	3,052.32 (1,675.98 to 4,867.78)	5,106.81 (2,837.69 to 8,057.50)
	2002	5,420.42 (4,270.82 to 6,642.07)	8,002.70 (6,260.22 to 9,844.29)	13,423.12 (10,590.55 to 16,511.45)	92,457.17 (70,020.57 to 113,716.92)	145,421.55 (109,660.52 to 180,624.28)	237,878.72 (179,393.79 to 292,906.95)	2,048.98 (1,087.36 to 3,265.25)	3,052.62 (1,668.96 to 4,867.24)	5,101.59 (2,759.27 to 8,034.31)
	2003	5,271.37 (4,136.84 to 6,470.77)	7,815.98 (6,180.06 to 9,681.48)	13,087.35 (10,345.36 to 16,131.27)	91,271.11 (68,574.58 to 112,391.53)	144,195.73 (109,004.38 to 178,224.05)	235,466.83 (176,422.46 to 289,184.35)	2,017.85 (1,059.40 to 3,248.95)	3,018.92 (1,668.32 to 4,851.14)	5,036.77 (2,736.66 to 7,975.49)
	2004	5,114.99 (3,997.96 to 6,336.06)	7,625.53 (6,061.08 to 9,429.95)	12,740.52 (10,033.77 to 15,807.11)	89,852.29 (67,384.85 to 110,998.75)	142,640.16 (107,476.76 to 175,800.21)	232,492.45 (173,078.76 to 285,997.48)	1,972.85 (1,009.81 to 3,177.81)	2,984.88 (1,612.23 to 4,758.87)	4,957.73 (2,699.74 to 7,823.00)
	2005	4,980.70 (3,851.07 to 6,180.65)	7,474.20 (5,892.64 to 9,297.37)	12,454.90 (9,758.06 to 15,375.35)	88,699.72 (66,700.25 to 110,560.00)	141,559.05 (106,499.32 to 175,557.77)	230,258.77 (171,156.56 to 284,607.55)	1,941.28 (1,067.80 to 3,067.69)	2,958.75 (1,631.78 to 4,703.07)	4,900.04 (2,670.84 to 7,728.41)
	2006	4,865.77 (3,780.15 to 6,020.46)	7,353.01 (5,812.94 to 9,177.85)	12,218.77 (9,601.71 to 15,051.32)	87,745.61 (65,997.35 to 109,054.38)	140,842.23 (105,492.57 to 173,852.73)	228,587.84 (170,712.72 to 282,171.72)	1,922.17 (1,076.95 to 3,059.61)	2,939.49 (1,627.60 to 4,693.58)	4,861.66 (2,758.85 to 7,687.16)
	2007	4,754.36 (3,694.14 to 5,900.24)	7,234.19 (5,768.94 to 9,015.26)	11,988.55 (9,477.68 to 14,751.37)	86,666.42 (65,709.66 to 107,878.54)	139,958.39 (104,386.77 to 172,686.59)	226,624.81 (170,780.25 to 280,233.89)	1,897.37 (1,009.30 to 3,038.30)	2,929.78 (1,573.05 to 4,692.09)	4,827.15 (2,631.64 to 7,564.99)
	2008	4,657.26 (3,594.96 to 5,780.71)	7,131.57 (5,658.49 to 8,880.91)	11,788.83 (9,272.78 to 14,586.82)	85,620.71 (65,053.47 to 107,756.26)	139,128.66 (104,560.18 to 172,136.28)	224,749.36 (170,638.44 to 278,602.84)	1,884.76 (1,016.04 to 2,884.95)	2,898.08 (1,543.52 to 4,617.57)	4,782.84 (2,572.24 to 7,471.96)
	2009	4,584.87 (3,565.59 to 5,689.49)	7,058.82 (5,514.02 to 8,779.33)	11,643.69 (9,081.56 to 14,404.57)	84,771.59 (63,890.25 to 106,475.80)	138,580.81 (105,051.29 to 170,709.98)	223,352.40 (169,504.66 to 278,559.92)	1,863.33 (985.76 to 2,931.07)	2,887.53 (1,590.99 to 4,603.78)	4,750.87 (2,555.00 to 7,344.86)
	2010	4,546.94 (3,573.61 to 5,696.47)	7,029.11 (5,451.52 to 8,737.40)	11,576.05 (8,957.36 to 14,361.88)	84,295.08 (63,528.43 to 106,261.13)	138,567.62 (104,974.77 to 171,812.80)	222,862.70 (169,096.74 to 278,037.42)	1,849.96 (1,001.93 to 2,934.24)	2,898.14 (1,513.90 to 4,522.85)	4,748.10 (2,576.64 to 7,397.81)
	2011	4,537.31 (3,543.08 to 5,694.48)	7,035.74 (5,484.94 to 8,742.59)	11,573.05 (9,003.04 to 14,285.46)	84,084.09 (63,577.98 to 105,217.64)	138,989.90 (105,748.17 to 172,026.75)	223,074.00 (169,314.48 to 279,167.19)	1,826.31 (980.30 to 2,907.56)	2,912.01 (1,601.07 to 4,625.76)	4,738.32 (2,693.69 to 7,581.77)
	2012	4,544.80 (3,538.58 to 5,676.43)	7,065.02 (5,568.27 to 8,739.56)	11,609.81 (9,082.30 to 14,318.96)	83,964.52 (64,152.06 to 104,634.99)	139,592.24 (105,988.84 to 172,896.06)	223,556.76 (170,191.18 to 279,717.37)	1,833.72 (979.13 to 2,854.46)	2,922.78 (1,577.24 to 4,594.11)	4,756.50 (2,607.23 to 7,417.30)
	2013	4,572.05 (3,546.09 to 5,684.54)	7,119.79 (5,629.37 to 8,741.95)	11,691.84 (9,174.86 to 14,373.26)	84,026.75 (64,946.10 to 104,639.64)	140,406.58 (105,822.60 to 174,623.86)	224,433.33 (171,042.84 to 280,563.64)	1,828.45 (963.42 to 2,925.16)	2,928.97 (1,587.87 to 4,645.21)	4,757.42 (2,624.70 to 7,412.08)
	2014	4,621.70 (3,589.40 to 5,710.31)	7,202.29 (5,648.97 to 8,834.41)	11,823.99 (9,249.57 to 14,514.05)	84,362.74 (65,158.15 to 105,004.10)	141,459.44 (106,310.12 to 176,694.56)	225,822.18 (172,364.10 to 282,258.67)	1,844.07 (996.50 to 2,876.77)	2,954.56 (1,551.46 to 4,680.53)	4,798.63 (2,673.92 to 7,476.98)
	2015	4,696.12 (3,645.61 to 5,793.36)	7,313.47 (5,716.66 to 9,010.72)	12,009.59 (9,371.80 to 14,747.57)	85,068.60 (64,994.36 to 106,525.93)	142,782.91 (107,691.04 to 179,180.24)	227,851.51 (174,092.90 to 285,023.19)	1,862.33 (989.81 to 2,958.25)	2,988.36 (1,559.29 to 4,713.11)	4,850.69 (2,573.17 to 7,540.65)
	2016	4,792.63 (3,703.98 to 5,919.80)	7,450.26 (5,834.03 to 9,119.52)	12,242.89 (9,607.12 to 14,965.38)	86,156.25 (66,515.53 to 107,381.94)	144,459.46 (110,420.98 to 179,723.18)	230,615.72 (177,756.53 to 286,628.32)	1,874.45 (1,059.96 to 2,942.04)	3,011.93 (1,632.35 to 4,577.41)	4,886.38 (2,681.57 to 7,377.89)
	2017	4,900.49 (3,784.11 to 6,092.13)	7,601.54 (5,976.72 to 9,306.59)	12,502.03 (9,846.67 to 15,279.64)	87,449.65 (67,748.02 to 109,177.65)	146,395.18 (113,250.95 to 180,012.02)	233,844.83 (181,281.77 to 290,033.23)	1,899.73 (1,049.01 to 3,008.32)	3,042.40 (1,735.76 to 4,738.88)	4,942.14 (2,906.65 to 7,551.78)
	2018	5,009.66 (3,899.18 to 6,205.86)	7,754.25 (6,079.30 to 9,499.14)	12,763.91 (10,014.18 to 15,680.21)	88,758.31 (68,471.06 to 111,889.97)	148,338.05 (115,388.31 to 183,399.91)	237,096.36 (184,423.83 to 293,173.30)	1,935.70 (1,001.11 to 3,081.52)	3,087.68 (1,739.48 to 4,913.95)	5,023.38 (2,848.62 to 7,911.56)
	2019	5,109.47 (3,965.41 to 6,303.91)	7,894.59 (6,166.68 to 9,736.85)	13,004.07 (10,186.29 to 16,009.87)	89,877.60 (69,450.72 to 114,651.44)	150,020.43 (117,604.84 to 188,032.74)	239,898.03 (187,333.12 to 299,376.49)	1,946.18 (1,085.52 to 3,085.17)	3,110.02 (1,757.58 to 5,011.99)	5,056.20 (2,931.93 to 8,069.61)
	2020	5,103.52 (3,960.61 to 6,258.75)	7,947.98 (6,244.37 to 9,735.65)	13,051.50 (10,345.02 to 15,736.25)	88,787.75 (69,499.76 to 111,948.71)	149,602.25 (116,834.96 to 183,573.75)	238,390.01 (187,233.75 to 294,517.81)	1,928.88 (1,133.29 to 3,000.77)	3,120.42 (1,672.78 to 4,865.42)	5,049.30 (2,917.69 to 7,809.20)
	2021	5,261.87 (4,053.39 to 6,529.03)	8,126.15 (6,419.70 to 9,987.98)	13,388.02 (10,533.19 to 16,489.42)	91,607.13 (71,224.56 to 115,650.21)	153,415.25 (118,908.70 to 189,951.99)	245,022.38 (190,564.13 to 302,187.50)	1,992.17 (1,101.15 to 3,138.26)	3,189.51 (1,769.03 to 5,133.98)	5,181.69 (2,870.29 to 8,243.30)
	2022	5,160.01 (5,113.82 to 5,200.57)	8,019.49 (7,965.40 to 8,078.24)	13,179.50 (13,105.13 to 13,261.95)	92,082.14 (91,656.49 to 92,529.88)	154,858.76 (154,213.65 to 155,498.10)	246,940.90 (246,086.87 to 247,903.19)	1,999.39 (1,983.96 to 2,018.60)	3,215.94 (3,190.11 to 3,240.69)	5,215.33 (5,179.31 to 5,251.61)
	2023	5,274.24 (5,226.77 to 5,313.30)	8,169.52 (8,120.05 to 8,235.68)	13,443.76 (13,366.04 to 13,529.24)	93,740.48 (93,256.92 to 94,236.20)	157,578.26 (156,841.48 to 158,243.46)	251,318.74 (250,442.49 to 252,304.46)	2,036.10 (2,017.65 to 2,053.74)	3,269.33 (3,244.36 to 3,294.33)	5,305.43 (5,269.33 to 5,339.64)
	2024	5,385.56 (5,328.82 to 5,419.68)	8,316.33 (8,253.83 to 8,385.28)	13,701.89 (13,610.40 to 13,781.73)	95,533.84 (94,954.77 to 96,013.82)	160,212.88 (159,431.61 to 160,908.00)	255,746.71 (254,727.31 to 256,693.91)	2,075.60 (2,050.81 to 2,092.10)	3,321.91 (3,293.26 to 3,347.28)	5,397.50 (5,353.08 to 5,430.83)
	2025	5,483.61 (5,423.78 to 5,523.06)	8,461.20 (8,396.95 to 8,529.46)	13,944.80 (13,845.26 to 14,029.64)	97,113.82 (96,529.27 to 97,655.36)	162,895.94 (162,052.81 to 163,650.83)	260,009.76 (258,771.10 to 261,097.66)	2,104.10 (2,084.16 to 2,124.37)	3,376.05 (3,343.95 to 3,403.50)	5,480.15 (5,434.87 to 5,518.34)
	2026	5,579.81 (5,522.03 to 5,617.39)	8,605.25 (8,546.01 to 8,672.29)	14,185.06 (14,087.05 to 14,271.36)	98,728.82 (98,172.39 to 99,294.64)	165,618.53 (164,672.60 to 166,403.60)	264,347.35 (263,071.00 to 265,500.91)	2,137.44 (2,119.11 to 2,157.55)	3,429.04 (3,395.21 to 3,459.92)	5,566.48 (5,520.71 to 5,605.49)
	2027	5,658.20 (5,600.75 to 5,702.76)	8,723.14 (8,657.10 to 8,797.39)	14,381.35 (14,281.35 to 14,477.62)	100,477.52 (99,913.12 to 101,085.80)	168,469.24 (167,456.00 to 169,291.26)	268,946.75 (267,606.19 to 270,137.20)	2,173.45 (2,153.84 to 2,193.96)	3,486.82 (3,448.72 to 3,517.66)	5,660.27 (5,606.47 to 5,697.95)
	2028	5,728.50 (5,672.39 to 5,774.81)	8,818.05 (8,745.89 to 8,895.42)	14,546.55 (14,449.81 to 14,656.56)	102,256.09 (101,613.86 to 102,920.88)	171,295.56 (170,270.81 to 172,146.80)	273,551.65 (272,246.11 to 274,771.79)	2,212.06 (2,190.13 to 2,233.45)	3,545.09 (3,508.24 to 3,574.00)	5,757.16 (5,699.05 to 5,796.85)
	2029	5,786.11 (5,724.53 to 5,834.16)	8,893.98 (8,821.30 to 8,979.34)	14,680.09 (14,567.37 to 14,788.05)	104,104.10 (103,439.83 to 104,843.71)	174,016.34 (172,957.81 to 174,874.28)	278,120.44 (276,698.06 to 279,533.79)	2,251.65 (2,227.38 to 2,273.50)	3,594.09 (3,555.46 to 3,624.95)	5,845.74 (5,790.56 to 5,886.15)
	2030	5,838.13 (5,771.78 to 5,887.24)	8,965.43 (8,887.81 to 9,050.71)	14,803.57 (14,690.96 to 14,920.68)	105,892.02 (105,208.58 to 106,662.29)	176,815.97 (175,496.67 to 177,780.19)	282,707.99 (281,006.95 to 284,215.62)	2,288.08 (2,265.62 to 2,309.58)	3,655.28 (3,615.29 to 3,686.36)	5,943.37 (5,889.69 to 5,984.65)
	2031	5,882.82 (5,819.72 to 5,930.79)	9,018.76 (8,937.08 to 9,105.13)	14,901.59 (14,781.25 to 15,016.61)	107,624.50 (106,922.00 to 108,413.95)	179,637.84 (178,393.83 to 180,669.63)	287,262.34 (285,628.12 to 288,795.82)	2,328.24 (2,304.65 to 2,350.90)	3,712.84 (3,671.39 to 3,745.23)	6,041.08 (5,984.83 to 6,083.69)
	2032	5,914.91 (5,851.93 to 5,963.13)	9,070.95 (8,987.91 to 9,159.82)	14,985.86 (14,861.51 to 15,104.36)	109,203.70 (108,477.02 to 109,981.26)	182,433.20 (181,157.63 to 183,445.77)	291,636.91 (290,116.18 to 293,170.75)	2,359.59 (2,336.07 to 2,380.61)	3,765.40 (3,725.53 to 3,798.52)	6,124.99 (6,067.67 to 6,165.23)
	2033	5,941.88 (5,878.30 to 5,989.81)	9,091.75 (9,014.04 to 9,189.54)	15,033.62 (14,911.34 to 15,160.58)	110,863.00 (110,108.97 to 111,638.11)	185,011.53 (183,808.23 to 186,052.75)	295,874.53 (294,311.84 to 297,507.46)	2,393.54 (2,370.09 to 2,417.85)	3,818.44 (3,780.72 to 3,851.07)	6,211.97 (6,155.59 to 6,254.76)
	2034	5,957.89 (5,890.19 to 6,007.84)	9,117.77 (9,032.39 to 9,208.17)	15,075.67 (14,952.02 to 15,202.06)	112,524.77 (111,724.16 to 113,341.55)	187,488.76 (186,264.76 to 188,572.48)	300,013.53 (298,359.07 to 301,676.63)	2,431.03 (2,405.16 to 2,457.00)	3,863.30 (3,824.12 to 3,897.16)	6,294.32 (6,234.77 to 6,340.42)
	2035	5,974.79 (5,906.61 to 6,027.14)	9,130.31 (9,044.55 to 9,222.88)	15,105.10 (14,964.66 to 15,231.81)	114,232.87 (113,383.81 to 115,175.31)	190,025.35 (188,574.76 to 191,185.53)	304,258.22 (302,329.49 to 306,090.56)	2,466.95 (2,442.23 to 2,492.63)	3,920.47 (3,879.71 to 3,955.07)	6,387.42 (6,327.43 to 6,438.49)
	2036	5,981.33 (5,911.37 to 6,031.68)	9,137.75 (9,049.63 to 9,226.81)	15,119.08 (14,977.30 to 15,243.90)	115,757.15 (114,826.16 to 116,758.90)	192,508.80 (191,164.37 to 193,965.76)	308,265.95 (306,307.00 to 310,497.96)	2,500.88 (2,476.62 to 2,527.30)	3,972.31 (3,932.64 to 4,009.91)	6,473.18 (6,415.03 to 6,525.34)
	2037	5,986.38 (5,920.82 to 6,037.60)	9,137.91 (9,040.90 to 9,224.72)	15,124.29 (14,977.48 to 15,245.33)	117,088.73 (116,125.43 to 118,101.49)	194,732.72 (193,263.77 to 196,164.23)	311,821.45 (309,826.00 to 313,932.27)	2,530.57 (2,505.42 to 2,557.29)	4,017.48 (3,977.96 to 4,056.74)	6,548.05 (6,488.83 to 6,600.41)
	2038	5,990.35 (5,922.61 to 6,042.68)	9,136.33 (9,033.60 to 9,227.28)	15,126.68 (14,971.56 to 15,256.51)	118,433.53 (117,526.68 to 119,442.51)	196,958.85 (195,426.72 to 198,403.50)	315,392.38 (313,380.23 to 317,607.88)	2,556.92 (2,531.23 to 2,584.73)	4,062.64 (4,021.90 to 4,100.34)	6,619.56 (6,559.57 to 6,674.98)
	2039	5,998.46 (5,923.68 to 6,053.13)	9,140.36 (9,040.56 to 9,231.66)	15,138.82 (14,992.04 to 15,263.52)	119,821.30 (118,811.76 to 120,877.27)	199,079.81 (197,646.92 to 200,565.12)	318,901.12 (316,896.38 to 321,033.51)	2,588.08 (2,562.22 to 2,618.09)	4,106.30 (4,065.50 to 4,146.38)	6,694.38 (6,634.36 to 6,749.96)
	2040	6,008.57 (5,932.97 to 6,060.57)	9,143.02 (9,040.45 to 9,232.36)	15,151.59 (14,991.67 to 15,285.24)	121,305.61 (120,209.91 to 122,449.83)	201,110.19 (199,505.79 to 202,652.48)	322,415.80 (320,110.94 to 324,927.30)	2,622.83 (2,595.81 to 2,652.64)	4,148.36 (4,102.60 to 4,187.42)	6,771.19 (6,702.63 to 6,828.62)
	2041	6,021.03 (5,940.98 to 6,075.04)	9,147.83 (9,040.36 to 9,243.78)	15,168.86 (15,000.19 to 15,304.24)	122,673.59 (121,479.68 to 123,867.33)	203,173.65 (201,501.45 to 205,099.89)	325,847.24 (323,432.19 to 328,890.22)	2,650.92 (2,622.90 to 2,680.73)	4,191.32 (4,144.66 to 4,233.38)	6,842.23 (6,774.94 to 6,905.34)
	2042	6,033.90 (5,956.05 to 6,088.06)	9,162.76 (9,053.09 to 9,260.37)	15,196.66 (15,034.04 to 15,333.19)	123,724.66 (122,602.54 to 124,911.41)	205,164.37 (203,405.89 to 207,266.30)	328,889.03 (326,219.49 to 331,922.11)	2,675.19 (2,648.75 to 2,704.68)	4,230.86 (4,186.51 to 4,274.74)	6,906.05 (6,841.71 to 6,970.11)
	2043	6,053.85 (5,971.47 to 6,107.88)	9,178.39 (9,067.87 to 9,276.27)	15,232.24 (15,064.16 to 15,367.24)	124,777.78 (123,694.10 to 125,953.48)	206,851.22 (205,015.33 to 208,900.84)	331,629.00 (329,052.21 to 334,607.91)	2,696.58 (2,670.08 to 2,725.76)	4,264.97 (4,222.21 to 4,309.58)	6,961.55 (6,897.24 to 7,027.02)
	2044	6,077.38 (5,995.19 to 6,133.84)	9,206.99 (9,098.18 to 9,296.95)	15,284.37 (15,116.17 to 15,412.96)	125,869.77 (124,687.96 to 127,106.54)	208,678.49 (206,890.40 to 210,756.20)	334,548.26 (331,946.77 to 337,646.98)	2,720.63 (2,691.81 to 2,751.30)	4,305.47 (4,257.89 to 4,351.87)	7,026.10 (6,955.22 to 7,091.95)
	2045	6,111.02 (6,025.68 to 6,167.25)	9,238.71 (9,123.15 to 9,334.12)	15,349.73 (15,169.47 to 15,480.77)	127,261.03 (125,993.63 to 128,724.22)	210,334.02 (208,409.10 to 212,492.64)	337,595.05 (334,733.82 to 341,104.12)	2,752.31 (2,723.22 to 2,786.04)	4,337.33 (4,286.72 to 4,385.78)	7,089.64 (7,010.88 to 7,159.30)
	2046	6,149.29 (6,066.12 to 6,207.75)	9,281.29 (9,160.96 to 9,384.16)	15,430.59 (15,248.14 to 15,569.89)	128,339.26 (127,044.24 to 129,856.09)	212,373.30 (210,310.95 to 214,753.07)	340,712.56 (337,715.22 to 344,424.98)	2,777.71 (2,748.34 to 2,810.17)	4,377.66 (4,322.24 to 4,428.16)	7,155.38 (7,076.70 to 7,228.04)
	2047	6,189.58 (6,107.34 to 6,246.29)	9,332.88 (9,209.49 to 9,433.49)	15,522.46 (15,338.28 to 15,660.88)	129,450.43 (128,152.32 to 130,912.26)	213,947.14 (211,898.35 to 216,357.49)	343,397.57 (340,327.97 to 347,094.89)	2,801.22 (2,772.99 to 2,833.58)	4,411.51 (4,360.11 to 4,464.81)	7,212.73 (7,140.17 to 7,286.94)
	2048	6,230.73 (6,146.57 to 6,287.37)	9,390.28 (9,261.85 to 9,487.93)	15,621.02 (15,436.43 to 15,758.97)	130,364.69 (129,030.18 to 131,788.52)	215,497.19 (213,424.20 to 217,993.81)	345,861.88 (342,832.49 to 349,615.47)	2,824.97 (2,795.54 to 2,857.50)	4,443.93 (4,392.30 to 4,494.41)	7,268.90 (7,195.17 to 7,339.55)
	2049	6,280.74 (6,192.01 to 6,339.44)	9,452.56 (9,327.75 to 9,548.81)	15,733.31 (15,549.63 to 15,870.11)	131,429.29 (130,210.87 to 132,859.65)	217,071.38 (214,998.05 to 219,548.42)	348,500.67 (345,383.15 to 352,225.94)	2,843.27 (2,812.58 to 2,877.10)	4,481.64 (4,430.13 to 4,530.14)	7,324.91 (7,248.92 to 7,396.18)
	2050	6,336.53 (6,248.32 to 6,399.23)	9,526.53 (9,396.54 to 9,627.30)	15,863.06 (15,664.96 to 16,011.87)	132,643.12 (131,238.48 to 134,382.96)	218,638.97 (216,459.41 to 221,067.62)	351,282.08 (348,036.50 to 355,242.35)	2,872.54 (2,841.27 to 2,906.30)	4,509.07 (4,453.02 to 4,562.90)	7,381.62 (7,301.29 to 7,459.24)
American Samoa	1990	0.86 (0.64 to 1.13)	1.10 (0.80 to 1.44)	1.97 (1.45 to 2.54)	11.37 (8.09 to 15.17)	14.67 (10.50 to 19.56)	26.04 (18.52 to 34.73)	0.12 (0.05 to 0.24)	0.16 (0.06 to 0.33)	0.28 (0.11 to 0.55)
	1991	0.89 (0.65 to 1.16)	1.13 (0.82 to 1.47)	2.02 (1.48 to 2.62)	11.73 (8.31 to 15.69)	15.14 (10.81 to 20.03)	26.87 (19.14 to 35.61)	0.13 (0.05 to 0.24)	0.16 (0.06 to 0.34)	0.29 (0.11 to 0.57)
	1992	0.91 (0.66 to 1.19)	1.16 (0.84 to 1.49)	2.07 (1.52 to 2.68)	12.06 (8.45 to 16.05)	15.57 (11.12 to 20.32)	27.63 (19.64 to 36.38)	0.13 (0.05 to 0.26)	0.17 (0.07 to 0.34)	0.30 (0.12 to 0.58)
	1993	0.93 (0.68 to 1.21)	1.19 (0.87 to 1.52)	2.12 (1.56 to 2.73)	12.34 (8.61 to 16.40)	15.96 (11.45 to 20.74)	28.31 (20.12 to 37.22)	0.13 (0.05 to 0.26)	0.17 (0.07 to 0.36)	0.31 (0.12 to 0.63)
	1994	0.95 (0.69 to 1.23)	1.21 (0.89 to 1.54)	2.16 (1.59 to 2.78)	12.59 (8.80 to 16.78)	16.32 (11.75 to 21.23)	28.91 (20.49 to 37.91)	0.14 (0.05 to 0.27)	0.18 (0.07 to 0.35)	0.31 (0.12 to 0.62)
	1995	0.96 (0.69 to 1.26)	1.23 (0.91 to 1.56)	2.19 (1.61 to 2.81)	12.80 (8.94 to 17.01)	16.64 (11.95 to 21.61)	29.44 (20.75 to 38.50)	0.14 (0.05 to 0.28)	0.18 (0.07 to 0.35)	0.32 (0.12 to 0.62)
	1996	0.97 (0.70 to 1.26)	1.24 (0.92 to 1.58)	2.21 (1.63 to 2.84)	13.01 (9.06 to 17.24)	16.96 (12.19 to 22.12)	29.96 (21.21 to 39.09)	0.15 (0.07 to 0.29)	0.20 (0.09 to 0.40)	0.36 (0.16 to 0.68)
	1997	0.97 (0.71 to 1.26)	1.25 (0.93 to 1.59)	2.23 (1.64 to 2.86)	13.21 (9.20 to 17.55)	17.30 (12.43 to 22.37)	30.51 (21.73 to 39.61)	0.19 (0.10 to 0.33)	0.25 (0.13 to 0.43)	0.44 (0.23 to 0.75)
	1998	0.97 (0.71 to 1.26)	1.26 (0.93 to 1.61)	2.24 (1.65 to 2.87)	13.38 (9.34 to 17.67)	17.63 (12.66 to 22.86)	31.01 (22.13 to 40.25)	0.23 (0.12 to 0.39)	0.32 (0.17 to 0.51)	0.55 (0.30 to 0.89)
	1999	0.97 (0.70 to 1.26)	1.26 (0.94 to 1.62)	2.24 (1.66 to 2.88)	13.50 (9.39 to 17.75)	17.88 (12.83 to 23.42)	31.37 (22.40 to 40.63)	0.27 (0.13 to 0.45)	0.37 (0.20 to 0.58)	0.65 (0.35 to 1.03)
	2000	0.97 (0.70 to 1.25)	1.26 (0.93 to 1.64)	2.23 (1.65 to 2.88)	13.52 (9.40 to 17.83)	18.01 (12.95 to 23.64)	31.53 (22.51 to 40.87)	0.29 (0.12 to 0.49)	0.40 (0.20 to 0.64)	0.69 (0.33 to 1.13)
	2001	0.96 (0.70 to 1.25)	1.26 (0.94 to 1.63)	2.23 (1.66 to 2.87)	13.46 (9.34 to 17.81)	18.03 (12.98 to 23.54)	31.49 (22.58 to 40.94)	0.29 (0.12 to 0.49)	0.40 (0.20 to 0.63)	0.69 (0.33 to 1.11)
	2002	0.95 (0.69 to 1.24)	1.26 (0.94 to 1.62)	2.21 (1.64 to 2.84)	13.35 (9.24 to 17.70)	18.01 (13.00 to 23.39)	31.36 (22.48 to 41.07)	0.29 (0.11 to 0.48)	0.40 (0.20 to 0.64)	0.69 (0.33 to 1.13)
	2003	0.94 (0.68 to 1.23)	1.25 (0.95 to 1.59)	2.19 (1.64 to 2.82)	13.22 (9.11 to 17.50)	17.94 (12.97 to 23.45)	31.15 (22.35 to 40.66)	0.28 (0.11 to 0.48)	0.40 (0.20 to 0.64)	0.68 (0.33 to 1.11)
	2004	0.93 (0.67 to 1.21)	1.24 (0.94 to 1.58)	2.17 (1.63 to 2.78)	13.04 (9.00 to 17.28)	17.82 (12.88 to 23.52)	30.87 (22.16 to 40.41)	0.28 (0.12 to 0.47)	0.40 (0.21 to 0.65)	0.68 (0.33 to 1.11)
	2005	0.91 (0.65 to 1.20)	1.23 (0.93 to 1.56)	2.14 (1.61 to 2.74)	12.84 (8.81 to 17.06)	17.67 (12.83 to 23.46)	30.51 (21.93 to 40.13)	0.27 (0.11 to 0.47)	0.39 (0.20 to 0.64)	0.67 (0.32 to 1.09)
	2006	0.89 (0.64 to 1.17)	1.21 (0.92 to 1.53)	2.10 (1.58 to 2.69)	12.57 (8.71 to 16.72)	17.39 (12.71 to 22.78)	29.97 (21.63 to 39.28)	0.25 (0.12 to 0.43)	0.37 (0.21 to 0.60)	0.62 (0.34 to 1.03)
	2007	0.87 (0.62 to 1.15)	1.18 (0.90 to 1.51)	2.06 (1.55 to 2.65)	12.22 (8.56 to 16.20)	16.98 (12.47 to 22.08)	29.20 (21.08 to 38.25)	0.22 (0.11 to 0.36)	0.31 (0.18 to 0.51)	0.53 (0.30 to 0.89)
	2008	0.85 (0.61 to 1.12)	1.16 (0.88 to 1.48)	2.01 (1.52 to 2.59)	11.83 (8.34 to 15.71)	16.50 (12.06 to 21.42)	28.33 (20.40 to 37.14)	0.17 (0.09 to 0.31)	0.25 (0.13 to 0.44)	0.42 (0.22 to 0.74)
	2009	0.82 (0.59 to 1.08)	1.13 (0.86 to 1.45)	1.95 (1.48 to 2.53)	11.44 (8.10 to 15.19)	16.04 (11.69 to 20.78)	27.48 (19.69 to 36.14)	0.14 (0.06 to 0.26)	0.19 (0.09 to 0.35)	0.33 (0.15 to 0.60)
	2010	0.80 (0.58 to 1.05)	1.10 (0.84 to 1.42)	1.90 (1.44 to 2.46)	11.12 (7.85 to 14.84)	15.67 (11.45 to 20.43)	26.79 (19.23 to 35.40)	0.12 (0.05 to 0.23)	0.17 (0.07 to 0.32)	0.29 (0.12 to 0.55)
	2011	0.77 (0.55 to 1.01)	1.07 (0.82 to 1.38)	1.85 (1.39 to 2.38)	10.82 (7.59 to 14.36)	15.37 (11.20 to 19.99)	26.19 (18.81 to 34.45)	0.12 (0.05 to 0.23)	0.16 (0.07 to 0.33)	0.28 (0.11 to 0.54)
	2012	0.74 (0.54 to 0.97)	1.04 (0.79 to 1.34)	1.79 (1.33 to 2.30)	10.50 (7.36 to 13.88)	15.06 (10.88 to 19.57)	25.56 (18.35 to 33.49)	0.11 (0.04 to 0.23)	0.16 (0.06 to 0.31)	0.27 (0.11 to 0.53)
	2013	0.72 (0.51 to 0.94)	1.02 (0.77 to 1.29)	1.73 (1.28 to 2.23)	10.19 (7.14 to 13.42)	14.75 (10.69 to 19.23)	24.94 (17.90 to 32.69)	0.11 (0.04 to 0.21)	0.16 (0.06 to 0.31)	0.27 (0.11 to 0.51)
	2014	0.69 (0.49 to 0.90)	0.99 (0.74 to 1.26)	1.68 (1.25 to 2.16)	9.91 (6.89 to 13.05)	14.45 (10.57 to 18.90)	24.36 (17.52 to 31.84)	0.11 (0.04 to 0.21)	0.15 (0.06 to 0.32)	0.26 (0.11 to 0.52)
	2015	0.67 (0.48 to 0.88)	0.96 (0.72 to 1.22)	1.63 (1.23 to 2.09)	9.68 (6.70 to 12.75)	14.18 (10.39 to 18.53)	23.86 (17.25 to 31.34)	0.10 (0.04 to 0.21)	0.15 (0.06 to 0.31)	0.25 (0.10 to 0.52)
	2016	0.65 (0.47 to 0.86)	0.94 (0.71 to 1.19)	1.59 (1.20 to 2.05)	9.49 (6.51 to 12.51)	13.92 (10.12 to 18.11)	23.41 (16.90 to 30.74)	0.10 (0.04 to 0.21)	0.15 (0.06 to 0.29)	0.25 (0.09 to 0.49)
	2017	0.63 (0.46 to 0.83)	0.91 (0.69 to 1.16)	1.55 (1.16 to 1.99)	9.31 (6.46 to 12.28)	13.67 (9.94 to 17.83)	22.98 (16.59 to 30.17)	0.10 (0.04 to 0.20)	0.14 (0.06 to 0.28)	0.24 (0.10 to 0.47)
	2018	0.62 (0.46 to 0.81)	0.89 (0.67 to 1.14)	1.51 (1.14 to 1.95)	9.16 (6.34 to 12.22)	13.45 (9.80 to 17.46)	22.61 (16.29 to 29.69)	0.10 (0.04 to 0.19)	0.14 (0.06 to 0.28)	0.24 (0.10 to 0.48)
	2019	0.60 (0.44 to 0.80)	0.87 (0.66 to 1.12)	1.47 (1.11 to 1.91)	9.03 (6.23 to 12.19)	13.28 (9.76 to 17.31)	22.30 (16.02 to 29.33)	0.10 (0.04 to 0.20)	0.14 (0.06 to 0.28)	0.24 (0.09 to 0.47)
	2020	0.59 (0.43 to 0.78)	0.86 (0.65 to 1.11)	1.45 (1.10 to 1.90)	8.91 (6.17 to 11.88)	13.13 (9.62 to 17.04)	22.04 (15.94 to 28.74)	0.09 (0.04 to 0.19)	0.14 (0.05 to 0.26)	0.23 (0.09 to 0.45)
	2021	0.58 (0.42 to 0.76)	0.84 (0.64 to 1.08)	1.42 (1.06 to 1.83)	8.86 (6.18 to 11.78)	13.01 (9.48 to 16.75)	21.86 (15.63 to 28.48)	0.09 (0.03 to 0.20)	0.14 (0.05 to 0.28)	0.23 (0.09 to 0.46)
	2022	0.72 (0.70 to 0.73)	1.05 (1.04 to 1.06)	1.76 (1.74 to 1.78)	9.88 (9.71 to 10.03)	15.00 (14.67 to 15.32)	24.88 (24.40 to 25.34)	0.11 (0.11 to 0.11)	0.17 (0.17 to 0.17)	0.27 (0.27 to 0.28)
	2023	0.73 (0.71 to 0.74)	1.06 (1.05 to 1.07)	1.79 (1.77 to 1.81)	9.98 (9.79 to 10.18)	15.19 (14.74 to 15.59)	25.17 (24.59 to 25.76)	0.11 (0.11 to 0.11)	0.17 (0.17 to 0.17)	0.28 (0.28 to 0.28)
	2024	0.74 (0.72 to 0.76)	1.08 (1.07 to 1.09)	1.82 (1.79 to 1.84)	10.13 (9.94 to 10.34)	15.32 (14.88 to 15.79)	25.45 (24.84 to 26.12)	0.11 (0.11 to 0.11)	0.17 (0.17 to 0.17)	0.28 (0.28 to 0.29)
	2025	0.75 (0.73 to 0.77)	1.09 (1.08 to 1.10)	1.85 (1.82 to 1.87)	10.28 (10.08 to 10.51)	15.56 (15.10 to 16.03)	25.83 (25.22 to 26.51)	0.11 (0.11 to 0.12)	0.18 (0.17 to 0.18)	0.29 (0.29 to 0.29)
	2026	0.76 (0.74 to 0.78)	1.11 (1.09 to 1.12)	1.87 (1.84 to 1.89)	10.45 (10.24 to 10.68)	15.82 (15.37 to 16.29)	26.26 (25.61 to 26.96)	0.12 (0.11 to 0.12)	0.18 (0.18 to 0.18)	0.29 (0.29 to 0.30)
	2027	0.77 (0.75 to 0.79)	1.12 (1.11 to 1.13)	1.89 (1.87 to 1.92)	10.62 (10.42 to 10.85)	16.08 (15.63 to 16.57)	26.70 (26.06 to 27.41)	0.12 (0.12 to 0.12)	0.18 (0.18 to 0.18)	0.30 (0.30 to 0.30)
	2028	0.79 (0.76 to 0.80)	1.13 (1.12 to 1.15)	1.92 (1.89 to 1.94)	10.77 (10.53 to 11.02)	16.28 (15.65 to 16.83)	27.05 (26.23 to 27.84)	0.12 (0.12 to 0.12)	0.19 (0.18 to 0.19)	0.30 (0.30 to 0.31)
	2029	0.80 (0.77 to 0.81)	1.15 (1.13 to 1.16)	1.95 (1.92 to 1.97)	10.88 (10.63 to 11.16)	16.39 (15.79 to 17.04)	27.26 (26.46 to 28.14)	0.12 (0.12 to 0.12)	0.19 (0.19 to 0.19)	0.31 (0.31 to 0.31)
	2030	0.81 (0.79 to 0.83)	1.16 (1.15 to 1.18)	1.97 (1.94 to 2.00)	11.03 (10.75 to 11.33)	16.63 (16.02 to 17.29)	27.66 (26.85 to 28.58)	0.12 (0.12 to 0.13)	0.19 (0.19 to 0.19)	0.32 (0.31 to 0.32)
	2031	0.82 (0.80 to 0.84)	1.17 (1.16 to 1.19)	2.00 (1.97 to 2.02)	11.19 (10.90 to 11.49)	16.87 (16.22 to 17.51)	28.06 (27.22 to 28.99)	0.13 (0.12 to 0.13)	0.19 (0.19 to 0.20)	0.32 (0.32 to 0.32)
	2032	0.83 (0.81 to 0.85)	1.19 (1.17 to 1.21)	2.02 (1.99 to 2.05)	11.37 (11.08 to 11.67)	17.12 (16.47 to 17.77)	28.49 (27.62 to 29.41)	0.13 (0.13 to 0.13)	0.20 (0.20 to 0.20)	0.32 (0.32 to 0.33)
	2033	0.85 (0.82 to 0.87)	1.20 (1.19 to 1.22)	2.05 (2.01 to 2.08)	11.52 (11.20 to 11.84)	17.37 (16.58 to 18.01)	28.89 (27.79 to 29.84)	0.13 (0.13 to 0.13)	0.20 (0.20 to 0.20)	0.33 (0.33 to 0.33)
	2034	0.86 (0.83 to 0.88)	1.21 (1.20 to 1.23)	2.07 (2.04 to 2.10)	11.62 (11.30 to 11.98)	17.38 (16.57 to 18.19)	29.00 (27.91 to 30.15)	0.13 (0.13 to 0.13)	0.20 (0.20 to 0.21)	0.33 (0.33 to 0.34)
	2035	0.87 (0.84 to 0.89)	1.23 (1.21 to 1.25)	2.10 (2.07 to 2.13)	11.77 (11.42 to 12.14)	17.58 (16.75 to 18.41)	29.34 (28.24 to 30.53)	0.13 (0.13 to 0.14)	0.21 (0.20 to 0.21)	0.34 (0.34 to 0.34)
	2036	0.88 (0.86 to 0.91)	1.24 (1.23 to 1.26)	2.13 (2.09 to 2.16)	11.92 (11.53 to 12.30)	17.80 (16.97 to 18.66)	29.72 (28.60 to 30.93)	0.14 (0.13 to 0.14)	0.21 (0.21 to 0.21)	0.34 (0.34 to 0.35)
	2037	0.89 (0.87 to 0.92)	1.26 (1.24 to 1.28)	2.15 (2.11 to 2.19)	12.10 (11.71 to 12.49)	18.01 (17.17 to 18.89)	30.11 (28.97 to 31.34)	0.14 (0.14 to 0.14)	0.21 (0.21 to 0.21)	0.35 (0.35 to 0.36)
	2038	0.90 (0.88 to 0.93)	1.27 (1.25 to 1.29)	2.17 (2.13 to 2.21)	12.26 (11.86 to 12.66)	18.25 (17.39 to 19.12)	30.51 (29.32 to 31.74)	0.14 (0.14 to 0.14)	0.21 (0.21 to 0.22)	0.35 (0.35 to 0.36)
	2039	0.92 (0.89 to 0.94)	1.28 (1.27 to 1.31)	2.20 (2.16 to 2.24)	12.33 (11.92 to 12.79)	18.27 (17.26 to 19.30)	30.60 (29.25 to 32.08)	0.14 (0.14 to 0.15)	0.22 (0.21 to 0.22)	0.36 (0.35 to 0.36)
	2040	0.93 (0.90 to 0.96)	1.30 (1.28 to 1.32)	2.22 (2.18 to 2.27)	12.48 (12.03 to 12.95)	18.44 (17.41 to 19.50)	30.92 (29.52 to 32.39)	0.14 (0.14 to 0.15)	0.22 (0.22 to 0.22)	0.36 (0.36 to 0.37)
	2041	0.94 (0.91 to 0.97)	1.31 (1.29 to 1.34)	2.25 (2.21 to 2.29)	12.62 (12.15 to 13.12)	18.63 (17.59 to 19.72)	31.25 (29.85 to 32.81)	0.15 (0.14 to 0.15)	0.22 (0.22 to 0.23)	0.37 (0.36 to 0.37)
	2042	0.95 (0.92 to 0.98)	1.32 (1.30 to 1.35)	2.27 (2.23 to 2.32)	12.77 (12.29 to 13.28)	18.85 (17.78 to 19.95)	31.63 (30.16 to 33.17)	0.15 (0.14 to 0.15)	0.22 (0.22 to 0.23)	0.37 (0.37 to 0.38)
	2043	0.96 (0.93 to 0.99)	1.33 (1.31 to 1.36)	2.29 (2.25 to 2.34)	12.94 (12.45 to 13.46)	19.05 (17.97 to 20.17)	31.99 (30.52 to 33.55)	0.15 (0.15 to 0.15)	0.23 (0.22 to 0.23)	0.38 (0.37 to 0.38)
	2044	0.97 (0.94 to 1.00)	1.34 (1.32 to 1.37)	2.31 (2.27 to 2.36)	13.02 (12.53 to 13.58)	19.19 (17.99 to 20.37)	32.20 (30.56 to 33.89)	0.15 (0.15 to 0.16)	0.23 (0.23 to 0.23)	0.38 (0.38 to 0.39)
	2045	0.98 (0.94 to 1.01)	1.36 (1.34 to 1.39)	2.34 (2.29 to 2.39)	13.16 (12.64 to 13.73)	19.23 (17.98 to 20.53)	32.39 (30.67 to 34.19)	0.15 (0.15 to 0.16)	0.23 (0.23 to 0.24)	0.39 (0.38 to 0.39)
	2046	0.99 (0.96 to 1.02)	1.37 (1.35 to 1.41)	2.36 (2.31 to 2.41)	13.28 (12.71 to 13.89)	19.43 (18.15 to 20.76)	32.71 (30.98 to 34.57)	0.16 (0.15 to 0.16)	0.24 (0.23 to 0.24)	0.39 (0.38 to 0.40)
	2047	1.00 (0.96 to 1.04)	1.38 (1.36 to 1.42)	2.38 (2.33 to 2.43)	13.44 (12.87 to 14.05)	19.61 (18.31 to 20.97)	33.05 (31.30 to 34.92)	0.16 (0.15 to 0.16)	0.24 (0.23 to 0.24)	0.39 (0.39 to 0.40)
	2048	1.01 (0.97 to 1.04)	1.39 (1.37 to 1.43)	2.40 (2.35 to 2.45)	13.60 (13.02 to 14.21)	19.81 (18.49 to 21.15)	33.41 (31.64 to 35.28)	0.16 (0.16 to 0.16)	0.24 (0.24 to 0.25)	0.40 (0.39 to 0.41)
	2049	1.02 (0.98 to 1.05)	1.40 (1.38 to 1.44)	2.42 (2.37 to 2.47)	13.74 (13.13 to 14.37)	20.01 (18.67 to 21.37)	33.75 (31.90 to 35.66)	0.16 (0.16 to 0.17)	0.24 (0.24 to 0.25)	0.40 (0.40 to 0.41)
	2050	1.03 (0.99 to 1.06)	1.41 (1.39 to 1.45)	2.44 (2.39 to 2.49)	13.79 (13.18 to 14.48)	20.02 (18.53 to 21.52)	33.81 (31.78 to 35.93)	0.16 (0.16 to 0.17)	0.25 (0.24 to 0.25)	0.41 (0.40 to 0.42)
Andorra	1990	8.16 (6.36 to 10.28)	11.52 (8.81 to 14.79)	19.67 (15.23 to 24.88)	174.16 (135.32 to 217.44)	263.95 (202.81 to 329.61)	438.11 (341.41 to 545.23)	1.87 (0.82 to 3.62)	2.81 (1.27 to 5.38)	4.68 (2.10 to 8.95)
	1991	8.98 (6.94 to 11.38)	12.60 (9.61 to 16.04)	21.58 (16.79 to 27.36)	191.36 (148.63 to 238.63)	286.76 (221.39 to 355.39)	478.12 (373.20 to 591.61)	2.06 (0.90 to 3.95)	3.05 (1.38 to 5.79)	5.11 (2.31 to 9.71)
	1992	9.35 (7.30 to 11.80)	13.21 (10.02 to 16.74)	22.56 (17.56 to 28.51)	201.96 (157.05 to 252.03)	303.49 (235.23 to 374.74)	505.46 (396.45 to 623.77)	2.17 (0.97 to 4.19)	3.23 (1.45 to 6.16)	5.40 (2.41 to 10.35)
	1993	9.77 (7.67 to 12.44)	13.67 (10.40 to 17.33)	23.44 (18.28 to 29.50)	216.71 (168.29 to 271.61)	321.97 (249.22 to 400.05)	538.68 (424.45 to 663.45)	2.33 (1.04 to 4.50)	3.43 (1.56 to 6.50)	5.76 (2.61 to 11.05)
	1994	9.51 (7.46 to 12.22)	13.46 (10.30 to 17.05)	22.97 (17.94 to 28.94)	214.87 (167.01 to 269.45)	323.81 (250.02 to 402.87)	538.68 (424.00 to 663.35)	2.31 (1.03 to 4.46)	3.45 (1.53 to 6.62)	5.76 (2.59 to 11.01)
	1995	9.27 (7.22 to 11.93)	13.26 (10.21 to 16.71)	22.53 (17.59 to 28.42)	212.75 (165.12 to 266.80)	325.00 (251.08 to 403.45)	537.75 (421.47 to 662.81)	2.28 (1.01 to 4.42)	3.46 (1.52 to 6.66)	5.74 (2.55 to 10.99)
	1996	9.24 (7.21 to 11.84)	13.33 (10.33 to 16.90)	22.57 (17.73 to 28.41)	214.99 (166.56 to 270.89)	330.96 (256.88 to 410.42)	545.95 (428.85 to 673.30)	2.30 (1.02 to 4.45)	3.52 (1.58 to 6.76)	5.83 (2.63 to 11.20)
	1997	9.29 (7.22 to 11.93)	13.36 (10.39 to 16.86)	22.65 (17.79 to 28.43)	218.76 (168.80 to 277.19)	337.37 (264.10 to 414.25)	556.14 (438.47 to 689.22)	2.34 (1.05 to 4.53)	3.59 (1.60 to 6.88)	5.93 (2.66 to 11.38)
	1998	9.28 (7.16 to 11.92)	13.36 (10.40 to 16.86)	22.63 (17.70 to 28.67)	221.43 (170.24 to 281.77)	342.66 (270.19 to 424.17)	564.09 (445.52 to 702.58)	2.37 (1.05 to 4.67)	3.65 (1.63 to 6.91)	6.02 (2.74 to 11.50)
	1999	9.15 (7.06 to 11.75)	13.18 (10.17 to 16.64)	22.33 (17.35 to 28.52)	221.85 (169.85 to 283.60)	345.27 (271.82 to 428.75)	567.12 (447.47 to 712.50)	2.38 (1.05 to 4.66)	3.67 (1.67 to 6.91)	6.05 (2.75 to 11.60)
	2000	8.97 (6.94 to 11.48)	12.94 (9.93 to 16.38)	21.91 (16.94 to 27.93)	221.05 (169.26 to 283.09)	346.80 (270.02 to 432.51)	567.85 (443.95 to 710.78)	2.37 (1.05 to 4.67)	3.69 (1.68 to 6.92)	6.06 (2.77 to 11.60)
	2001	8.87 (6.88 to 11.28)	12.85 (9.93 to 16.11)	21.71 (16.85 to 27.65)	222.10 (171.24 to 283.60)	351.40 (276.04 to 437.11)	573.51 (451.30 to 720.05)	2.38 (1.06 to 4.65)	3.73 (1.70 to 7.06)	6.11 (2.79 to 11.73)
	2002	8.90 (6.94 to 11.32)	12.89 (9.99 to 16.13)	21.79 (17.03 to 27.74)	225.52 (174.86 to 287.40)	358.76 (284.04 to 444.59)	584.29 (459.99 to 731.69)	2.41 (1.09 to 4.70)	3.81 (1.77 to 7.32)	6.22 (2.87 to 11.83)
	2003	9.65 (7.49 to 12.25)	13.96 (10.88 to 17.53)	23.61 (18.50 to 30.15)	242.93 (190.19 to 310.34)	385.94 (304.52 to 476.37)	628.88 (494.95 to 786.97)	2.60 (1.17 to 4.97)	4.10 (1.87 to 7.91)	6.69 (3.08 to 12.81)
	2004	10.40 (8.05 to 13.15)	14.92 (11.71 to 18.77)	25.32 (19.86 to 32.27)	258.98 (203.36 to 331.31)	410.12 (320.09 to 507.15)	669.10 (524.51 to 836.89)	2.77 (1.26 to 5.48)	4.36 (2.00 to 8.49)	7.14 (3.28 to 13.89)
	2005	10.69 (8.26 to 13.55)	15.32 (12.02 to 19.31)	26.01 (20.43 to 32.90)	264.41 (205.68 to 336.34)	420.07 (324.95 to 519.40)	684.47 (535.50 to 854.33)	2.84 (1.29 to 5.48)	4.46 (2.05 to 8.58)	7.30 (3.34 to 14.19)
	2006	11.04 (8.60 to 13.91)	15.72 (12.25 to 19.85)	26.76 (20.96 to 33.89)	273.30 (215.75 to 348.59)	433.11 (336.64 to 534.20)	706.41 (552.42 to 878.47)	2.93 (1.32 to 5.68)	4.60 (2.10 to 8.97)	7.52 (3.43 to 14.62)
	2007	11.22 (8.79 to 14.12)	15.92 (12.46 to 20.11)	27.14 (21.27 to 34.45)	279.31 (219.26 to 355.08)	444.03 (345.24 to 550.13)	723.34 (566.32 to 902.35)	2.99 (1.35 to 5.83)	4.71 (2.14 to 9.16)	7.71 (3.54 to 14.93)
	2008	11.25 (8.81 to 14.26)	16.01 (12.57 to 20.18)	27.26 (21.51 to 34.55)	282.56 (221.82 to 359.73)	451.90 (350.73 to 561.82)	734.46 (571.81 to 915.12)	3.02 (1.37 to 5.93)	4.80 (2.18 to 9.35)	7.82 (3.61 to 15.20)
	2009	11.01 (8.59 to 13.92)	15.73 (12.36 to 19.82)	26.74 (21.04 to 33.79)	280.19 (219.72 to 356.80)	451.96 (348.71 to 562.74)	732.15 (569.16 to 911.64)	3.00 (1.32 to 5.84)	4.79 (2.15 to 9.24)	7.79 (3.52 to 15.16)
	2010	10.89 (8.45 to 13.84)	15.60 (12.26 to 19.54)	26.49 (20.86 to 33.33)	279.69 (218.90 to 356.53)	453.93 (347.50 to 563.56)	733.62 (572.05 to 915.64)	2.99 (1.35 to 5.95)	4.81 (2.18 to 9.26)	7.80 (3.55 to 15.13)
	2011	10.01 (7.79 to 12.63)	14.76 (11.63 to 18.59)	24.77 (19.56 to 31.10)	252.55 (199.15 to 321.20)	427.60 (329.71 to 532.76)	680.14 (531.89 to 846.01)	2.70 (1.20 to 5.32)	4.53 (2.05 to 8.68)	7.23 (3.31 to 14.03)
	2012	9.70 (7.56 to 12.28)	14.26 (11.18 to 18.02)	23.96 (18.92 to 30.16)	244.92 (192.51 to 310.74)	417.65 (326.21 to 521.66)	662.57 (519.43 to 824.65)	2.62 (1.19 to 5.12)	4.43 (2.03 to 8.49)	7.05 (3.18 to 13.58)
	2013	9.56 (7.43 to 12.03)	14.08 (11.07 to 17.80)	23.64 (18.68 to 29.80)	244.20 (192.21 to 309.52)	418.22 (327.98 to 524.12)	662.42 (520.96 to 828.83)	2.61 (1.15 to 5.07)	4.43 (2.00 to 8.66)	7.04 (3.19 to 13.58)
	2014	9.59 (7.45 to 12.04)	14.10 (11.04 to 17.80)	23.69 (18.68 to 29.88)	247.71 (194.94 to 313.66)	423.66 (333.25 to 532.92)	671.37 (527.88 to 843.40)	2.65 (1.17 to 5.08)	4.49 (2.07 to 8.71)	7.14 (3.27 to 13.73)
	2015	9.66 (7.49 to 12.18)	14.15 (11.02 to 17.94)	23.80 (18.79 to 30.01)	251.63 (198.56 to 320.12)	428.84 (334.49 to 540.32)	680.47 (532.93 to 856.10)	2.69 (1.17 to 5.21)	4.55 (2.08 to 8.79)	7.24 (3.32 to 13.98)
	2016	9.66 (7.50 to 12.16)	14.07 (11.10 to 17.63)	23.73 (18.77 to 29.91)	253.87 (199.60 to 319.05)	430.75 (339.02 to 539.74)	684.62 (536.97 to 857.65)	2.72 (1.20 to 5.24)	4.56 (2.10 to 8.73)	7.28 (3.30 to 13.95)
	2017	9.82 (7.68 to 12.33)	14.26 (11.35 to 17.82)	24.08 (19.10 to 30.13)	261.17 (204.62 to 325.99)	440.41 (346.05 to 547.97)	701.58 (549.98 to 871.52)	2.80 (1.25 to 5.43)	4.66 (2.13 to 9.05)	7.46 (3.37 to 14.38)
	2018	9.95 (7.84 to 12.41)	14.44 (11.53 to 17.96)	24.39 (19.44 to 30.28)	267.72 (208.80 to 334.30)	449.59 (351.48 to 558.56)	717.31 (564.02 to 890.27)	2.87 (1.28 to 5.55)	4.76 (2.16 to 9.26)	7.63 (3.47 to 14.69)
	2019	10.07 (7.94 to 12.64)	14.60 (11.67 to 18.24)	24.67 (19.76 to 30.47)	273.96 (214.15 to 343.13)	458.12 (361.51 to 567.80)	732.08 (578.92 to 909.54)	2.93 (1.30 to 5.61)	4.85 (2.17 to 9.29)	7.78 (3.51 to 14.92)
	2020	10.24 (8.05 to 12.91)	14.77 (11.67 to 18.76)	25.01 (19.80 to 31.45)	280.85 (216.02 to 353.26)	466.82 (367.93 to 578.35)	747.67 (593.46 to 927.96)	3.01 (1.33 to 5.78)	4.94 (2.23 to 9.56)	7.95 (3.59 to 15.47)
	2021	10.29 (8.08 to 12.94)	14.85 (11.76 to 18.69)	25.13 (19.89 to 31.77)	286.04 (224.21 to 363.04)	470.25 (370.29 to 585.75)	756.29 (597.49 to 939.26)	3.05 (1.37 to 5.83)	4.96 (2.25 to 9.30)	8.02 (3.62 to 15.17)
	2022	9.33 (9.30 to 9.37)	13.57 (13.52 to 13.61)	22.90 (22.84 to 22.96)	260.89 (259.77 to 262.03)	435.23 (432.92 to 437.99)	696.12 (693.34 to 699.35)	2.78 (2.76 to 2.80)	4.60 (4.56 to 4.64)	7.38 (7.34 to 7.43)
	2023	9.24 (9.21 to 9.27)	13.44 (13.39 to 13.49)	22.68 (22.62 to 22.74)	260.46 (259.18 to 261.79)	435.20 (432.72 to 437.30)	695.65 (692.60 to 698.17)	2.78 (2.76 to 2.80)	4.60 (4.56 to 4.64)	7.38 (7.33 to 7.42)
	2024	9.14 (9.11 to 9.17)	13.32 (13.28 to 13.37)	22.46 (22.40 to 22.52)	259.83 (258.45 to 261.04)	433.14 (430.49 to 435.39)	692.97 (689.56 to 695.80)	2.78 (2.75 to 2.79)	4.58 (4.54 to 4.62)	7.36 (7.31 to 7.40)
	2025	9.03 (9.00 to 9.06)	13.19 (13.14 to 13.23)	22.22 (22.16 to 22.27)	259.45 (258.10 to 260.66)	432.40 (429.77 to 434.64)	691.86 (688.47 to 694.89)	2.77 (2.74 to 2.79)	4.58 (4.53 to 4.61)	7.35 (7.30 to 7.39)
	2026	8.92 (8.89 to 8.95)	13.04 (13.00 to 13.08)	21.96 (21.91 to 22.02)	258.36 (256.92 to 259.60)	431.60 (429.11 to 433.92)	689.96 (686.62 to 693.02)	2.76 (2.73 to 2.78)	4.57 (4.53 to 4.61)	7.33 (7.27 to 7.37)
	2027	8.80 (8.77 to 8.83)	12.87 (12.84 to 12.92)	21.68 (21.62 to 21.73)	257.46 (256.04 to 258.73)	430.47 (427.68 to 433.53)	687.93 (684.59 to 691.49)	2.75 (2.72 to 2.76)	4.56 (4.51 to 4.62)	7.31 (7.24 to 7.37)
	2028	8.69 (8.66 to 8.72)	12.73 (12.69 to 12.78)	21.42 (21.37 to 21.48)	256.45 (254.86 to 257.84)	428.64 (425.66 to 432.15)	685.09 (681.22 to 688.89)	2.73 (2.70 to 2.75)	4.54 (4.49 to 4.62)	7.28 (7.20 to 7.35)
	2029	8.58 (8.55 to 8.61)	12.58 (12.54 to 12.63)	21.15 (21.10 to 21.22)	255.07 (253.64 to 256.67)	426.54 (423.29 to 429.43)	681.61 (677.76 to 685.57)	2.72 (2.69 to 2.75)	4.54 (4.48 to 4.61)	7.27 (7.18 to 7.34)
	2030	8.46 (8.43 to 8.49)	12.42 (12.38 to 12.47)	20.88 (20.82 to 20.94)	253.95 (252.15 to 255.77)	424.81 (421.28 to 427.98)	678.75 (674.63 to 683.02)	2.72 (2.68 to 2.75)	4.53 (4.46 to 4.59)	7.25 (7.16 to 7.32)
	2031	8.34 (8.31 to 8.37)	12.25 (12.21 to 12.30)	20.58 (20.53 to 20.65)	252.41 (250.81 to 254.27)	423.12 (419.60 to 426.44)	675.53 (671.35 to 679.94)	2.70 (2.66 to 2.73)	4.51 (4.44 to 4.58)	7.21 (7.13 to 7.29)
	2032	8.21 (8.18 to 8.24)	12.06 (12.03 to 12.11)	20.27 (20.22 to 20.33)	251.12 (249.49 to 253.01)	421.01 (417.19 to 424.60)	672.13 (667.69 to 676.38)	2.69 (2.65 to 2.72)	4.49 (4.42 to 4.56)	7.18 (7.09 to 7.25)
	2033	8.09 (8.06 to 8.12)	11.89 (11.85 to 11.94)	19.98 (19.93 to 20.04)	249.23 (247.37 to 251.30)	418.54 (414.68 to 422.22)	667.77 (663.23 to 672.32)	2.67 (2.63 to 2.70)	4.47 (4.38 to 4.55)	7.14 (7.04 to 7.23)
	2034	7.97 (7.94 to 8.00)	11.71 (11.68 to 11.76)	19.68 (19.64 to 19.75)	247.12 (245.38 to 249.23)	414.89 (410.74 to 418.70)	662.01 (657.01 to 666.95)	2.65 (2.60 to 2.68)	4.43 (4.35 to 4.52)	7.08 (6.98 to 7.18)
	2035	7.85 (7.82 to 7.88)	11.53 (11.50 to 11.58)	19.38 (19.34 to 19.44)	245.19 (243.17 to 247.39)	413.17 (409.08 to 417.09)	658.36 (653.27 to 663.64)	2.63 (2.58 to 2.66)	4.45 (4.34 to 4.56)	7.08 (6.94 to 7.20)
	2036	7.73 (7.70 to 7.76)	11.35 (11.32 to 11.40)	19.08 (19.03 to 19.14)	243.21 (241.18 to 245.98)	410.42 (406.30 to 414.63)	653.63 (648.26 to 659.76)	2.60 (2.56 to 2.65)	4.43 (4.31 to 4.54)	7.03 (6.89 to 7.16)
	2037	7.61 (7.58 to 7.64)	11.18 (11.14 to 11.22)	18.78 (18.74 to 18.85)	241.08 (239.15 to 243.57)	407.03 (402.60 to 411.63)	648.11 (642.73 to 653.84)	2.59 (2.54 to 2.64)	4.40 (4.28 to 4.51)	6.98 (6.84 to 7.12)
	2038	7.49 (7.46 to 7.52)	11.00 (10.97 to 11.05)	18.49 (18.45 to 18.56)	238.50 (236.67 to 241.26)	403.54 (399.27 to 407.78)	642.04 (636.39 to 648.00)	2.57 (2.51 to 2.62)	4.37 (4.24 to 4.48)	6.94 (6.78 to 7.07)
	2039	7.38 (7.35 to 7.41)	10.82 (10.79 to 10.87)	18.20 (18.16 to 18.27)	236.37 (234.45 to 239.10)	399.39 (394.53 to 403.83)	635.75 (629.82 to 642.01)	2.55 (2.49 to 2.60)	4.33 (4.19 to 4.45)	6.88 (6.70 to 7.03)
	2040	7.26 (7.23 to 7.29)	10.65 (10.62 to 10.69)	17.91 (17.87 to 17.97)	234.01 (231.80 to 236.78)	396.14 (391.34 to 400.92)	630.15 (623.79 to 636.50)	2.52 (2.46 to 2.57)	4.30 (4.16 to 4.42)	6.82 (6.64 to 6.97)
	2041	7.15 (7.13 to 7.18)	10.49 (10.45 to 10.53)	17.64 (17.60 to 17.70)	231.45 (229.21 to 234.37)	392.59 (387.96 to 397.63)	624.05 (617.92 to 630.40)	2.50 (2.43 to 2.55)	4.26 (4.12 to 4.40)	6.76 (6.58 to 6.92)
	2042	7.05 (7.02 to 7.08)	10.34 (10.31 to 10.38)	17.39 (17.35 to 17.45)	228.88 (226.50 to 231.83)	390.06 (385.34 to 395.28)	618.94 (612.83 to 625.40)	2.47 (2.40 to 2.52)	4.32 (4.11 to 4.54)	6.79 (6.54 to 7.03)
	2043	6.94 (6.91 to 6.97)	10.17 (10.14 to 10.22)	17.11 (17.07 to 17.17)	225.76 (223.51 to 228.68)	386.31 (381.64 to 391.26)	612.07 (606.14 to 618.06)	2.44 (2.37 to 2.49)	4.33 (4.07 to 4.53)	6.76 (6.47 to 6.98)
	2044	6.83 (6.81 to 6.86)	10.01 (9.98 to 10.05)	16.84 (16.80 to 16.90)	223.12 (220.71 to 226.07)	381.69 (376.63 to 386.71)	604.81 (598.28 to 611.48)	2.41 (2.34 to 2.46)	4.29 (4.02 to 4.50)	6.70 (6.38 to 6.92)
	2045	6.73 (6.70 to 6.76)	9.85 (9.82 to 9.89)	16.58 (16.54 to 16.64)	220.20 (217.79 to 223.38)	377.62 (372.47 to 382.63)	597.82 (591.11 to 604.54)	2.38 (2.31 to 2.43)	4.26 (3.98 to 4.47)	6.63 (6.31 to 6.86)
	2046	6.63 (6.60 to 6.66)	9.70 (9.67 to 9.74)	16.34 (16.30 to 16.39)	217.41 (214.99 to 220.56)	373.58 (368.49 to 379.18)	591.00 (584.02 to 598.73)	2.35 (2.28 to 2.40)	4.22 (3.93 to 4.43)	6.57 (6.24 to 6.79)
	2047	6.54 (6.51 to 6.56)	9.57 (9.54 to 9.61)	16.11 (16.07 to 16.17)	214.63 (212.30 to 217.63)	369.80 (364.56 to 374.62)	584.44 (577.37 to 591.32)	2.33 (2.26 to 2.40)	4.19 (3.88 to 4.41)	6.52 (6.17 to 6.77)
	2048	6.44 (6.41 to 6.47)	9.43 (9.40 to 9.47)	15.87 (15.83 to 15.92)	211.82 (209.56 to 214.93)	364.96 (359.76 to 369.80)	576.78 (569.83 to 583.75)	2.30 (2.23 to 2.37)	4.15 (3.83 to 4.36)	6.45 (6.09 to 6.70)
	2049	6.34 (6.32 to 6.37)	9.29 (9.26 to 9.32)	15.63 (15.59 to 15.68)	209.31 (206.74 to 212.52)	360.37 (355.08 to 365.42)	569.69 (562.17 to 576.77)	2.28 (2.21 to 2.38)	4.11 (3.78 to 4.33)	6.39 (6.01 to 6.66)
	2050	6.25 (6.22 to 6.28)	9.15 (9.12 to 9.19)	15.40 (15.36 to 15.45)	206.66 (204.16 to 210.14)	356.07 (350.84 to 361.65)	562.73 (556.02 to 570.04)	2.26 (2.19 to 2.37)	4.07 (3.73 to 4.29)	6.33 (5.94 to 6.62)
Angola	1990	15,045.90 (12,186.09 to 18,635.47)	36,284.51 (29,841.99 to 43,654.27)	51,330.40 (42,612.05 to 61,578.47)	262,996.41 (210,819.58 to 322,576.21)	664,741.30 (535,114.98 to 797,574.07)	927,737.72 (750,358.16 to 1,110,051.03)	3,187.33 (1,609.17 to 5,617.86)	7,450.56 (3,492.99 to 13,339.84)	10,637.89 (5,104.11 to 19,285.83)
	1991	16,104.88 (13,097.51 to 19,818.15)	37,575.98 (31,029.66 to 45,095.69)	53,680.85 (44,637.68 to 64,334.52)	282,268.40 (227,781.67 to 342,957.59)	688,100.77 (557,047.72 to 821,714.43)	970,369.17 (788,783.93 to 1,156,626.66)	3,419.16 (1,676.37 to 5,992.34)	7,724.98 (3,598.60 to 14,011.28)	11,144.14 (5,231.82 to 20,178.67)
	1992	17,175.87 (14,101.98 to 21,006.47)	39,070.93 (32,342.45 to 46,988.32)	56,246.80 (46,745.00 to 67,533.81)	301,671.95 (245,277.86 to 364,068.04)	714,634.61 (582,878.44 to 851,089.71)	1,016,306.56 (831,619.71 to 1,206,218.11)	3,647.11 (1,832.14 to 6,488.50)	8,024.63 (3,761.96 to 14,493.64)	11,671.74 (5,590.79 to 21,116.51)
	1993	18,209.66 (14,967.65 to 22,241.79)	40,744.38 (33,695.02 to 49,003.82)	58,954.04 (49,056.41 to 71,065.48)	320,309.58 (259,579.09 to 386,250.36)	744,094.85 (605,689.92 to 885,805.84)	1,064,404.44 (868,066.36 to 1,267,687.92)	3,859.49 (1,949.98 to 7,059.71)	8,353.36 (3,918.87 to 15,383.54)	12,212.85 (5,938.93 to 22,521.44)
	1994	19,194.50 (15,634.62 to 23,534.83)	42,586.46 (35,195.24 to 51,187.96)	61,780.96 (51,358.07 to 74,736.74)	337,824.05 (270,474.25 to 406,975.10)	776,517.40 (633,438.70 to 927,460.78)	1,114,341.45 (906,860.42 to 1,326,509.21)	4,069.83 (2,051.19 to 7,491.18)	8,712.26 (4,057.94 to 16,238.10)	12,782.09 (6,134.61 to 23,876.61)
	1995	20,123.69 (16,346.16 to 24,708.70)	44,584.28 (37,031.16 to 53,871.26)	64,707.97 (53,636.29 to 78,531.02)	353,904.13 (282,921.11 to 425,738.39)	811,882.85 (664,317.79 to 969,730.37)	1,165,786.98 (946,731.47 to 1,395,172.98)	4,260.10 (2,175.11 to 7,837.33)	9,113.13 (4,200.27 to 16,881.76)	13,373.23 (6,332.28 to 24,804.15)
	1996	21,024.56 (16,960.05 to 25,729.39)	48,120.95 (39,969.40 to 57,525.63)	69,145.50 (57,415.82 to 83,189.41)	369,246.99 (295,563.14 to 443,351.51)	878,399.77 (714,434.75 to 1,046,700.48)	1,247,646.75 (1,013,872.40 to 1,482,945.92)	4,438.45 (2,153.87 to 8,137.67)	9,844.11 (4,494.25 to 18,445.52)	14,282.55 (6,669.23 to 26,585.85)
	1997	21,946.04 (17,730.12 to 26,901.80)	53,903.49 (44,703.22 to 63,712.03)	75,849.53 (63,361.80 to 90,435.26)	384,894.81 (307,872.23 to 460,446.43)	990,252.12 (812,688.32 to 1,173,650.08)	1,375,146.93 (1,121,659.09 to 1,628,515.68)	4,622.83 (2,323.19 to 8,387.77)	11,055.19 (5,038.39 to 20,541.67)	15,678.02 (7,310.18 to 28,911.60)
	1998	22,853.68 (18,529.85 to 28,010.80)	60,722.23 (50,925.26 to 71,711.98)	83,575.91 (70,494.99 to 99,539.87)	400,271.29 (320,744.28 to 478,319.20)	1,123,170.47 (932,257.73 to 1,327,612.09)	1,523,441.77 (1,257,792.39 to 1,803,171.67)	4,797.20 (2,340.75 to 8,774.91)	12,493.79 (5,706.48 to 23,119.46)	17,290.98 (7,997.47 to 31,745.44)
	1999	23,748.42 (19,260.99 to 29,037.55)	67,169.81 (56,735.53 to 78,976.37)	90,918.23 (76,848.94 to 107,737.50)	415,340.01 (333,710.05 to 497,636.17)	1,248,936.37 (1,043,327.91 to 1,473,865.63)	1,664,276.37 (1,383,512.54 to 1,965,254.36)	4,973.25 (2,464.78 to 9,176.34)	13,859.50 (6,294.84 to 25,661.75)	18,832.75 (8,657.21 to 34,381.99)
	2000	24,640.51 (20,093.18 to 30,163.93)	71,610.53 (60,249.01 to 84,311.30)	96,251.04 (81,407.38 to 114,186.66)	430,145.38 (344,074.73 to 517,340.80)	1,334,578.33 (1,113,421.96 to 1,577,349.26)	1,764,723.72 (1,468,457.52 to 2,078,928.70)	5,136.30 (2,512.86 to 9,395.61)	14,792.34 (6,687.97 to 27,381.74)	19,928.64 (9,065.75 to 36,272.49)
	2001	25,380.33 (20,597.17 to 30,899.12)	73,726.64 (62,138.30 to 86,242.66)	99,106.97 (83,909.09 to 117,194.79)	442,145.15 (355,517.91 to 530,540.34)	1,374,817.10 (1,145,527.23 to 1,619,759.12)	1,816,962.24 (1,512,516.10 to 2,140,338.59)	5,276.13 (2,548.49 to 9,721.28)	15,236.58 (6,925.04 to 28,265.48)	20,512.72 (9,366.18 to 37,628.90)
	2002	25,882.49 (21,103.06 to 31,614.19)	74,614.76 (63,345.22 to 87,881.91)	100,497.25 (85,047.29 to 119,138.62)	449,833.13 (362,768.90 to 538,751.67)	1,392,289.13 (1,154,040.54 to 1,633,372.86)	1,842,122.25 (1,525,596.25 to 2,175,621.42)	5,375.87 (2,666.04 to 9,878.15)	15,436.03 (7,059.70 to 28,425.17)	20,811.90 (9,786.65 to 38,320.70)
	2003	26,214.76 (21,423.21 to 32,164.20)	74,595.91 (63,087.63 to 88,285.10)	100,810.68 (85,058.00 to 120,376.75)	454,306.06 (365,400.45 to 545,109.52)	1,392,595.54 (1,148,695.05 to 1,630,622.43)	1,846,901.60 (1,518,081.38 to 2,177,781.67)	5,433.06 (2,676.33 to 10,012.42)	15,450.31 (7,042.60 to 28,210.67)	20,883.37 (9,738.74 to 38,267.37)
	2004	26,449.49 (21,601.87 to 32,547.52)	74,052.95 (62,016.56 to 87,661.81)	100,502.44 (84,673.65 to 119,883.81)	456,674.34 (363,881.83 to 549,213.69)	1,382,608.52 (1,134,363.11 to 1,630,701.19)	1,839,282.86 (1,507,921.56 to 2,167,517.85)	5,484.27 (2,713.69 to 10,177.27)	15,363.15 (7,025.46 to 28,269.08)	20,847.42 (9,764.71 to 38,683.81)
	2005	26,677.78 (21,761.28 to 32,800.97)	73,444.77 (60,710.09 to 87,773.08)	100,122.55 (83,892.86 to 119,975.19)	458,351.33 (361,964.61 to 554,712.20)	1,370,536.27 (1,116,894.70 to 1,636,151.35)	1,828,887.60 (1,491,712.30 to 2,179,427.89)	5,509.17 (2,706.90 to 10,172.52)	15,244.82 (7,076.03 to 28,191.24)	20,754.00 (9,701.44 to 38,244.66)
	2006	26,674.16 (21,837.11 to 32,705.62)	72,178.78 (60,700.76 to 85,878.54)	98,852.93 (82,796.98 to 118,102.53)	455,480.31 (359,474.03 to 550,376.38)	1,344,747.93 (1,104,827.84 to 1,594,859.55)	1,800,228.24 (1,479,627.87 to 2,146,698.46)	5,478.31 (2,691.67 to 10,066.78)	14,974.10 (6,848.88 to 27,431.50)	20,452.41 (9,570.55 to 37,479.37)
	2007	26,261.44 (21,353.45 to 32,026.70)	69,726.23 (58,375.51 to 83,033.74)	95,987.66 (80,161.31 to 115,195.90)	445,209.23 (353,111.77 to 538,792.85)	1,295,068.88 (1,060,432.19 to 1,538,063.62)	1,740,278.12 (1,417,799.23 to 2,078,740.51)	5,359.83 (2,712.69 to 9,664.69)	14,448.70 (6,614.77 to 26,590.86)	19,808.53 (9,389.83 to 36,685.26)
	2008	25,638.84 (20,841.61 to 31,304.29)	66,783.35 (55,705.41 to 79,592.72)	92,422.19 (76,631.91 to 110,554.78)	431,216.98 (343,146.78 to 521,241.20)	1,234,796.03 (998,191.67 to 1,466,332.02)	1,666,013.02 (1,347,862.95 to 1,993,578.81)	5,205.88 (2,563.54 to 9,513.21)	13,798.58 (6,322.15 to 25,411.25)	19,004.46 (8,803.74 to 35,143.76)
	2009	25,039.05 (20,136.99 to 30,720.01)	64,166.53 (53,137.39 to 77,016.83)	89,205.58 (73,428.09 to 106,692.35)	417,751.73 (331,516.79 to 506,221.92)	1,179,706.37 (941,786.56 to 1,405,418.35)	1,597,458.10 (1,281,800.04 to 1,912,544.54)	5,047.46 (2,521.06 to 9,417.16)	13,214.25 (6,145.08 to 24,543.31)	18,261.70 (8,658.51 to 34,401.74)
	2010	24,735.02 (19,793.69 to 30,380.28)	62,832.97 (51,523.36 to 75,580.13)	87,567.99 (71,576.77 to 105,559.55)	409,696.65 (322,560.27 to 500,012.23)	1,148,268.89 (912,480.96 to 1,380,238.92)	1,557,965.54 (1,241,438.67 to 1,871,420.39)	4,957.46 (2,520.35 to 9,241.38)	12,887.60 (5,896.88 to 23,794.43)	17,845.07 (8,462.37 to 33,144.86)
	2011	24,659.25 (19,711.92 to 30,086.96)	62,533.31 (51,417.95 to 74,872.70)	87,192.56 (71,520.74 to 103,836.22)	405,959.53 (320,228.44 to 492,530.92)	1,135,671.08 (901,818.69 to 1,352,120.11)	1,541,630.62 (1,226,047.62 to 1,848,822.02)	4,921.65 (2,484.16 to 8,891.76)	12,753.48 (5,905.65 to 23,309.46)	17,675.13 (8,343.20 to 32,559.28)
	2012	24,593.07 (19,827.38 to 29,978.53)	62,403.63 (51,414.33 to 74,289.09)	86,996.70 (71,598.62 to 103,517.52)	402,591.57 (318,135.31 to 487,737.47)	1,125,640.51 (900,660.72 to 1,342,425.88)	1,528,232.07 (1,216,273.38 to 1,836,846.91)	4,888.42 (2,437.08 to 8,842.80)	12,655.25 (5,879.65 to 23,231.98)	17,543.67 (8,300.56 to 32,045.00)
	2013	24,625.58 (19,836.43 to 29,957.42)	62,610.51 (51,912.53 to 74,507.45)	87,236.09 (71,708.28 to 104,259.29)	400,984.91 (316,782.24 to 486,817.64)	1,122,145.79 (910,406.29 to 1,336,818.18)	1,523,130.70 (1,217,992.16 to 1,828,736.38)	4,860.41 (2,456.65 to 8,696.74)	12,628.90 (5,834.88 to 22,961.28)	17,489.31 (8,172.74 to 31,891.10)
	2014	24,859.65 (19,820.94 to 30,163.63)	63,346.75 (52,244.64 to 75,892.67)	88,206.39 (72,687.49 to 105,498.13)	402,767.81 (318,047.71 to 493,366.17)	1,129,799.07 (906,147.62 to 1,351,540.86)	1,532,566.88 (1,224,136.26 to 1,842,816.05)	4,880.99 (2,394.07 to 8,831.82)	12,715.08 (5,850.21 to 23,109.95)	17,596.07 (8,217.60 to 32,092.04)
	2015	25,414.54 (20,297.54 to 30,796.40)	64,833.17 (53,134.71 to 78,225.84)	90,247.71 (74,439.38 to 108,535.95)	409,729.59 (322,761.44 to 501,652.17)	1,153,605.89 (914,773.36 to 1,378,005.49)	1,563,335.48 (1,246,720.20 to 1,880,111.67)	4,976.49 (2,495.88 to 8,994.35)	12,975.29 (6,030.30 to 23,460.80)	17,951.78 (8,507.26 to 32,618.61)
	2016	26,238.36 (21,019.70 to 31,266.59)	66,929.73 (55,481.46 to 80,345.57)	93,168.09 (77,125.27 to 110,771.39)	421,390.34 (334,750.04 to 513,628.64)	1,190,815.88 (947,729.46 to 1,419,778.67)	1,612,206.22 (1,298,043.39 to 1,923,787.96)	5,125.43 (2,591.46 to 9,348.94)	13,410.84 (6,166.75 to 24,066.73)	18,536.27 (8,733.91 to 33,490.15)
	2017	27,148.84 (21,872.69 to 32,419.07)	69,225.15 (57,730.96 to 82,693.60)	96,373.99 (79,899.21 to 114,141.79)	435,033.02 (348,854.87 to 527,571.73)	1,232,777.53 (989,770.63 to 1,467,903.93)	1,667,810.55 (1,343,639.80 to 1,979,056.44)	5,303.98 (2,663.82 to 9,600.53)	13,877.15 (6,479.23 to 24,855.32)	19,181.12 (9,135.96 to 34,294.85)
	2018	28,073.94 (22,693.40 to 33,387.31)	71,535.53 (58,651.79 to 85,348.32)	99,609.47 (81,725.24 to 118,027.46)	449,104.25 (359,063.93 to 541,671.55)	1,275,708.59 (1,014,830.28 to 1,515,382.61)	1,724,812.84 (1,381,796.64 to 2,046,799.72)	5,484.43 (2,778.90 to 10,012.82)	14,372.51 (6,583.21 to 25,801.34)	19,856.94 (9,467.08 to 35,424.97)
	2019	28,928.52 (23,304.80 to 34,691.70)	73,645.00 (59,801.30 to 88,022.40)	102,573.52 (84,039.23 to 122,220.41)	461,784.90 (368,789.32 to 557,569.18)	1,315,189.56 (1,046,291.28 to 1,569,800.67)	1,776,974.45 (1,429,163.88 to 2,115,271.93)	5,648.56 (2,872.10 to 10,365.27)	14,829.05 (6,791.53 to 26,770.27)	20,477.62 (9,657.70 to 36,637.73)
	2020	29,235.30 (23,464.57 to 35,271.63)	74,441.41 (60,847.23 to 91,978.85)	103,676.70 (84,518.09 to 125,792.41)	465,777.69 (365,212.80 to 569,526.88)	1,330,197.78 (1,075,885.35 to 1,613,489.26)	1,795,975.47 (1,443,677.38 to 2,158,124.83)	5,714.15 (2,779.91 to 10,379.67)	15,021.85 (7,194.87 to 28,035.63)	20,736.00 (9,923.20 to 38,124.38)
	2021	29,878.26 (24,195.17 to 36,939.83)	76,327.80 (61,708.49 to 91,555.73)	106,206.07 (86,687.08 to 128,164.42)	476,658.98 (377,486.23 to 577,254.13)	1,366,333.33 (1,091,380.24 to 1,646,354.86)	1,842,992.31 (1,483,500.37 to 2,224,930.23)	5,875.79 (2,897.12 to 10,392.62)	15,436.42 (7,139.61 to 28,075.75)	21,312.21 (10,325.87 to 38,729.10)
	2022	30,241.71 (29,435.66 to 30,889.45)	76,220.98 (73,577.86 to 77,675.48)	106,462.68 (103,477.68 to 108,240.11)	488,281.16 (481,324.45 to 495,250.24)	1,389,016.14 (1,348,844.30 to 1,401,795.62)	1,877,297.30 (1,836,231.39 to 1,893,235.10)	6,047.50 (5,962.03 to 6,117.38)	15,687.39 (15,455.53 to 15,833.30)	21,734.89 (21,467.28 to 21,895.72)
	2023	30,995.77 (30,137.30 to 31,729.15)	77,963.98 (75,020.42 to 79,534.19)	108,959.75 (105,933.81 to 110,985.47)	502,088.12 (491,170.24 to 510,667.33)	1,420,731.52 (1,385,865.30 to 1,441,305.16)	1,922,819.64 (1,880,791.52 to 1,947,177.72)	6,231.82 (6,131.36 to 6,315.67)	16,118.94 (15,872.67 to 16,308.93)	22,350.76 (22,050.71 to 22,562.31)
	2024	31,803.59 (30,941.64 to 32,547.16)	79,544.93 (76,698.81 to 81,100.90)	111,348.52 (107,939.26 to 113,283.91)	515,920.34 (504,720.30 to 526,286.18)	1,460,285.60 (1,420,733.99 to 1,487,498.56)	1,976,205.94 (1,930,113.96 to 2,009,898.50)	6,424.32 (6,308.47 to 6,513.42)	16,599.55 (16,303.30 to 16,807.24)	23,023.87 (22,696.86 to 23,271.98)
	2025	32,494.77 (31,532.79 to 33,322.55)	81,274.24 (78,019.24 to 82,863.52)	113,769.00 (110,392.66 to 115,850.34)	529,006.31 (517,087.75 to 540,991.38)	1,498,250.17 (1,453,297.24 to 1,529,257.78)	2,027,256.47 (1,978,492.08 to 2,065,452.91)	6,619.69 (6,501.10 to 6,723.39)	17,074.63 (16,771.15 to 17,294.88)	23,694.32 (23,336.69 to 23,962.88)
	2026	33,260.23 (31,915.00 to 34,209.68)	82,844.58 (79,352.26 to 84,227.97)	116,104.81 (111,929.94 to 118,030.22)	542,339.72 (527,246.58 to 556,597.35)	1,535,911.99 (1,483,627.52 to 1,574,671.29)	2,078,251.70 (2,020,715.68 to 2,126,213.86)	6,825.50 (6,688.70 to 6,945.24)	17,550.14 (17,227.55 to 17,816.82)	24,375.63 (23,953.57 to 24,689.65)
	2027	33,878.41 (32,573.15 to 34,969.74)	84,523.18 (80,491.85 to 85,815.34)	118,401.58 (114,156.82 to 120,415.43)	556,676.59 (541,080.54 to 573,910.01)	1,576,473.94 (1,514,619.80 to 1,620,548.79)	2,133,150.53 (2,061,610.65 to 2,189,160.48)	7,032.09 (6,881.89 to 7,176.69)	18,039.25 (17,643.99 to 18,333.68)	25,071.34 (24,576.25 to 25,441.39)
	2028	34,552.36 (33,296.05 to 35,710.33)	86,265.66 (81,684.89 to 87,648.67)	120,818.02 (116,112.10 to 122,878.08)	571,841.64 (553,200.62 to 591,208.91)	1,613,132.28 (1,548,173.32 to 1,665,676.10)	2,184,973.91 (2,109,306.09 to 2,252,969.84)	7,235.41 (7,067.29 to 7,398.90)	18,503.52 (18,096.10 to 18,871.36)	25,738.93 (25,215.46 to 26,206.62)
	2029	35,295.05 (33,976.85 to 36,553.98)	87,695.63 (82,972.60 to 89,434.92)	122,990.69 (117,973.00 to 125,403.44)	585,673.09 (562,505.74 to 609,783.44)	1,650,410.83 (1,577,022.66 to 1,714,246.41)	2,236,083.92 (2,147,312.48 to 2,318,439.69)	7,441.16 (7,238.82 to 7,615.06)	19,002.24 (18,547.15 to 19,404.48)	26,443.40 (25,853.35 to 26,948.20)
	2030	35,902.56 (34,527.70 to 37,338.18)	89,099.96 (84,029.01 to 91,056.37)	125,002.53 (119,932.04 to 127,764.52)	600,218.32 (576,347.15 to 628,602.53)	1,690,963.48 (1,607,217.50 to 1,760,236.03)	2,291,181.79 (2,190,666.75 to 2,385,868.69)	7,658.41 (7,456.28 to 7,860.94)	19,508.66 (18,985.39 to 19,937.41)	27,167.07 (26,530.99 to 27,735.83)
	2031	36,586.47 (34,814.35 to 38,138.90)	90,351.66 (84,900.72 to 92,669.20)	126,938.13 (120,962.29 to 130,076.80)	613,953.80 (587,699.53 to 643,832.88)	1,729,961.41 (1,639,390.51 to 1,809,274.18)	2,343,915.22 (2,236,089.66 to 2,451,536.96)	7,871.23 (7,639.10 to 8,093.70)	20,005.56 (19,432.01 to 20,519.22)	27,876.79 (27,176.49 to 28,513.67)
	2032	37,282.35 (35,343.38 to 38,969.63)	91,817.26 (85,892.73 to 94,257.90)	129,099.61 (122,779.61 to 132,636.56)	628,638.37 (598,150.50 to 663,025.26)	1,772,949.49 (1,671,013.83 to 1,859,123.94)	2,401,587.87 (2,280,195.27 to 2,520,376.73)	8,098.92 (7,858.32 to 8,345.03)	20,529.81 (19,880.61 to 21,081.70)	28,628.73 (27,816.73 to 29,343.42)
	2033	37,952.91 (36,032.96 to 39,727.19)	93,304.57 (87,265.02 to 96,052.95)	131,257.48 (124,258.19 to 135,066.64)	644,213.21 (609,985.99 to 680,364.40)	1,813,645.15 (1,700,410.99 to 1,911,337.04)	2,457,858.36 (2,322,685.54 to 2,590,068.20)	8,326.70 (8,049.10 to 8,595.51)	21,039.41 (20,366.24 to 21,644.14)	29,366.11 (28,516.13 to 30,173.85)
	2034	38,675.70 (36,777.32 to 40,505.35)	94,679.13 (87,602.02 to 97,671.63)	133,354.83 (125,872.44 to 137,400.24)	659,435.31 (622,777.17 to 699,997.24)	1,843,543.43 (1,725,005.57 to 1,957,324.01)	2,502,978.74 (2,352,687.25 to 2,652,583.91)	8,535.37 (8,236.12 to 8,838.38)	21,532.37 (20,775.55 to 22,211.43)	30,067.73 (29,125.53 to 30,923.04)
	2035	39,239.88 (37,233.69 to 41,250.69)	96,012.15 (88,691.25 to 99,188.53)	135,252.03 (127,326.31 to 139,694.06)	674,045.21 (634,061.96 to 719,704.20)	1,884,687.28 (1,758,379.88 to 2,006,141.84)	2,558,732.50 (2,394,163.83 to 2,721,196.02)	8,757.34 (8,435.26 to 9,077.75)	22,055.96 (21,254.88 to 22,768.47)	30,813.31 (29,778.37 to 31,785.71)
	2036	39,826.01 (37,501.04 to 41,984.11)	97,414.64 (90,073.81 to 100,661.85)	137,240.65 (129,067.46 to 141,900.97)	687,418.71 (645,126.34 to 735,571.74)	1,927,675.33 (1,791,771.99 to 2,058,693.86)	2,615,094.03 (2,446,487.59 to 2,789,341.60)	8,985.52 (8,628.87 to 9,336.97)	22,597.29 (21,738.15 to 23,389.26)	31,582.81 (30,516.09 to 32,634.13)
	2037	40,442.54 (37,882.28 to 42,701.69)	98,650.04 (90,652.65 to 102,028.61)	139,092.58 (130,460.90 to 144,025.77)	702,562.93 (656,130.96 to 755,408.06)	1,966,253.52 (1,817,975.56 to 2,111,942.22)	2,668,816.45 (2,488,256.94 to 2,862,447.42)	9,219.32 (8,863.06 to 9,596.02)	23,122.98 (22,170.04 to 24,010.72)	32,342.30 (31,141.37 to 33,480.67)
	2038	41,078.10 (38,425.60 to 43,414.64)	99,900.73 (91,299.19 to 103,500.74)	140,978.83 (131,461.01 to 146,029.36)	719,607.38 (670,075.37 to 775,953.55)	2,006,823.73 (1,847,051.32 to 2,165,156.58)	2,726,431.11 (2,526,515.75 to 2,936,550.14)	9,450.20 (9,052.98 to 9,861.14)	23,666.43 (22,658.00 to 24,571.56)	33,116.62 (31,871.11 to 34,371.37)
	2039	41,620.59 (38,915.31 to 44,049.49)	101,031.78 (91,389.07 to 104,760.58)	142,652.37 (132,786.50 to 147,922.58)	736,101.48 (679,958.78 to 796,649.45)	2,042,147.88 (1,877,915.92 to 2,214,062.41)	2,778,249.36 (2,566,817.14 to 3,005,764.37)	9,683.78 (9,253.87 to 10,114.40)	24,183.15 (23,106.24 to 25,146.45)	33,866.93 (32,524.83 to 35,150.42)
	2040	42,098.15 (39,416.72 to 44,653.06)	102,105.27 (92,302.77 to 105,856.75)	144,203.42 (134,320.55 to 149,704.52)	749,934.61 (692,927.45 to 815,666.91)	2,082,099.15 (1,912,549.55 to 2,262,500.37)	2,832,033.76 (2,612,994.38 to 3,069,673.97)	9,902.34 (9,458.64 to 10,361.83)	24,729.11 (23,599.41 to 25,766.61)	34,631.45 (33,208.97 to 36,051.54)
	2041	42,595.92 (39,796.89 to 45,222.75)	103,124.52 (93,307.86 to 106,937.86)	145,720.44 (135,071.86 to 151,326.96)	764,592.29 (705,694.31 to 834,903.80)	2,123,241.71 (1,948,901.39 to 2,313,675.23)	2,887,833.99 (2,661,935.72 to 3,141,354.85)	10,124.27 (9,651.34 to 10,629.61)	25,253.49 (24,083.96 to 26,368.15)	35,377.75 (33,920.05 to 36,872.26)
	2042	43,034.04 (39,943.14 to 45,787.75)	104,056.64 (93,596.84 to 107,887.46)	147,090.68 (135,794.69 to 152,898.23)	778,573.75 (715,143.38 to 853,526.64)	2,161,817.84 (1,966,583.27 to 2,368,646.87)	2,940,391.60 (2,698,972.42 to 3,217,921.31)	10,364.06 (9,875.92 to 10,887.43)	25,767.64 (24,490.52 to 26,976.74)	36,131.70 (34,538.92 to 37,724.66)
	2043	43,517.88 (40,224.73 to 46,311.64)	104,928.81 (94,462.85 to 108,883.57)	148,446.69 (136,613.13 to 154,354.94)	794,438.97 (727,385.55 to 872,261.04)	2,204,048.91 (1,993,232.45 to 2,422,718.57)	2,998,487.88 (2,740,938.14 to 3,292,711.58)	10,598.92 (10,065.46 to 11,148.59)	26,313.54 (24,996.01 to 27,609.53)	36,912.46 (35,218.11 to 38,630.04)
	2044	43,931.12 (40,625.61 to 46,769.55)	105,701.94 (95,223.38 to 109,706.41)	149,633.06 (137,527.94 to 155,629.28)	810,149.41 (738,704.06 to 893,973.74)	2,237,044.69 (2,024,659.48 to 2,471,947.77)	3,047,194.10 (2,780,448.29 to 3,361,709.70)	10,828.56 (10,278.63 to 11,415.33)	26,787.97 (25,382.12 to 28,142.33)	37,616.53 (35,846.26 to 39,446.64)
	2045	44,266.68 (40,965.08 to 47,188.43)	106,383.24 (95,631.42 to 110,426.78)	150,649.92 (138,515.45 to 156,688.53)	824,638.85 (750,389.08 to 913,222.45)	2,275,271.97 (2,056,294.85 to 2,518,479.11)	3,099,910.83 (2,818,508.99 to 3,427,890.12)	11,050.51 (10,451.61 to 11,673.13)	27,322.94 (25,908.29 to 28,759.64)	38,373.45 (36,536.62 to 40,267.81)
	2046	44,605.55 (41,163.28 to 47,563.44)	106,995.55 (96,023.50 to 111,073.53)	151,601.10 (139,215.66 to 157,697.93)	838,230.86 (762,261.24 to 934,302.90)	2,316,411.35 (2,091,647.30 to 2,571,216.70)	3,154,642.22 (2,863,862.42 to 3,497,359.59)	11,262.70 (10,656.92 to 11,919.02)	27,846.06 (26,345.65 to 29,362.70)	39,108.76 (37,159.99 to 41,094.51)
	2047	44,905.47 (41,443.82 to 47,942.32)	107,556.93 (96,582.35 to 111,651.26)	152,462.41 (139,986.58 to 158,662.49)	851,360.09 (771,253.77 to 951,875.10)	2,354,536.05 (2,111,155.32 to 2,622,240.37)	3,205,896.14 (2,902,875.77 to 3,570,851.72)	11,491.69 (10,877.41 to 12,180.91)	28,369.39 (26,742.65 to 29,958.35)	39,861.08 (37,762.90 to 41,831.02)
	2048	45,223.55 (41,756.73 to 48,280.48)	108,065.61 (96,961.86 to 112,176.87)	153,289.16 (140,522.59 to 159,511.64)	867,467.48 (782,466.43 to 973,105.39)	2,394,473.72 (2,134,380.82 to 2,675,703.81)	3,261,941.20 (2,939,241.71 to 3,639,449.59)	11,712.68 (11,056.25 to 12,416.83)	28,863.53 (27,218.60 to 30,558.35)	40,576.21 (38,456.14 to 42,692.67)
	2049	45,502.00 (42,015.05 to 48,575.93)	108,478.42 (97,385.40 to 112,600.81)	153,980.42 (141,237.64 to 160,233.09)	882,678.89 (794,552.52 to 992,624.71)	2,425,885.71 (2,159,968.44 to 2,724,485.78)	3,308,564.60 (2,971,918.33 to 3,711,152.57)	11,932.10 (11,247.24 to 12,658.52)	29,314.03 (27,558.65 to 31,028.58)	41,246.13 (39,043.35 to 43,556.67)
	2050	45,742.45 (42,245.20 to 48,841.29)	108,805.87 (97,745.84 to 112,950.36)	154,548.31 (141,730.36 to 160,849.90)	896,309.29 (802,871.62 to 1,011,869.50)	2,464,812.20 (2,195,868.20 to 2,774,838.78)	3,361,121.50 (3,016,551.96 to 3,777,529.30)	12,137.30 (11,407.43 to 12,896.67)	29,825.49 (28,067.00 to 31,635.76)	41,962.80 (39,646.85 to 44,303.27)
Antigua and Barbuda	1990	5.07 (3.98 to 6.40)	6.83 (5.48 to 8.35)	11.90 (9.52 to 14.70)	86.38 (65.60 to 107.91)	123.27 (96.57 to 153.97)	209.65 (161.60 to 259.56)	1.61 (0.65 to 2.98)	2.21 (1.04 to 3.89)	3.82 (1.71 to 6.83)
	1991	4.99 (3.91 to 6.27)	6.74 (5.41 to 8.22)	11.73 (9.35 to 14.50)	85.10 (64.62 to 106.68)	122.01 (95.34 to 151.07)	207.12 (161.16 to 255.34)	1.58 (0.63 to 2.90)	2.20 (1.02 to 3.79)	3.79 (1.70 to 6.59)
	1992	4.93 (3.84 to 6.22)	6.70 (5.37 to 8.17)	11.63 (9.28 to 14.39)	84.26 (64.34 to 105.34)	121.52 (94.87 to 149.71)	205.78 (160.60 to 254.27)	1.56 (0.63 to 2.86)	2.20 (1.02 to 3.83)	3.76 (1.71 to 6.63)
	1993	4.91 (3.83 to 6.23)	6.70 (5.31 to 8.18)	11.60 (9.25 to 14.34)	83.87 (64.29 to 105.07)	121.77 (94.50 to 150.43)	205.64 (160.37 to 254.32)	1.55 (0.63 to 2.85)	2.21 (1.03 to 3.84)	3.76 (1.66 to 6.63)
	1994	4.90 (3.83 to 6.21)	6.74 (5.32 to 8.36)	11.64 (9.22 to 14.35)	83.96 (64.21 to 105.97)	122.81 (95.05 to 151.96)	206.77 (160.54 to 255.94)	1.55 (0.63 to 2.81)	2.21 (1.04 to 3.74)	3.76 (1.70 to 6.53)
	1995	4.93 (3.86 to 6.24)	6.83 (5.43 to 8.52)	11.76 (9.26 to 14.47)	84.62 (64.75 to 107.29)	124.70 (96.56 to 154.16)	209.32 (161.36 to 259.02)	1.56 (0.63 to 2.81)	2.25 (1.01 to 3.90)	3.81 (1.70 to 6.65)
	1996	4.98 (3.89 to 6.24)	6.95 (5.54 to 8.62)	11.94 (9.44 to 14.69)	85.85 (65.87 to 108.54)	127.41 (98.49 to 157.51)	213.25 (165.84 to 263.67)	1.57 (0.63 to 2.88)	2.30 (1.05 to 3.98)	3.87 (1.70 to 6.90)
	1997	5.05 (3.97 to 6.30)	7.10 (5.67 to 8.74)	12.15 (9.65 to 14.97)	87.45 (66.89 to 110.73)	130.58 (101.96 to 161.83)	218.02 (170.01 to 270.70)	1.60 (0.65 to 2.90)	2.36 (1.06 to 4.13)	3.96 (1.74 to 7.00)
	1998	5.13 (4.02 to 6.38)	7.24 (5.78 to 8.90)	12.38 (9.82 to 15.27)	89.19 (68.10 to 113.03)	133.89 (104.60 to 165.59)	223.09 (172.24 to 276.80)	1.62 (0.65 to 2.95)	2.42 (1.05 to 4.23)	4.05 (1.73 to 7.16)
	1999	5.20 (4.08 to 6.47)	7.38 (5.86 to 9.09)	12.58 (9.96 to 15.54)	90.86 (69.08 to 115.10)	136.98 (105.75 to 170.49)	227.84 (175.01 to 282.29)	1.65 (0.65 to 3.02)	2.47 (1.12 to 4.38)	4.12 (1.78 to 7.44)
	2000	5.26 (4.11 to 6.53)	7.47 (5.95 to 9.28)	12.73 (10.08 to 15.77)	92.19 (69.96 to 116.69)	139.36 (108.30 to 174.81)	231.54 (178.65 to 287.78)	1.67 (0.66 to 3.09)	2.53 (1.12 to 4.42)	4.19 (1.78 to 7.56)
	2001	5.28 (4.14 to 6.50)	7.50 (5.98 to 9.28)	12.78 (10.14 to 15.78)	92.82 (70.75 to 117.26)	140.49 (108.85 to 174.89)	233.31 (180.11 to 289.35)	1.68 (0.67 to 3.07)	2.56 (1.14 to 4.46)	4.24 (1.84 to 7.61)
	2002	5.25 (4.14 to 6.46)	7.46 (5.95 to 9.22)	12.71 (10.08 to 15.63)	92.67 (70.94 to 116.80)	140.19 (108.70 to 174.32)	232.86 (180.88 to 288.54)	1.67 (0.67 to 3.11)	2.56 (1.16 to 4.49)	4.24 (1.85 to 7.69)
	2003	5.20 (4.11 to 6.38)	7.35 (5.82 to 9.10)	12.54 (9.93 to 15.40)	91.91 (70.81 to 115.73)	138.75 (107.62 to 173.03)	230.66 (179.68 to 288.20)	1.66 (0.66 to 3.08)	2.55 (1.16 to 4.44)	4.21 (1.88 to 7.59)
	2004	5.12 (4.06 to 6.28)	7.20 (5.70 to 8.94)	12.32 (9.79 to 15.09)	90.73 (70.14 to 113.89)	136.49 (106.31 to 171.75)	227.22 (177.18 to 283.11)	1.65 (0.64 to 3.06)	2.53 (1.15 to 4.49)	4.17 (1.83 to 7.56)
	2005	5.02 (3.98 to 6.15)	7.03 (5.59 to 8.79)	12.06 (9.58 to 14.77)	89.34 (69.31 to 111.88)	133.76 (103.48 to 170.04)	223.10 (174.95 to 279.55)	1.62 (0.61 to 2.96)	2.48 (1.10 to 4.46)	4.10 (1.84 to 7.49)
	2006	4.90 (3.86 to 6.01)	6.83 (5.38 to 8.50)	11.73 (9.28 to 14.40)	87.49 (67.78 to 109.81)	130.17 (100.68 to 165.05)	217.66 (169.52 to 273.02)	1.58 (0.62 to 2.91)	2.43 (1.07 to 4.35)	4.01 (1.73 to 7.23)
	2007	4.75 (3.73 to 5.84)	6.57 (5.19 to 8.14)	11.32 (8.90 to 13.92)	84.96 (65.19 to 106.97)	125.54 (97.36 to 158.32)	210.51 (161.96 to 264.83)	1.54 (0.62 to 2.82)	2.35 (1.01 to 4.18)	3.89 (1.66 to 7.03)
	2008	4.58 (3.58 to 5.66)	6.29 (4.95 to 7.79)	10.87 (8.54 to 13.36)	82.19 (62.26 to 103.76)	120.54 (92.75 to 151.78)	202.73 (154.94 to 254.39)	1.48 (0.59 to 2.73)	2.27 (0.98 to 3.93)	3.75 (1.63 to 6.72)
	2009	4.42 (3.44 to 5.49)	6.03 (4.74 to 7.46)	10.45 (8.20 to 12.88)	79.63 (59.71 to 100.65)	115.86 (88.30 to 145.89)	195.49 (148.55 to 245.15)	1.43 (0.55 to 2.71)	2.20 (0.94 to 3.86)	3.63 (1.55 to 6.54)
	2010	4.30 (3.34 to 5.35)	5.82 (4.56 to 7.16)	10.12 (7.94 to 12.51)	77.74 (57.73 to 98.03)	112.18 (85.80 to 141.15)	189.92 (143.84 to 238.20)	1.40 (0.55 to 2.61)	2.14 (0.91 to 3.76)	3.54 (1.50 to 6.40)
	2011	4.20 (3.28 to 5.23)	5.64 (4.43 to 6.98)	9.85 (7.73 to 12.22)	76.44 (56.44 to 95.96)	109.40 (83.42 to 137.23)	185.84 (140.85 to 232.29)	1.38 (0.52 to 2.61)	2.10 (0.87 to 3.66)	3.49 (1.43 to 6.22)
	2012	4.12 (3.20 to 5.12)	5.49 (4.31 to 6.81)	9.60 (7.54 to 11.95)	75.34 (55.87 to 94.27)	106.95 (81.38 to 133.85)	182.29 (138.08 to 227.58)	1.37 (0.51 to 2.53)	2.08 (0.88 to 3.64)	3.45 (1.45 to 6.13)
	2013	4.04 (3.14 to 5.02)	5.34 (4.17 to 6.67)	9.38 (7.36 to 11.69)	74.41 (55.77 to 93.28)	104.80 (79.71 to 131.36)	179.21 (135.84 to 223.83)	1.37 (0.53 to 2.49)	2.05 (0.85 to 3.56)	3.42 (1.41 to 6.08)
	2014	3.97 (3.09 to 4.96)	5.21 (4.06 to 6.57)	9.18 (7.20 to 11.49)	73.62 (55.50 to 92.21)	102.92 (78.39 to 129.19)	176.54 (134.03 to 221.58)	1.36 (0.53 to 2.48)	2.04 (0.86 to 3.53)	3.40 (1.42 to 5.96)
	2015	3.90 (3.03 to 4.91)	5.10 (3.96 to 6.47)	9.00 (7.03 to 11.32)	72.91 (54.71 to 91.41)	101.28 (76.76 to 127.06)	174.19 (132.19 to 218.73)	1.35 (0.50 to 2.47)	2.01 (0.85 to 3.47)	3.37 (1.43 to 5.98)
	2016	3.84 (3.00 to 4.80)	4.99 (3.90 to 6.26)	8.82 (6.92 to 11.04)	72.18 (54.34 to 90.56)	99.73 (75.80 to 124.82)	171.91 (131.04 to 214.77)	1.34 (0.51 to 2.41)	1.99 (0.87 to 3.40)	3.33 (1.38 to 5.83)
	2017	3.77 (2.95 to 4.72)	4.89 (3.84 to 6.08)	8.66 (6.83 to 10.81)	71.46 (53.44 to 89.95)	98.28 (74.53 to 123.07)	169.74 (128.55 to 212.09)	1.32 (0.51 to 2.37)	1.95 (0.82 to 3.34)	3.28 (1.37 to 5.65)
	2018	3.72 (2.92 to 4.67)	4.80 (3.77 to 5.97)	8.51 (6.77 to 10.62)	70.92 (53.00 to 89.72)	97.11 (73.51 to 121.86)	168.03 (126.22 to 209.81)	1.31 (0.49 to 2.34)	1.92 (0.83 to 3.25)	3.23 (1.35 to 5.59)
	2019	3.68 (2.89 to 4.65)	4.73 (3.71 to 5.84)	8.40 (6.64 to 10.50)	70.75 (52.98 to 89.39)	96.37 (73.03 to 121.50)	167.11 (125.21 to 208.76)	1.30 (0.48 to 2.34)	1.91 (0.82 to 3.28)	3.21 (1.34 to 5.54)
	2020	3.66 (2.88 to 4.61)	4.68 (3.67 to 5.81)	8.34 (6.53 to 10.39)	71.05 (53.30 to 89.51)	96.07 (73.15 to 121.89)	167.12 (126.49 to 211.62)	1.31 (0.51 to 2.42)	1.89 (0.83 to 3.23)	3.20 (1.34 to 5.57)
	2021	3.64 (2.85 to 4.57)	4.67 (3.71 to 5.81)	8.31 (6.59 to 10.32)	71.18 (53.64 to 89.76)	96.43 (74.13 to 121.03)	167.61 (129.29 to 210.89)	1.31 (0.49 to 2.38)	1.90 (0.80 to 3.20)	3.21 (1.35 to 5.50)
	2022	3.68 (3.66 to 3.70)	4.73 (4.70 to 4.76)	8.41 (8.37 to 8.45)	72.69 (72.38 to 73.11)	99.19 (98.75 to 99.65)	171.88 (171.29 to 172.62)	1.33 (1.33 to 1.34)	1.95 (1.94 to 1.97)	3.29 (3.28 to 3.31)
	2023	3.67 (3.65 to 3.70)	4.72 (4.69 to 4.75)	8.39 (8.36 to 8.44)	73.26 (72.96 to 73.71)	99.73 (99.25 to 100.22)	172.98 (172.35 to 173.68)	1.34 (1.34 to 1.35)	1.97 (1.96 to 1.98)	3.31 (3.30 to 3.33)
	2024	3.67 (3.65 to 3.70)	4.70 (4.68 to 4.73)	8.37 (8.34 to 8.42)	73.64 (73.31 to 74.01)	100.21 (99.74 to 100.68)	173.85 (173.18 to 174.54)	1.35 (1.34 to 1.36)	1.98 (1.96 to 1.99)	3.33 (3.31 to 3.34)
	2025	3.67 (3.64 to 3.70)	4.69 (4.66 to 4.72)	8.35 (8.32 to 8.40)	74.07 (73.70 to 74.50)	100.61 (100.12 to 101.07)	174.68 (173.97 to 175.36)	1.36 (1.35 to 1.37)	1.98 (1.97 to 2.00)	3.34 (3.33 to 3.36)
	2026	3.66 (3.64 to 3.69)	4.68 (4.65 to 4.71)	8.34 (8.30 to 8.39)	74.53 (74.14 to 74.96)	101.02 (100.51 to 101.51)	175.56 (174.78 to 176.29)	1.37 (1.36 to 1.38)	1.99 (1.98 to 2.00)	3.36 (3.34 to 3.38)
	2027	3.66 (3.63 to 3.69)	4.66 (4.63 to 4.70)	8.32 (8.28 to 8.37)	74.98 (74.57 to 75.43)	101.45 (100.91 to 101.94)	176.43 (175.64 to 177.22)	1.37 (1.37 to 1.38)	2.00 (1.99 to 2.01)	3.37 (3.36 to 3.39)
	2028	3.65 (3.63 to 3.68)	4.65 (4.62 to 4.68)	8.30 (8.27 to 8.35)	75.34 (74.92 to 75.80)	101.79 (101.28 to 102.28)	177.13 (176.36 to 177.87)	1.38 (1.37 to 1.39)	2.01 (2.00 to 2.02)	3.39 (3.37 to 3.40)
	2029	3.65 (3.62 to 3.68)	4.63 (4.61 to 4.67)	8.28 (8.24 to 8.33)	75.69 (75.26 to 76.14)	102.11 (101.58 to 102.64)	177.81 (176.99 to 178.68)	1.39 (1.38 to 1.40)	2.01 (2.00 to 2.03)	3.40 (3.38 to 3.42)
	2030	3.64 (3.62 to 3.67)	4.62 (4.59 to 4.65)	8.26 (8.21 to 8.31)	75.99 (75.57 to 76.47)	102.37 (101.82 to 102.89)	178.36 (177.56 to 179.17)	1.39 (1.38 to 1.40)	2.02 (2.01 to 2.03)	3.41 (3.39 to 3.43)
	2031	3.63 (3.61 to 3.66)	4.60 (4.57 to 4.64)	8.24 (8.19 to 8.28)	76.35 (75.91 to 76.86)	102.60 (102.04 to 103.13)	178.95 (178.12 to 179.82)	1.40 (1.39 to 1.41)	2.02 (2.01 to 2.04)	3.42 (3.40 to 3.44)
	2032	3.62 (3.60 to 3.65)	4.58 (4.55 to 4.62)	8.21 (8.16 to 8.26)	76.65 (76.18 to 77.16)	102.78 (102.24 to 103.31)	179.43 (178.60 to 180.33)	1.40 (1.39 to 1.41)	2.03 (2.02 to 2.04)	3.43 (3.41 to 3.45)
	2033	3.61 (3.59 to 3.65)	4.56 (4.53 to 4.60)	8.18 (8.13 to 8.23)	76.93 (76.43 to 77.46)	102.91 (102.37 to 103.46)	179.84 (178.99 to 180.71)	1.40 (1.40 to 1.42)	2.03 (2.02 to 2.04)	3.43 (3.42 to 3.46)
	2034	3.60 (3.58 to 3.63)	4.54 (4.51 to 4.58)	8.14 (8.09 to 8.19)	77.10 (76.61 to 77.58)	103.03 (102.49 to 103.57)	180.13 (179.26 to 181.00)	1.41 (1.40 to 1.42)	2.03 (2.02 to 2.05)	3.44 (3.42 to 3.46)
	2035	3.59 (3.56 to 3.62)	4.52 (4.48 to 4.55)	8.11 (8.05 to 8.16)	77.25 (76.74 to 77.75)	103.08 (102.51 to 103.62)	180.34 (179.43 to 181.15)	1.41 (1.40 to 1.42)	2.03 (2.02 to 2.05)	3.44 (3.42 to 3.47)
	2036	3.58 (3.55 to 3.61)	4.49 (4.45 to 4.53)	8.07 (8.01 to 8.12)	77.44 (76.91 to 77.94)	103.07 (102.46 to 103.61)	180.51 (179.59 to 181.31)	1.41 (1.40 to 1.42)	2.03 (2.02 to 2.05)	3.44 (3.42 to 3.47)
	2037	3.56 (3.53 to 3.59)	4.47 (4.42 to 4.50)	8.02 (7.97 to 8.08)	77.52 (76.99 to 78.06)	103.04 (102.40 to 103.57)	180.56 (179.61 to 181.42)	1.41 (1.40 to 1.42)	2.03 (2.02 to 2.05)	3.44 (3.43 to 3.47)
	2038	3.54 (3.51 to 3.58)	4.44 (4.40 to 4.48)	7.98 (7.92 to 8.04)	77.64 (77.14 to 78.20)	102.94 (102.37 to 103.49)	180.59 (179.63 to 181.48)	1.41 (1.40 to 1.43)	2.03 (2.02 to 2.05)	3.44 (3.42 to 3.47)
	2039	3.52 (3.50 to 3.56)	4.41 (4.37 to 4.45)	7.93 (7.87 to 7.99)	77.65 (77.13 to 78.19)	102.87 (102.29 to 103.44)	180.52 (179.56 to 181.44)	1.41 (1.40 to 1.42)	2.03 (2.02 to 2.04)	3.44 (3.42 to 3.46)
	2040	3.51 (3.48 to 3.54)	4.38 (4.34 to 4.42)	7.89 (7.83 to 7.94)	77.69 (77.13 to 78.26)	102.70 (102.07 to 103.27)	180.38 (179.41 to 181.29)	1.41 (1.40 to 1.42)	2.02 (2.01 to 2.04)	3.44 (3.42 to 3.46)
	2041	3.49 (3.46 to 3.52)	4.35 (4.30 to 4.39)	7.83 (7.77 to 7.89)	77.69 (77.19 to 78.23)	102.44 (101.81 to 103.00)	180.12 (179.14 to 181.06)	1.41 (1.40 to 1.42)	2.02 (2.01 to 2.03)	3.43 (3.41 to 3.45)
	2042	3.46 (3.43 to 3.50)	4.32 (4.27 to 4.35)	7.78 (7.71 to 7.83)	77.63 (77.15 to 78.23)	102.20 (101.58 to 102.77)	179.83 (178.84 to 180.80)	1.41 (1.40 to 1.42)	2.02 (2.00 to 2.03)	3.42 (3.40 to 3.45)
	2043	3.44 (3.41 to 3.47)	4.28 (4.24 to 4.32)	7.72 (7.66 to 7.78)	77.54 (77.07 to 78.14)	101.93 (101.27 to 102.54)	179.47 (178.40 to 180.52)	1.40 (1.39 to 1.42)	2.01 (2.00 to 2.03)	3.41 (3.40 to 3.44)
	2044	3.42 (3.39 to 3.45)	4.25 (4.20 to 4.29)	7.66 (7.60 to 7.73)	77.46 (76.97 to 78.07)	101.64 (100.94 to 102.26)	179.09 (178.05 to 180.13)	1.40 (1.39 to 1.41)	2.00 (1.99 to 2.02)	3.41 (3.39 to 3.43)
	2045	3.39 (3.37 to 3.43)	4.21 (4.16 to 4.25)	7.61 (7.54 to 7.67)	77.34 (76.83 to 77.94)	101.26 (100.52 to 101.95)	178.59 (177.48 to 179.71)	1.40 (1.39 to 1.41)	1.99 (1.98 to 2.01)	3.39 (3.37 to 3.42)
	2046	3.37 (3.34 to 3.40)	4.17 (4.12 to 4.21)	7.54 (7.47 to 7.60)	77.16 (76.66 to 77.77)	100.83 (100.09 to 101.54)	177.98 (176.84 to 179.15)	1.39 (1.38 to 1.41)	1.99 (1.97 to 2.00)	3.38 (3.36 to 3.41)
	2047	3.34 (3.31 to 3.38)	4.14 (4.08 to 4.18)	7.48 (7.40 to 7.54)	76.95 (76.44 to 77.54)	100.40 (99.65 to 101.12)	177.36 (176.20 to 178.55)	1.39 (1.38 to 1.40)	1.98 (1.96 to 1.99)	3.37 (3.35 to 3.39)
	2048	3.31 (3.28 to 3.35)	4.10 (4.04 to 4.14)	7.41 (7.34 to 7.47)	76.70 (76.19 to 77.31)	99.89 (99.10 to 100.68)	176.59 (175.43 to 177.84)	1.38 (1.37 to 1.40)	1.97 (1.95 to 1.99)	3.35 (3.33 to 3.38)
	2049	3.29 (3.26 to 3.32)	4.06 (4.00 to 4.10)	7.34 (7.27 to 7.41)	76.42 (75.89 to 77.05)	99.37 (98.55 to 100.12)	175.78 (174.56 to 177.01)	1.38 (1.37 to 1.39)	1.96 (1.94 to 1.98)	3.33 (3.31 to 3.36)
	2050	3.26 (3.23 to 3.29)	4.02 (3.96 to 4.06)	7.27 (7.20 to 7.34)	76.14 (75.57 to 76.81)	98.78 (97.93 to 99.58)	174.91 (173.66 to 176.25)	1.37 (1.36 to 1.38)	1.94 (1.93 to 1.97)	3.32 (3.29 to 3.34)
Argentina	1990	1,452.77 (1,089.75 to 1,837.58)	1,717.06 (1,275.39 to 2,145.01)	3,169.82 (2,370.83 to 3,953.39)	23,349.27 (17,138.26 to 29,773.43)	28,364.89 (20,739.24 to 35,900.48)	51,714.17 (37,890.98 to 66,047.22)	252.61 (101.84 to 474.76)	303.18 (120.00 to 575.75)	555.79 (223.88 to 1,032.66)
	1991	1,460.96 (1,092.79 to 1,840.60)	1,721.80 (1,284.07 to 2,142.76)	3,182.77 (2,377.67 to 3,973.11)	23,518.14 (17,270.29 to 29,744.88)	28,555.35 (20,892.88 to 36,167.06)	52,073.48 (38,112.27 to 66,597.19)	253.07 (100.86 to 476.72)	305.27 (121.87 to 577.89)	558.35 (226.00 to 1,066.41)
	1992	1,468.17 (1,098.48 to 1,853.10)	1,726.38 (1,292.99 to 2,143.21)	3,194.55 (2,389.26 to 3,990.69)	23,663.01 (17,451.50 to 29,997.16)	28,731.61 (21,024.40 to 36,604.14)	52,394.62 (38,446.77 to 67,185.65)	253.39 (106.81 to 472.81)	307.38 (119.46 to 570.39)	560.77 (227.37 to 1,053.29)
	1993	1,474.04 (1,096.44 to 1,851.08)	1,730.30 (1,300.23 to 2,150.66)	3,204.33 (2,408.29 to 3,990.09)	23,787.89 (17,389.97 to 30,440.68)	28,895.29 (21,202.94 to 37,002.06)	52,683.18 (38,497.81 to 67,450.06)	255.73 (104.69 to 477.22)	308.25 (123.60 to 583.66)	563.98 (229.56 to 1,060.83)
	1994	1,478.32 (1,092.71 to 1,853.31)	1,733.17 (1,306.06 to 2,153.67)	3,211.48 (2,417.28 to 3,994.71)	23,902.63 (17,448.27 to 30,439.97)	29,054.28 (21,355.68 to 37,230.95)	52,956.90 (38,669.86 to 67,957.45)	256.72 (105.22 to 483.07)	311.11 (125.29 to 592.07)	567.83 (232.11 to 1,078.45)
	1995	1,481.85 (1,093.17 to 1,863.83)	1,735.90 (1,310.62 to 2,159.23)	3,217.75 (2,423.90 to 4,007.96)	24,014.74 (17,601.86 to 30,700.45)	29,215.81 (21,505.74 to 37,320.21)	53,230.55 (38,871.38 to 68,422.10)	257.86 (104.47 to 495.39)	311.78 (122.80 to 576.59)	569.64 (230.53 to 1,067.90)
	1996	1,482.92 (1,094.58 to 1,852.25)	1,738.12 (1,313.15 to 2,173.68)	3,221.04 (2,426.06 to 4,014.03)	24,088.12 (17,698.84 to 30,731.33)	29,359.58 (21,608.70 to 37,389.88)	53,447.70 (39,237.89 to 68,230.31)	258.30 (103.39 to 484.09)	313.99 (127.70 to 585.33)	572.29 (229.87 to 1,059.66)
	1997	1,480.72 (1,098.38 to 1,854.47)	1,739.29 (1,306.28 to 2,170.87)	3,220.01 (2,429.92 to 3,998.59)	24,113.15 (17,797.13 to 30,758.13)	29,477.33 (21,676.68 to 37,321.72)	53,590.49 (39,593.24 to 67,840.50)	260.55 (105.16 to 493.84)	315.02 (125.89 to 591.36)	575.58 (235.97 to 1,080.69)
	1998	1,478.12 (1,100.50 to 1,854.52)	1,740.73 (1,308.83 to 2,159.35)	3,218.85 (2,425.18 to 3,984.84)	24,135.65 (17,847.85 to 30,454.80)	29,592.96 (21,845.88 to 37,241.41)	53,728.61 (39,627.12 to 67,534.91)	260.92 (105.56 to 494.31)	317.78 (127.25 to 599.02)	578.70 (235.36 to 1,093.14)
	1999	1,478.02 (1,103.96 to 1,844.66)	1,743.79 (1,308.47 to 2,155.58)	3,221.80 (2,422.07 to 3,985.00)	24,207.60 (17,934.00 to 30,737.17)	29,737.90 (22,015.59 to 37,184.67)	53,945.50 (39,738.29 to 67,936.41)	261.52 (103.79 to 491.48)	317.39 (127.10 to 613.99)	578.91 (231.66 to 1,106.11)
	2000	1,483.45 (1,110.98 to 1,871.17)	1,749.90 (1,308.07 to 2,175.77)	3,233.35 (2,424.84 to 4,012.29)	24,389.55 (18,103.35 to 31,122.01)	29,953.02 (22,138.56 to 37,754.60)	54,342.57 (40,201.53 to 68,441.54)	262.82 (104.28 to 492.75)	320.39 (130.77 to 610.08)	583.21 (237.58 to 1,130.52)
	2001	1,493.58 (1,120.77 to 1,873.56)	1,758.94 (1,321.48 to 2,165.61)	3,252.52 (2,451.22 to 4,027.59)	24,664.10 (18,180.36 to 31,354.01)	30,237.06 (22,201.74 to 37,832.59)	54,901.17 (40,486.64 to 68,914.10)	265.14 (106.89 to 496.72)	322.63 (130.25 to 608.73)	587.77 (236.73 to 1,095.20)
	2002	1,504.95 (1,128.05 to 1,890.17)	1,769.37 (1,328.19 to 2,180.61)	3,274.32 (2,478.21 to 4,047.69)	24,963.70 (18,182.96 to 31,729.16)	30,552.00 (22,523.17 to 38,287.59)	55,515.70 (41,019.47 to 69,684.23)	269.54 (108.39 to 511.07)	326.60 (132.81 to 625.51)	596.13 (243.70 to 1,129.15)
	2003	1,516.95 (1,142.27 to 1,900.75)	1,780.68 (1,339.01 to 2,189.06)	3,297.64 (2,493.52 to 4,072.11)	25,275.06 (18,372.93 to 32,052.32)	30,880.98 (23,012.40 to 38,975.45)	56,156.03 (41,445.51 to 70,918.85)	271.82 (108.01 to 523.66)	330.61 (129.78 to 620.41)	602.43 (238.64 to 1,146.40)
	2004	1,528.92 (1,146.75 to 1,910.72)	1,792.26 (1,356.34 to 2,202.09)	3,321.18 (2,507.68 to 4,094.57)	25,591.87 (18,688.45 to 32,420.89)	31,213.42 (23,086.36 to 39,133.10)	56,805.29 (41,574.20 to 71,951.92)	274.47 (112.74 to 525.62)	332.25 (137.17 to 631.70)	606.71 (253.11 to 1,161.24)
	2005	1,539.55 (1,148.58 to 1,919.20)	1,802.91 (1,373.21 to 2,216.94)	3,342.46 (2,530.10 to 4,117.78)	25,905.69 (18,858.57 to 32,807.74)	31,540.88 (23,176.58 to 39,690.78)	57,446.57 (42,127.90 to 72,533.89)	279.08 (116.03 to 537.35)	336.81 (135.17 to 654.29)	615.89 (251.74 to 1,161.71)
	2006	1,545.32 (1,153.02 to 1,920.32)	1,810.36 (1,379.92 to 2,216.16)	3,355.68 (2,542.40 to 4,131.17)	26,150.02 (18,970.62 to 32,978.12)	31,829.94 (23,472.24 to 39,943.70)	57,979.95 (42,269.43 to 72,956.97)	280.89 (115.07 to 535.29)	339.28 (138.85 to 642.96)	620.17 (253.08 to 1,172.61)
	2007	1,545.27 (1,154.24 to 1,926.39)	1,814.26 (1,389.22 to 2,215.60)	3,359.53 (2,548.28 to 4,142.11)	26,289.13 (18,950.67 to 33,217.62)	32,065.61 (23,728.90 to 40,069.94)	58,354.74 (42,606.94 to 73,399.95)	282.03 (116.35 to 528.76)	342.55 (139.15 to 651.63)	624.58 (252.41 to 1,175.81)
	2008	1,542.26 (1,160.70 to 1,921.93)	1,816.56 (1,388.97 to 2,237.10)	3,358.82 (2,559.02 to 4,153.57)	26,364.94 (19,011.14 to 33,475.70)	32,270.07 (23,787.21 to 40,333.79)	58,635.00 (42,947.27 to 73,745.28)	282.84 (116.40 to 541.63)	345.02 (141.29 to 652.21)	627.86 (257.80 to 1,195.32)
	2009	1,538.74 (1,159.83 to 1,920.69)	1,818.63 (1,392.26 to 2,254.94)	3,357.37 (2,565.41 to 4,176.66)	26,422.31 (19,105.37 to 33,711.62)	32,463.49 (23,905.28 to 40,588.26)	58,885.80 (43,144.25 to 74,210.40)	284.51 (113.71 to 532.66)	346.95 (142.36 to 652.10)	631.46 (261.65 to 1,193.77)
	2010	1,536.27 (1,154.85 to 1,919.38)	1,820.83 (1,394.32 to 2,275.90)	3,357.10 (2,561.90 to 4,196.18)	26,501.14 (19,218.32 to 33,879.59)	32,658.92 (23,950.68 to 41,063.13)	59,160.06 (43,355.30 to 74,740.87)	285.39 (113.67 to 530.38)	348.55 (141.42 to 674.50)	633.94 (256.77 to 1,219.96)
	2011	1,532.40 (1,154.92 to 1,909.97)	1,819.84 (1,393.13 to 2,270.55)	3,352.25 (2,552.24 to 4,170.37)	26,568.58 (19,285.85 to 34,025.98)	32,807.36 (24,218.68 to 40,927.64)	59,375.94 (43,373.16 to 74,720.19)	285.90 (115.18 to 546.58)	349.45 (141.63 to 665.07)	635.35 (260.13 to 1,191.87)
	2012	1,525.93 (1,158.00 to 1,894.42)	1,814.96 (1,391.59 to 2,240.04)	3,340.89 (2,547.50 to 4,138.04)	26,594.83 (19,314.00 to 34,166.77)	32,894.36 (24,363.24 to 41,223.26)	59,489.20 (43,302.39 to 75,006.24)	284.88 (114.04 to 548.86)	350.65 (147.35 to 649.35)	635.53 (263.06 to 1,192.59)
	2013	1,520.12 (1,152.43 to 1,892.22)	1,810.31 (1,390.17 to 2,226.61)	3,330.43 (2,545.37 to 4,102.78)	26,627.47 (19,244.76 to 34,027.18)	32,984.45 (24,537.41 to 41,568.04)	59,611.92 (43,508.81 to 75,223.12)	285.92 (110.03 to 534.45)	351.25 (144.96 to 664.84)	637.18 (259.44 to 1,195.75)
	2014	1,517.75 (1,151.91 to 1,897.27)	1,809.43 (1,391.72 to 2,222.87)	3,327.19 (2,546.91 to 4,098.43)	26,710.60 (19,402.45 to 34,096.63)	33,136.24 (24,627.69 to 41,890.28)	59,846.84 (43,918.31 to 75,448.32)	287.02 (116.09 to 538.25)	353.25 (143.97 to 666.61)	640.27 (260.47 to 1,194.76)
	2015	1,521.44 (1,154.01 to 1,914.09)	1,815.70 (1,394.48 to 2,231.21)	3,337.14 (2,557.85 to 4,119.93)	26,884.41 (19,593.85 to 34,354.14)	33,406.14 (24,785.25 to 42,219.03)	60,290.55 (44,310.04 to 76,178.10)	288.81 (119.32 to 555.17)	356.11 (145.32 to 690.82)	644.92 (264.77 to 1,225.69)
	2016	1,529.49 (1,165.08 to 1,909.84)	1,828.56 (1,414.08 to 2,246.02)	3,358.05 (2,582.41 to 4,122.32)	27,116.14 (19,900.51 to 34,487.31)	33,777.89 (25,066.33 to 42,659.56)	60,894.03 (44,903.78 to 76,889.20)	292.04 (116.97 to 565.87)	361.31 (141.85 to 690.96)	653.35 (258.71 to 1,230.23)
	2017	1,538.79 (1,171.71 to 1,906.08)	1,843.94 (1,425.59 to 2,271.80)	3,382.73 (2,589.49 to 4,131.87)	27,366.50 (20,007.71 to 34,731.91)	34,191.62 (25,318.14 to 43,089.57)	61,558.12 (45,302.69 to 77,324.40)	295.99 (118.64 to 557.97)	364.37 (146.83 to 684.01)	660.36 (267.83 to 1,226.19)
	2018	1,549.63 (1,183.68 to 1,919.23)	1,860.04 (1,438.52 to 2,305.25)	3,409.67 (2,609.75 to 4,193.28)	27,659.53 (20,172.16 to 35,105.48)	34,636.07 (25,586.02 to 43,437.71)	62,295.60 (45,871.71 to 78,349.19)	298.15 (119.48 to 551.04)	368.64 (151.82 to 673.68)	666.79 (270.15 to 1,221.87)
	2019	1,560.83 (1,194.48 to 1,934.99)	1,873.64 (1,457.45 to 2,338.66)	3,434.47 (2,647.95 to 4,212.62)	27,980.93 (20,454.06 to 35,557.39)	35,061.06 (25,880.28 to 44,179.51)	63,041.98 (46,357.51 to 79,603.17)	302.94 (121.35 to 569.34)	373.66 (153.37 to 699.07)	676.61 (278.94 to 1,256.29)
	2020	1,569.41 (1,200.87 to 1,952.93)	1,872.89 (1,448.91 to 2,324.23)	3,442.30 (2,638.85 to 4,269.91)	28,363.06 (20,933.37 to 35,696.57)	35,270.64 (25,922.94 to 44,204.73)	63,633.69 (46,879.19 to 79,473.55)	306.70 (126.00 to 595.19)	375.94 (153.05 to 716.55)	682.63 (282.08 to 1,308.48)
	2021	1,581.51 (1,205.51 to 1,959.57)	1,891.20 (1,457.93 to 2,334.12)	3,472.72 (2,666.82 to 4,257.65)	28,678.02 (20,963.34 to 36,464.36)	35,830.14 (27,160.93 to 45,592.16)	64,508.16 (47,997.94 to 81,899.74)	307.70 (124.25 to 594.19)	382.63 (157.49 to 739.83)	690.33 (280.01 to 1,301.52)
	2022	1,599.32 (1,591.59 to 1,608.71)	1,900.40 (1,889.37 to 1,909.59)	3,499.73 (3,485.71 to 3,514.47)	28,791.41 (28,742.88 to 28,856.34)	35,785.67 (35,703.98 to 35,864.44)	64,577.08 (64,470.24 to 64,689.56)	309.93 (308.74 to 311.23)	381.37 (380.14 to 382.80)	691.30 (689.18 to 693.50)
	2023	1,610.83 (1,601.81 to 1,621.70)	1,910.12 (1,898.40 to 1,918.63)	3,520.95 (3,507.63 to 3,535.38)	29,061.85 (29,013.11 to 29,116.37)	36,102.12 (36,025.27 to 36,184.77)	65,163.97 (65,061.17 to 65,280.39)	312.86 (311.64 to 314.19)	384.63 (383.33 to 386.08)	697.48 (695.42 to 699.91)
	2024	1,619.31 (1,610.90 to 1,629.04)	1,922.70 (1,910.93 to 1,931.71)	3,542.02 (3,527.68 to 3,557.82)	29,334.67 (29,285.90 to 29,397.31)	36,401.40 (36,316.87 to 36,487.84)	65,736.07 (65,625.47 to 65,853.18)	315.66 (314.44 to 316.95)	387.65 (386.19 to 389.11)	703.31 (701.03 to 705.64)
	2025	1,629.21 (1,620.83 to 1,638.48)	1,924.63 (1,909.75 to 1,934.84)	3,553.84 (3,536.19 to 3,569.23)	29,597.89 (29,544.31 to 29,655.40)	36,685.36 (36,585.10 to 36,767.11)	66,283.25 (66,166.53 to 66,401.28)	318.39 (317.09 to 319.75)	390.93 (389.49 to 392.40)	709.32 (707.07 to 711.69)
	2026	1,638.16 (1,629.11 to 1,648.32)	1,934.53 (1,920.63 to 1,944.97)	3,572.69 (3,554.63 to 3,588.90)	29,865.96 (29,805.42 to 29,930.88)	36,984.19 (36,872.64 to 37,074.85)	66,850.14 (66,721.94 to 66,972.31)	321.36 (320.06 to 322.73)	393.87 (392.45 to 395.41)	715.22 (713.09 to 717.68)
	2027	1,646.37 (1,637.50 to 1,655.98)	1,945.71 (1,930.56 to 1,958.03)	3,592.08 (3,574.23 to 3,609.42)	30,125.81 (30,064.48 to 30,195.60)	37,277.40 (37,178.82 to 37,367.18)	67,403.21 (67,284.46 to 67,530.15)	324.09 (322.77 to 325.48)	397.04 (395.68 to 398.54)	721.13 (718.79 to 723.49)
	2028	1,654.55 (1,646.02 to 1,665.45)	1,953.98 (1,936.57 to 1,966.72)	3,608.54 (3,590.17 to 3,626.61)	30,386.52 (30,326.92 to 30,458.67)	37,557.39 (37,457.94 to 37,650.42)	67,943.91 (67,823.00 to 68,075.92)	326.88 (325.61 to 328.21)	400.10 (398.59 to 401.60)	726.99 (724.77 to 729.35)
	2029	1,661.96 (1,653.46 to 1,670.81)	1,961.85 (1,946.45 to 1,975.18)	3,623.81 (3,605.44 to 3,641.74)	30,638.28 (30,576.99 to 30,707.65)	37,834.79 (37,725.62 to 37,933.57)	68,473.07 (68,345.50 to 68,602.97)	329.64 (328.33 to 331.01)	402.82 (401.28 to 404.40)	732.46 (730.15 to 735.05)
	2030	1,668.83 (1,659.64 to 1,677.49)	1,969.06 (1,952.05 to 1,982.17)	3,637.90 (3,616.02 to 3,654.57)	30,895.53 (30,814.55 to 30,972.04)	38,137.78 (38,036.45 to 38,236.09)	69,033.31 (68,897.11 to 69,167.45)	332.24 (330.87 to 333.71)	405.82 (404.39 to 407.36)	738.06 (735.67 to 740.64)
	2031	1,675.45 (1,665.12 to 1,684.11)	1,973.97 (1,957.09 to 1,985.62)	3,649.42 (3,628.71 to 3,666.10)	31,140.81 (31,048.63 to 31,219.08)	38,405.90 (38,302.99 to 38,515.34)	69,546.71 (69,399.70 to 69,698.91)	334.92 (333.60 to 336.45)	408.58 (407.07 to 410.17)	743.51 (741.22 to 746.20)
	2032	1,682.10 (1,673.38 to 1,691.29)	1,981.84 (1,964.00 to 1,993.77)	3,663.94 (3,642.17 to 3,679.79)	31,388.86 (31,297.46 to 31,473.93)	38,685.59 (38,573.75 to 38,789.22)	70,074.45 (69,935.17 to 70,223.31)	337.56 (336.19 to 339.12)	411.41 (409.97 to 413.03)	748.97 (746.57 to 751.74)
	2033	1,688.57 (1,678.92 to 1,697.91)	1,987.54 (1,968.54 to 2,001.72)	3,676.11 (3,653.85 to 3,695.01)	31,624.28 (31,536.27 to 31,716.22)	38,908.58 (38,808.53 to 39,025.45)	70,532.86 (70,410.61 to 70,700.54)	340.07 (338.63 to 341.75)	414.09 (412.44 to 415.89)	754.16 (751.58 to 757.09)
	2034	1,693.03 (1,683.79 to 1,701.08)	1,998.88 (1,985.33 to 2,009.08)	3,691.91 (3,673.97 to 3,708.17)	31,854.29 (31,762.93 to 31,948.88)	39,191.38 (39,093.55 to 39,296.42)	71,045.67 (70,912.51 to 71,204.84)	342.41 (340.97 to 344.04)	416.96 (415.32 to 418.91)	759.37 (756.74 to 762.28)
	2035	1,698.03 (1,689.72 to 1,706.40)	2,003.13 (1,990.50 to 2,012.27)	3,701.15 (3,682.80 to 3,716.14)	32,082.85 (31,990.58 to 32,185.80)	39,441.84 (39,341.80 to 39,552.49)	71,524.69 (71,383.04 to 71,698.81)	344.67 (343.18 to 346.30)	419.48 (417.86 to 421.30)	764.14 (761.58 to 766.95)
	2036	1,701.79 (1,692.82 to 1,710.90)	2,005.35 (1,993.41 to 2,013.55)	3,707.15 (3,691.53 to 3,720.85)	32,291.31 (32,185.12 to 32,399.50)	39,678.97 (39,571.51 to 39,792.52)	71,970.28 (71,805.33 to 72,143.17)	346.93 (345.40 to 348.66)	421.84 (420.25 to 423.72)	768.77 (766.28 to 771.80)
	2037	1,705.44 (1,696.68 to 1,713.98)	2,008.57 (1,996.24 to 2,017.79)	3,714.02 (3,698.50 to 3,728.97)	32,500.64 (32,382.45 to 32,616.97)	39,901.89 (39,793.66 to 40,015.00)	72,402.53 (72,246.98 to 72,577.44)	349.09 (347.53 to 350.84)	424.08 (422.42 to 425.98)	773.17 (770.48 to 776.21)
	2038	1,707.90 (1,699.83 to 1,718.16)	2,012.66 (1,998.62 to 2,025.15)	3,720.55 (3,703.99 to 3,739.22)	32,705.47 (32,591.32 to 32,830.09)	40,081.71 (39,969.66 to 40,195.38)	72,787.18 (72,605.27 to 72,975.95)	351.32 (349.74 to 353.14)	426.01 (424.33 to 428.08)	777.32 (774.39 to 780.69)
	2039	1,717.17 (1,706.56 to 1,731.04)	2,020.79 (2,009.55 to 2,031.36)	3,737.96 (3,723.19 to 3,757.49)	32,917.31 (32,809.61 to 33,038.02)	40,297.17 (40,200.85 to 40,413.77)	73,214.48 (73,057.23 to 73,412.60)	353.29 (351.77 to 355.33)	428.21 (426.51 to 430.32)	781.50 (778.59 to 785.07)
	2040	1,724.49 (1,714.30 to 1,736.13)	2,022.96 (2,013.29 to 2,032.55)	3,747.45 (3,731.45 to 3,764.92)	33,104.17 (32,992.60 to 33,216.24)	40,494.82 (40,389.37 to 40,623.83)	73,599.00 (73,444.01 to 73,800.41)	355.52 (353.72 to 357.25)	430.33 (428.39 to 432.42)	785.84 (782.88 to 789.08)
	2041	1,724.29 (1,713.64 to 1,736.12)	2,022.56 (2,013.08 to 2,031.59)	3,746.86 (3,731.56 to 3,764.42)	33,279.23 (33,163.86 to 33,398.77)	40,696.17 (40,591.05 to 40,823.18)	73,975.39 (73,793.06 to 74,193.64)	357.22 (355.56 to 359.02)	432.44 (430.69 to 434.48)	789.65 (786.67 to 793.07)
	2042	1,725.85 (1,716.40 to 1,738.31)	2,024.15 (2,014.91 to 2,033.44)	3,750.00 (3,735.11 to 3,767.20)	33,443.41 (33,328.67 to 33,554.10)	40,853.77 (40,750.87 to 40,967.15)	74,297.18 (74,124.86 to 74,508.90)	358.97 (357.18 to 360.88)	434.03 (432.28 to 436.16)	793.00 (789.84 to 796.55)
	2043	1,726.80 (1,718.00 to 1,739.83)	2,025.59 (2,016.05 to 2,035.77)	3,752.38 (3,738.10 to 3,770.62)	33,605.09 (33,489.82 to 33,726.79)	40,985.22 (40,878.65 to 41,101.36)	74,590.31 (74,413.95 to 74,799.47)	360.59 (358.72 to 362.61)	435.41 (433.67 to 437.59)	796.00 (792.79 to 799.66)
	2044	1,734.82 (1,721.74 to 1,753.36)	2,029.84 (2,020.42 to 2,041.48)	3,764.67 (3,746.30 to 3,789.21)	33,774.92 (33,649.05 to 33,902.66)	41,122.57 (41,015.53 to 41,238.67)	74,897.49 (74,718.15 to 75,111.80)	362.20 (360.28 to 364.26)	437.15 (435.05 to 439.26)	799.36 (796.02 to 803.02)
	2045	1,738.91 (1,725.31 to 1,757.84)	2,027.83 (2,019.10 to 2,039.04)	3,766.74 (3,747.62 to 3,791.85)	33,923.55 (33,798.15 to 34,053.03)	41,265.11 (41,156.56 to 41,381.93)	75,188.66 (75,000.43 to 75,401.66)	363.63 (361.66 to 365.69)	438.74 (436.68 to 440.99)	802.37 (798.98 to 806.03)
	2046	1,739.04 (1,725.54 to 1,758.24)	2,028.73 (2,018.25 to 2,040.88)	3,767.77 (3,747.42 to 3,792.61)	34,056.94 (33,947.28 to 34,185.02)	41,409.99 (41,299.30 to 41,550.02)	75,466.92 (75,286.49 to 75,696.78)	365.17 (363.16 to 367.20)	440.19 (438.21 to 442.53)	805.36 (802.00 to 809.23)
	2047	1,740.18 (1,726.00 to 1,758.90)	2,027.71 (2,016.88 to 2,040.07)	3,767.89 (3,746.93 to 3,793.12)	34,190.16 (34,063.11 to 34,316.00)	41,523.05 (41,407.57 to 41,642.38)	75,713.21 (75,513.25 to 75,943.75)	366.61 (364.64 to 368.75)	441.53 (439.47 to 443.86)	808.14 (804.86 to 811.99)
	2048	1,741.89 (1,727.77 to 1,759.93)	2,028.02 (2,016.08 to 2,040.94)	3,769.91 (3,747.28 to 3,794.78)	34,306.43 (34,187.81 to 34,432.19)	41,602.15 (41,488.19 to 41,728.60)	75,908.57 (75,713.57 to 76,133.41)	367.83 (365.72 to 369.79)	442.23 (440.15 to 444.52)	810.06 (806.53 to 814.06)
	2049	1,744.30 (1,728.97 to 1,763.40)	2,026.39 (2,014.28 to 2,039.72)	3,770.69 (3,747.64 to 3,796.52)	34,400.04 (34,280.12 to 34,531.65)	41,716.97 (41,593.07 to 41,835.09)	76,117.01 (75,933.63 to 76,340.59)	368.95 (366.87 to 371.10)	443.17 (441.15 to 445.47)	812.12 (808.66 to 816.00)
	2050	1,744.10 (1,729.27 to 1,764.11)	2,023.46 (2,011.61 to 2,036.77)	3,767.56 (3,745.72 to 3,794.83)	34,507.71 (34,394.66 to 34,646.40)	41,806.47 (41,687.38 to 41,934.27)	76,314.18 (76,110.72 to 76,562.63)	370.12 (368.01 to 372.35)	444.10 (441.98 to 446.45)	814.22 (810.47 to 818.50)
Armenia	1990	59.77 (42.99 to 77.66)	1,429.24 (1,124.95 to 1,792.50)	1,489.00 (1,169.43 to 1,866.96)	929.91 (648.75 to 1,267.85)	35,738.70 (26,784.46 to 44,483.62)	36,668.61 (27,432.83 to 45,537.66)	10.03 (3.82 to 20.35)	383.28 (161.95 to 726.00)	393.31 (166.30 to 745.41)
	1991	60.40 (43.52 to 77.89)	1,758.39 (1,472.96 to 2,148.34)	1,818.79 (1,521.85 to 2,228.06)	936.39 (654.21 to 1,272.40)	44,515.27 (36,599.55 to 52,050.65)	45,451.66 (37,338.02 to 53,240.69)	10.08 (3.85 to 20.14)	476.91 (213.64 to 874.12)	487.00 (217.54 to 893.41)
	1992	60.96 (43.89 to 79.05)	2,051.85 (1,770.44 to 2,422.56)	2,112.81 (1,819.02 to 2,500.63)	942.07 (657.11 to 1,278.50)	52,539.43 (45,637.85 to 59,238.52)	53,481.50 (46,351.81 to 60,298.58)	10.16 (3.95 to 20.20)	562.65 (255.12 to 1,015.74)	572.81 (259.36 to 1,034.06)
	1993	61.41 (44.07 to 79.41)	2,285.15 (2,023.84 to 2,616.26)	2,346.55 (2,068.55 to 2,687.46)	947.05 (658.35 to 1,279.67)	59,178.63 (52,833.40 to 65,344.02)	60,125.68 (53,530.31 to 66,510.64)	10.20 (3.73 to 19.98)	634.10 (290.84 to 1,142.57)	644.30 (295.13 to 1,162.02)
	1994	61.72 (44.27 to 79.84)	2,436.09 (2,181.99 to 2,724.09)	2,497.81 (2,231.72 to 2,793.90)	952.02 (664.50 to 1,279.63)	63,774.03 (57,688.56 to 69,815.23)	64,726.04 (58,511.44 to 71,053.60)	10.25 (3.87 to 19.97)	682.90 (315.81 to 1,237.56)	693.15 (319.58 to 1,255.57)
	1995	61.91 (44.39 to 79.92)	2,483.11 (2,210.18 to 2,775.25)	2,545.03 (2,263.67 to 2,841.61)	957.33 (674.90 to 1,289.12)	65,602.02 (58,943.57 to 72,316.24)	66,559.35 (59,789.84 to 73,487.85)	10.29 (4.01 to 19.79)	702.76 (331.60 to 1,285.63)	713.04 (335.41 to 1,302.57)
	1996	62.03 (44.73 to 79.86)	2,464.38 (2,208.48 to 2,743.76)	2,526.42 (2,265.64 to 2,809.38)	963.84 (682.59 to 1,283.53)	65,715.09 (59,156.27 to 72,191.94)	66,678.93 (59,939.02 to 73,213.11)	10.38 (4.13 to 19.38)	703.20 (328.35 to 1,271.68)	713.58 (332.40 to 1,289.44)
	1997	62.11 (45.20 to 79.84)	2,435.17 (2,187.57 to 2,707.38)	2,497.28 (2,242.67 to 2,767.24)	971.38 (692.02 to 1,279.97)	65,634.09 (59,220.02 to 71,931.16)	66,605.46 (59,963.06 to 72,967.96)	10.46 (4.10 to 19.96)	702.72 (329.59 to 1,282.04)	713.18 (333.77 to 1,298.76)
	1998	62.01 (45.17 to 79.87)	2,393.92 (2,157.54 to 2,669.17)	2,455.93 (2,219.64 to 2,730.68)	978.62 (696.70 to 1,287.07)	65,436.34 (59,076.60 to 71,386.07)	66,414.96 (59,929.09 to 72,585.24)	10.58 (4.04 to 20.65)	700.62 (328.21 to 1,291.68)	711.19 (332.19 to 1,310.23)
	1999	61.64 (45.27 to 79.34)	2,341.89 (2,109.35 to 2,638.08)	2,403.53 (2,172.81 to 2,708.37)	984.22 (694.69 to 1,298.63)	65,105.37 (58,525.09 to 70,967.18)	66,089.58 (59,371.95 to 72,074.07)	10.60 (4.09 to 21.16)	697.19 (327.62 to 1,290.07)	707.79 (331.85 to 1,309.84)
	2000	60.93 (44.66 to 77.82)	2,280.59 (2,039.18 to 2,588.25)	2,341.52 (2,097.93 to 2,648.54)	986.79 (694.53 to 1,311.91)	64,622.31 (57,872.79 to 70,367.66)	65,609.10 (58,626.95 to 71,523.09)	10.64 (4.13 to 19.56)	692.21 (325.16 to 1,280.33)	702.86 (329.36 to 1,298.53)
	2001	59.77 (44.04 to 76.31)	2,118.43 (1,895.68 to 2,374.29)	2,178.20 (1,950.12 to 2,436.03)	983.13 (692.92 to 1,295.45)	61,056.35 (54,787.61 to 66,385.53)	62,039.48 (55,533.17 to 67,505.31)	10.59 (4.16 to 20.46)	653.87 (306.68 to 1,184.66)	664.46 (310.83 to 1,203.47)
	2002	58.20 (43.03 to 73.83)	1,825.64 (1,625.11 to 2,077.61)	1,883.84 (1,672.48 to 2,145.22)	972.12 (684.69 to 1,268.15)	53,277.50 (47,175.03 to 58,872.01)	54,249.61 (47,824.86 to 59,964.03)	10.45 (4.01 to 21.17)	570.46 (264.73 to 1,043.00)	580.91 (268.64 to 1,062.72)
	2003	56.41 (41.68 to 71.34)	1,492.52 (1,295.88 to 1,726.76)	1,548.92 (1,344.58 to 1,791.12)	956.34 (672.04 to 1,242.35)	44,089.13 (37,597.71 to 50,062.95)	45,045.47 (38,320.44 to 51,245.06)	10.38 (3.98 to 20.66)	471.96 (214.05 to 867.15)	482.34 (218.82 to 886.93)
	2004	54.57 (40.31 to 68.87)	1,208.28 (1,010.63 to 1,433.66)	1,262.85 (1,055.05 to 1,500.65)	938.93 (660.69 to 1,227.47)	36,239.39 (29,677.50 to 43,205.50)	37,178.32 (30,390.18 to 44,268.74)	10.17 (4.05 to 19.98)	388.05 (172.96 to 707.40)	398.23 (177.23 to 723.41)
	2005	52.83 (38.71 to 66.96)	1,054.95 (852.54 to 1,292.24)	1,107.78 (892.59 to 1,354.21)	922.90 (646.78 to 1,214.57)	32,479.74 (24,761.17 to 40,555.77)	33,402.64 (25,553.70 to 41,551.23)	10.00 (3.75 to 20.24)	347.71 (148.27 to 643.27)	357.71 (151.86 to 661.89)
	2006	51.20 (37.86 to 64.68)	998.73 (809.67 to 1,222.01)	1,049.93 (852.44 to 1,284.24)	907.72 (639.83 to 1,191.20)	31,749.15 (24,303.80 to 39,475.94)	32,656.87 (25,026.63 to 40,506.58)	9.81 (3.59 to 19.36)	340.23 (143.98 to 621.09)	350.05 (147.91 to 638.91)
	2007	49.63 (36.65 to 62.73)	952.22 (774.51 to 1,164.62)	1,001.84 (813.89 to 1,221.97)	891.57 (629.78 to 1,176.99)	31,142.72 (24,083.18 to 38,437.15)	32,034.29 (24,729.08 to 39,445.08)	9.61 (3.71 to 18.81)	333.38 (143.64 to 603.76)	342.99 (147.85 to 625.44)
	2008	48.22 (35.86 to 61.19)	914.06 (741.88 to 1,122.38)	962.28 (780.22 to 1,175.25)	875.19 (614.88 to 1,148.55)	30,620.71 (23,809.98 to 37,660.36)	31,495.91 (24,435.06 to 38,682.91)	9.43 (3.74 to 18.60)	327.82 (140.89 to 601.07)	337.25 (144.87 to 618.13)
	2009	46.99 (34.94 to 60.10)	882.39 (713.61 to 1,080.36)	929.38 (748.88 to 1,132.71)	859.33 (601.83 to 1,130.53)	30,129.74 (23,425.30 to 37,639.64)	30,989.07 (24,068.48 to 38,583.56)	9.24 (3.46 to 18.43)	322.63 (138.12 to 587.46)	331.87 (141.89 to 602.66)
	2010	45.94 (34.00 to 59.25)	853.24 (685.18 to 1,042.54)	899.18 (721.86 to 1,092.60)	844.80 (589.34 to 1,118.21)	29,621.69 (22,779.76 to 37,131.29)	30,466.49 (23,502.50 to 38,167.16)	9.10 (3.51 to 17.98)	316.99 (134.96 to 575.45)	326.09 (138.77 to 591.44)
	2011	45.02 (33.30 to 57.79)	826.88 (665.33 to 1,010.50)	871.90 (700.78 to 1,061.82)	830.70 (580.42 to 1,094.97)	29,083.82 (22,474.58 to 36,441.34)	29,914.52 (23,076.01 to 37,384.29)	8.92 (3.40 to 16.90)	311.36 (134.41 to 574.20)	320.28 (138.10 to 590.90)
	2012	44.21 (32.75 to 56.39)	805.96 (648.34 to 984.54)	850.17 (682.45 to 1,035.14)	816.67 (570.89 to 1,075.74)	28,554.21 (21,986.54 to 35,404.38)	29,370.88 (22,575.80 to 36,368.70)	8.77 (3.37 to 17.52)	305.63 (132.22 to 558.31)	314.40 (135.63 to 576.16)
	2013	43.59 (32.39 to 55.32)	790.60 (634.15 to 963.37)	834.19 (668.28 to 1,013.08)	804.14 (562.43 to 1,056.99)	28,061.86 (21,351.53 to 34,907.09)	28,866.00 (21,976.51 to 35,878.88)	8.61 (3.34 to 17.60)	300.10 (128.85 to 548.17)	308.71 (132.69 to 563.54)
	2014	43.16 (31.94 to 54.72)	780.20 (623.57 to 948.20)	823.36 (659.47 to 997.03)	794.01 (551.66 to 1,042.54)	27,618.80 (21,234.50 to 34,678.53)	28,412.81 (21,842.59 to 35,545.29)	8.49 (3.28 to 16.31)	295.49 (125.97 to 535.19)	303.97 (129.61 to 549.47)
	2015	42.93 (31.47 to 54.69)	772.90 (617.03 to 936.47)	815.83 (652.52 to 987.86)	787.12 (544.48 to 1,039.96)	27,234.85 (20,947.07 to 34,314.01)	28,021.97 (21,555.65 to 35,147.80)	8.45 (3.44 to 17.02)	291.12 (124.05 to 532.19)	299.58 (127.78 to 546.46)
	2016	42.84 (31.53 to 54.52)	768.52 (620.63 to 933.68)	811.35 (656.77 to 985.58)	782.61 (548.75 to 1,029.66)	26,922.22 (20,798.49 to 33,569.13)	27,704.83 (21,379.03 to 34,504.51)	8.35 (3.24 to 16.71)	287.77 (123.35 to 536.82)	296.12 (126.59 to 551.98)
	2017	42.79 (31.70 to 54.55)	765.89 (622.68 to 929.69)	808.68 (657.41 to 984.82)	779.28 (554.53 to 1,019.88)	26,664.31 (20,438.72 to 32,925.88)	27,443.59 (21,030.71 to 33,929.41)	8.34 (3.16 to 16.07)	284.89 (121.92 to 527.22)	293.24 (125.20 to 539.44)
	2018	42.78 (31.63 to 54.73)	763.22 (618.81 to 932.44)	806.00 (655.00 to 981.01)	777.11 (553.50 to 1,017.50)	26,421.68 (20,352.06 to 32,398.80)	27,198.79 (20,986.49 to 33,498.28)	8.32 (3.16 to 16.36)	282.09 (120.79 to 525.68)	290.41 (124.19 to 539.50)
	2019	42.77 (31.52 to 54.63)	759.15 (614.72 to 929.31)	801.92 (650.41 to 982.18)	775.55 (554.69 to 1,012.57)	26,142.56 (20,256.32 to 32,014.92)	26,918.12 (20,871.27 to 32,877.44)	8.35 (3.30 to 15.74)	279.07 (119.30 to 512.79)	287.42 (122.59 to 527.13)
	2020	42.50 (31.28 to 54.40)	745.52 (601.81 to 913.57)	788.02 (635.06 to 962.77)	770.04 (543.89 to 1,019.27)	25,414.21 (19,574.78 to 31,356.79)	26,184.26 (20,134.64 to 32,219.79)	8.26 (3.14 to 16.49)	271.15 (116.44 to 504.25)	279.41 (119.82 to 520.38)
	2021	42.75 (32.01 to 54.78)	755.11 (603.05 to 926.80)	797.86 (637.28 to 977.24)	771.78 (550.74 to 995.59)	25,735.04 (19,903.28 to 32,097.32)	26,506.82 (20,539.07 to 32,925.65)	8.28 (3.34 to 15.67)	274.07 (119.19 to 513.75)	282.34 (122.45 to 527.96)
	2022	43.49 (43.25 to 43.63)	761.03 (752.74 to 771.83)	804.52 (796.06 to 815.33)	790.30 (788.43 to 792.17)	26,036.79 (25,835.14 to 26,211.61)	26,827.09 (26,625.20 to 27,001.51)	8.49 (8.43 to 8.56)	277.43 (275.27 to 279.24)	285.92 (283.77 to 287.72)
	2023	43.49 (43.25 to 43.66)	755.67 (747.74 to 765.56)	799.16 (791.25 to 809.05)	793.12 (791.34 to 795.07)	26,023.25 (25,811.68 to 26,190.37)	26,816.37 (26,604.72 to 26,983.41)	8.51 (8.45 to 8.58)	277.17 (274.99 to 278.97)	285.68 (283.50 to 287.50)
	2024	43.39 (43.15 to 43.55)	749.84 (742.10 to 758.28)	793.23 (785.41 to 801.67)	795.74 (793.99 to 797.60)	25,979.05 (25,781.85 to 26,148.68)	26,774.79 (26,576.90 to 26,944.88)	8.54 (8.48 to 8.61)	276.66 (274.67 to 278.72)	285.21 (283.21 to 287.25)
	2025	43.27 (43.03 to 43.43)	743.66 (735.71 to 753.04)	786.93 (778.91 to 796.32)	798.23 (796.36 to 800.31)	25,970.87 (25,755.26 to 26,166.52)	26,769.10 (26,553.63 to 26,965.09)	8.57 (8.51 to 8.64)	276.45 (274.28 to 278.55)	285.03 (282.89 to 287.11)
	2026	43.11 (42.88 to 43.27)	737.15 (728.43 to 746.84)	780.26 (771.49 to 789.96)	800.81 (798.93 to 802.97)	25,953.28 (25,743.40 to 26,160.99)	26,754.09 (26,543.83 to 26,960.73)	8.60 (8.54 to 8.68)	276.31 (274.17 to 278.49)	284.91 (282.75 to 287.09)
	2027	42.94 (42.72 to 43.11)	727.07 (717.77 to 736.44)	770.01 (760.78 to 779.34)	802.60 (800.68 to 804.41)	25,877.64 (25,639.97 to 26,043.60)	26,680.24 (26,443.02 to 26,846.49)	8.61 (8.56 to 8.68)	275.66 (273.15 to 277.62)	284.27 (281.75 to 286.24)
	2028	42.72 (42.48 to 42.87)	713.56 (702.16 to 722.87)	756.28 (744.85 to 765.41)	804.30 (802.40 to 806.59)	25,810.25 (25,579.85 to 25,999.80)	26,614.55 (26,384.66 to 26,804.12)	8.63 (8.57 to 8.68)	274.93 (272.40 to 277.18)	283.56 (281.03 to 285.81)
	2029	42.40 (42.16 to 42.57)	697.39 (686.59 to 705.38)	739.78 (729.01 to 747.72)	805.26 (803.27 to 807.62)	25,721.18 (25,493.74 to 25,897.31)	26,526.44 (26,298.38 to 26,702.72)	8.64 (8.58 to 8.69)	273.90 (271.32 to 276.43)	282.54 (279.94 to 285.05)
	2030	42.05 (41.83 to 42.24)	685.04 (673.36 to 694.41)	727.09 (715.44 to 736.49)	806.23 (803.96 to 808.43)	25,647.67 (25,427.58 to 25,841.40)	26,453.91 (26,234.01 to 26,647.67)	8.65 (8.59 to 8.71)	273.00 (270.29 to 275.61)	281.65 (278.92 to 284.23)
	2031	41.75 (41.54 to 41.93)	673.06 (661.69 to 682.19)	714.81 (703.37 to 723.98)	806.60 (804.58 to 808.79)	25,547.56 (25,307.97 to 25,754.78)	26,354.16 (26,114.02 to 26,561.94)	8.66 (8.59 to 8.71)	271.96 (269.38 to 274.46)	280.62 (278.04 to 283.10)
	2032	41.45 (41.18 to 41.64)	662.12 (650.97 to 671.50)	703.57 (692.09 to 712.98)	806.35 (804.44 to 808.35)	25,428.04 (25,180.87 to 25,630.03)	26,234.39 (25,988.28 to 26,436.37)	8.66 (8.59 to 8.71)	270.72 (267.95 to 273.38)	279.37 (276.59 to 282.04)
	2033	41.14 (40.87 to 41.34)	647.30 (625.41 to 657.94)	688.44 (666.53 to 699.03)	805.69 (803.85 to 807.76)	25,297.26 (25,031.61 to 25,488.68)	26,102.95 (25,837.55 to 26,294.82)	8.64 (8.58 to 8.70)	269.28 (266.41 to 271.75)	277.92 (275.05 to 280.42)
	2034	40.84 (40.57 to 41.03)	635.48 (614.56 to 646.06)	676.32 (655.46 to 686.83)	805.00 (802.97 to 807.25)	25,144.50 (24,868.78 to 25,359.62)	25,949.50 (25,672.43 to 26,163.96)	8.62 (8.57 to 8.69)	267.62 (264.79 to 270.45)	276.25 (273.42 to 279.05)
	2035	40.54 (40.28 to 40.74)	625.13 (604.08 to 635.64)	665.67 (644.52 to 676.22)	803.95 (801.95 to 806.18)	24,983.14 (24,714.18 to 25,181.50)	25,787.08 (25,516.45 to 25,985.94)	8.60 (8.54 to 8.67)	265.78 (262.81 to 268.55)	274.38 (271.44 to 277.14)
	2036	40.29 (40.04 to 40.49)	615.86 (594.76 to 626.15)	656.15 (635.14 to 666.46)	802.04 (800.15 to 804.04)	24,811.76 (24,570.07 to 25,021.16)	25,613.81 (25,372.31 to 25,823.66)	8.58 (8.52 to 8.65)	263.90 (261.01 to 266.63)	272.48 (269.58 to 275.19)
	2037	40.07 (39.79 to 40.27)	608.07 (588.89 to 618.25)	648.14 (628.98 to 658.33)	800.28 (798.26 to 802.36)	24,635.93 (24,369.49 to 24,829.39)	25,436.21 (25,169.03 to 25,630.59)	8.56 (8.50 to 8.64)	262.01 (258.89 to 264.62)	270.57 (267.42 to 273.21)
	2038	39.86 (39.57 to 40.07)	599.13 (575.44 to 610.09)	638.99 (615.41 to 650.06)	798.11 (796.27 to 800.29)	24,438.70 (24,175.36 to 24,632.81)	25,236.81 (24,973.53 to 25,431.20)	8.53 (8.48 to 8.61)	259.88 (256.73 to 262.67)	268.41 (265.26 to 271.22)
	2039	39.70 (39.41 to 39.90)	592.07 (567.98 to 602.48)	631.77 (607.70 to 642.24)	795.99 (794.04 to 798.16)	24,248.31 (23,970.42 to 24,454.86)	25,044.30 (24,766.87 to 25,250.83)	8.51 (8.45 to 8.58)	257.78 (254.68 to 261.12)	266.29 (263.20 to 269.66)
	2040	39.55 (39.25 to 39.75)	586.28 (562.31 to 596.34)	625.83 (601.86 to 635.90)	793.94 (791.91 to 796.01)	24,068.29 (23,785.85 to 24,252.34)	24,862.23 (24,579.74 to 25,047.93)	8.48 (8.42 to 8.56)	255.62 (252.65 to 258.54)	264.10 (261.13 to 266.99)
	2041	39.41 (39.12 to 39.61)	581.16 (557.09 to 591.11)	620.57 (596.50 to 630.59)	791.65 (789.63 to 793.69)	23,876.99 (23,597.81 to 24,058.14)	24,668.64 (24,388.50 to 24,850.61)	8.45 (8.39 to 8.53)	253.48 (250.67 to 256.34)	261.93 (259.13 to 264.79)
	2042	39.29 (39.00 to 39.48)	576.62 (553.59 to 586.39)	615.91 (592.89 to 625.68)	789.25 (786.99 to 791.04)	23,658.63 (23,368.48 to 23,865.56)	24,447.88 (24,157.08 to 24,654.39)	8.43 (8.38 to 8.52)	251.17 (248.45 to 254.28)	259.60 (256.90 to 262.70)
	2043	39.16 (38.86 to 39.36)	571.86 (549.57 to 582.08)	611.02 (588.82 to 621.28)	786.65 (784.33 to 788.43)	23,454.68 (23,181.97 to 23,660.50)	24,241.33 (23,967.44 to 24,447.78)	8.41 (8.35 to 8.49)	249.04 (246.13 to 252.21)	257.45 (254.54 to 260.61)
	2044	39.05 (38.75 to 39.24)	567.56 (544.71 to 577.90)	606.61 (583.76 to 616.94)	783.99 (781.84 to 786.04)	23,262.45 (22,964.04 to 23,468.49)	24,046.44 (23,746.89 to 24,253.37)	8.37 (8.32 to 8.45)	246.80 (243.87 to 250.18)	255.18 (252.22 to 258.56)
	2045	38.93 (38.62 to 39.12)	563.42 (540.60 to 573.58)	602.35 (579.53 to 612.50)	781.11 (778.89 to 783.11)	23,074.11 (22,781.97 to 23,284.47)	23,855.23 (23,563.01 to 24,065.35)	8.34 (8.29 to 8.41)	244.72 (241.83 to 248.22)	253.06 (250.17 to 256.56)
	2046	38.79 (38.48 to 38.98)	559.43 (536.95 to 569.65)	598.21 (575.74 to 608.42)	778.33 (776.11 to 780.16)	22,882.06 (22,594.64 to 23,093.71)	23,660.39 (23,372.19 to 23,872.11)	8.31 (8.26 to 8.38)	242.68 (239.77 to 246.03)	250.99 (248.07 to 254.34)
	2047	38.63 (38.33 to 38.82)	555.06 (532.97 to 564.73)	593.69 (571.61 to 603.40)	775.45 (773.35 to 777.32)	22,682.81 (22,387.21 to 22,890.50)	23,458.25 (23,162.65 to 23,666.66)	8.28 (8.23 to 8.35)	240.66 (237.83 to 243.94)	248.94 (246.08 to 252.22)
	2048	38.47 (38.15 to 38.66)	550.19 (527.79 to 560.09)	588.66 (566.26 to 598.54)	772.66 (770.45 to 774.77)	22,491.18 (22,200.94 to 22,707.39)	23,263.84 (22,973.47 to 23,480.73)	8.25 (8.20 to 8.32)	238.52 (235.77 to 241.95)	246.77 (244.02 to 250.19)
	2049	38.29 (37.97 to 38.48)	545.16 (522.81 to 555.08)	583.45 (561.10 to 593.36)	769.60 (767.40 to 771.71)	22,307.75 (22,000.84 to 22,537.10)	23,077.35 (22,771.58 to 23,308.03)	8.21 (8.16 to 8.29)	236.41 (233.61 to 239.86)	244.62 (241.83 to 248.06)
	2050	38.09 (37.76 to 38.27)	539.78 (517.58 to 549.57)	577.86 (555.66 to 587.64)	766.30 (764.30 to 768.27)	22,115.88 (21,828.92 to 22,325.65)	22,882.18 (22,596.17 to 23,091.88)	8.18 (8.13 to 8.24)	234.27 (231.45 to 237.33)	242.45 (239.66 to 245.52)
Australia	1990	915.14 (725.36 to 1,140.89)	1,153.44 (922.65 to 1,411.68)	2,068.59 (1,648.61 to 2,540.83)	16,575.91 (12,770.07 to 20,906.83)	21,713.26 (16,719.25 to 26,865.47)	38,289.17 (29,452.68 to 47,747.83)	177.02 (76.42 to 338.34)	230.00 (98.65 to 425.13)	407.02 (175.61 to 760.55)
	1991	922.61 (729.01 to 1,148.37)	1,165.89 (933.95 to 1,428.25)	2,088.50 (1,664.68 to 2,579.68)	16,790.16 (12,922.66 to 21,178.57)	22,051.53 (16,942.45 to 27,327.18)	38,841.69 (29,818.87 to 48,401.07)	179.41 (74.76 to 348.16)	234.01 (99.66 to 441.98)	413.43 (176.63 to 789.20)
	1992	929.11 (733.07 to 1,153.96)	1,176.98 (942.07 to 1,447.36)	2,106.09 (1,665.57 to 2,600.06)	16,988.06 (13,023.49 to 21,340.13)	22,364.13 (17,252.36 to 27,792.68)	39,352.19 (30,300.78 to 49,003.56)	181.64 (76.22 to 345.77)	237.24 (102.35 to 454.00)	418.89 (177.81 to 791.21)
	1993	935.17 (736.01 to 1,157.79)	1,187.22 (945.84 to 1,457.38)	2,122.38 (1,671.75 to 2,611.54)	17,171.70 (13,146.20 to 21,557.31)	22,655.67 (17,543.49 to 28,171.34)	39,827.37 (30,821.80 to 49,740.46)	182.94 (76.52 to 360.94)	240.55 (103.72 to 457.84)	423.49 (182.06 to 809.57)
	1994	941.07 (738.11 to 1,164.36)	1,196.89 (950.35 to 1,471.11)	2,137.96 (1,678.31 to 2,630.44)	17,344.58 (13,271.42 to 21,948.55)	22,929.44 (17,673.06 to 28,657.55)	40,274.02 (31,167.35 to 50,384.33)	185.25 (77.86 to 356.76)	243.84 (105.77 to 460.38)	429.08 (185.59 to 810.73)
	1995	947.31 (736.95 to 1,186.21)	1,206.38 (945.23 to 1,488.15)	2,153.68 (1,684.74 to 2,655.57)	17,515.16 (13,421.47 to 22,188.38)	23,194.54 (17,817.45 to 29,078.50)	40,709.69 (31,421.37 to 51,018.33)	186.94 (77.78 to 358.40)	246.05 (107.25 to 476.70)	432.99 (184.80 to 832.62)
	1996	953.08 (742.15 to 1,187.47)	1,214.79 (961.00 to 1,501.18)	2,167.86 (1,700.86 to 2,685.16)	17,678.23 (13,524.43 to 22,381.92)	23,440.06 (18,024.97 to 29,252.78)	41,118.29 (31,750.80 to 51,193.26)	188.72 (76.83 to 361.91)	248.52 (105.68 to 475.15)	437.23 (185.68 to 834.96)
	1997	958.32 (747.80 to 1,187.34)	1,222.43 (973.23 to 1,512.37)	2,180.75 (1,719.16 to 2,695.54)	17,827.63 (13,687.56 to 22,514.01)	23,660.04 (18,186.73 to 29,622.23)	41,487.67 (32,032.15 to 51,850.09)	190.63 (77.84 to 359.82)	251.59 (108.87 to 473.40)	442.21 (191.09 to 842.64)
	1998	963.61 (760.35 to 1,192.61)	1,229.87 (978.64 to 1,523.09)	2,193.47 (1,735.57 to 2,708.97)	17,977.30 (13,721.54 to 22,685.28)	23,872.17 (18,383.91 to 29,938.00)	41,849.47 (32,233.19 to 52,522.44)	192.11 (79.18 to 363.36)	253.95 (105.66 to 484.38)	446.06 (183.77 to 832.90)
	1999	969.45 (763.51 to 1,201.86)	1,237.79 (986.58 to 1,532.56)	2,207.24 (1,752.70 to 2,731.87)	18,138.64 (13,761.51 to 22,802.55)	24,096.35 (18,406.83 to 30,099.14)	42,234.99 (32,458.97 to 52,920.80)	193.30 (82.13 to 363.45)	255.52 (105.88 to 489.02)	448.82 (187.76 to 844.80)
	2000	976.21 (766.71 to 1,211.93)	1,246.65 (991.81 to 1,553.79)	2,222.86 (1,769.77 to 2,755.15)	18,322.91 (13,952.84 to 23,032.46)	24,347.97 (18,706.62 to 30,684.41)	42,670.88 (32,849.63 to 53,401.60)	195.81 (80.66 to 363.91)	257.68 (107.05 to 495.16)	453.48 (188.12 to 843.86)
	2001	983.16 (772.23 to 1,221.68)	1,254.86 (1,003.03 to 1,557.69)	2,238.02 (1,784.29 to 2,767.31)	18,523.18 (14,030.15 to 23,261.67)	24,611.39 (18,795.87 to 30,815.09)	43,134.56 (33,173.64 to 53,814.90)	197.19 (83.48 to 369.30)	260.09 (110.92 to 507.76)	457.28 (195.08 to 877.03)
	2002	990.05 (778.63 to 1,226.23)	1,261.95 (1,006.79 to 1,561.85)	2,252.00 (1,791.51 to 2,781.69)	18,725.93 (14,161.96 to 23,649.24)	24,866.73 (18,969.18 to 31,009.92)	43,592.66 (33,629.63 to 54,411.64)	199.54 (82.00 to 380.24)	263.14 (109.43 to 508.04)	462.68 (193.14 to 875.32)
	2003	997.19 (783.86 to 1,236.60)	1,268.78 (1,013.22 to 1,560.86)	2,265.97 (1,800.65 to 2,796.19)	18,936.30 (14,279.06 to 23,882.13)	25,125.52 (19,097.97 to 31,249.27)	44,061.82 (33,945.99 to 55,117.37)	201.72 (84.39 to 384.41)	266.29 (110.22 to 509.71)	468.01 (192.69 to 881.02)
	2004	1,004.73 (787.94 to 1,245.84)	1,276.19 (1,015.18 to 1,573.23)	2,280.92 (1,810.28 to 2,812.94)	19,155.70 (14,472.43 to 24,269.68)	25,394.64 (19,187.45 to 31,629.82)	44,550.34 (34,266.08 to 55,895.90)	204.06 (82.61 to 395.45)	268.27 (111.25 to 509.72)	472.33 (197.01 to 891.07)
	2005	1,013.02 (795.98 to 1,258.66)	1,285.31 (1,018.29 to 1,590.77)	2,298.33 (1,821.58 to 2,840.20)	19,388.15 (14,685.13 to 24,542.15)	25,684.51 (19,369.68 to 32,132.92)	45,072.65 (34,528.44 to 56,473.55)	206.67 (85.15 to 394.43)	271.80 (111.15 to 519.65)	478.47 (195.51 to 904.72)
	2006	1,021.32 (804.03 to 1,262.83)	1,295.10 (1,031.91 to 1,603.44)	2,316.42 (1,844.06 to 2,859.43)	19,619.84 (15,026.85 to 24,844.16)	25,976.19 (19,592.90 to 32,290.41)	45,596.03 (34,918.65 to 57,255.55)	208.87 (87.48 to 389.74)	274.37 (114.08 to 536.01)	483.24 (201.43 to 925.93)
	2007	1,029.28 (808.52 to 1,277.39)	1,304.82 (1,042.46 to 1,615.02)	2,334.10 (1,860.39 to 2,882.74)	19,841.47 (15,275.52 to 24,996.42)	26,254.42 (19,905.34 to 32,633.93)	46,095.89 (35,173.17 to 57,879.82)	211.81 (86.27 to 400.00)	277.07 (116.89 to 549.11)	488.88 (205.20 to 949.34)
	2008	1,037.71 (814.13 to 1,287.62)	1,315.47 (1,056.30 to 1,626.22)	2,353.18 (1,876.15 to 2,905.30)	20,064.58 (15,316.84 to 25,172.68)	26,534.66 (20,235.93 to 33,142.79)	46,599.24 (35,494.94 to 58,377.66)	214.48 (89.67 to 403.66)	280.51 (116.14 to 542.84)	494.99 (205.17 to 940.96)
	2009	1,047.02 (825.58 to 1,294.03)	1,327.70 (1,059.33 to 1,640.28)	2,374.73 (1,897.91 to 2,941.20)	20,300.66 (15,581.50 to 25,466.23)	26,835.52 (20,562.64 to 33,567.97)	47,136.17 (36,018.55 to 58,954.87)	216.60 (88.54 to 413.11)	283.47 (118.59 to 542.30)	500.07 (207.17 to 935.46)
	2010	1,057.71 (834.28 to 1,311.49)	1,342.08 (1,064.61 to 1,665.83)	2,399.79 (1,914.38 to 2,978.23)	20,560.85 (15,774.86 to 25,916.66)	27,171.41 (20,841.18 to 33,982.52)	47,732.26 (36,495.38 to 59,910.66)	219.62 (92.33 to 432.18)	286.61 (121.28 to 538.20)	506.24 (214.09 to 967.09)
	2011	1,068.92 (845.63 to 1,319.53)	1,357.15 (1,084.49 to 1,680.91)	2,426.07 (1,935.91 to 2,991.30)	20,830.69 (16,003.88 to 26,226.57)	27,518.85 (21,060.55 to 34,455.03)	48,349.55 (37,022.51 to 60,480.29)	222.38 (93.01 to 427.63)	290.84 (123.35 to 559.40)	513.22 (216.02 to 995.44)
	2012	1,079.72 (853.43 to 1,329.83)	1,371.58 (1,101.15 to 1,696.93)	2,451.29 (1,959.77 to 3,014.76)	21,096.04 (16,238.07 to 26,456.87)	27,861.74 (21,325.41 to 34,946.15)	48,957.78 (37,590.00 to 61,056.67)	224.39 (92.94 to 426.45)	293.90 (125.64 to 579.32)	518.29 (216.66 to 987.10)
	2013	1,090.97 (860.32 to 1,344.20)	1,386.46 (1,114.31 to 1,713.35)	2,477.43 (1,981.03 to 3,030.71)	21,371.60 (16,560.50 to 26,750.17)	28,220.23 (21,743.21 to 35,151.14)	49,591.83 (38,006.85 to 61,635.35)	227.63 (95.85 to 434.76)	297.88 (128.21 to 568.82)	525.50 (222.65 to 1,011.85)
	2014	1,103.07 (870.23 to 1,361.04)	1,402.32 (1,122.65 to 1,729.06)	2,505.39 (2,003.60 to 3,075.02)	21,665.92 (16,772.55 to 27,039.29)	28,608.81 (22,205.03 to 35,619.90)	50,274.73 (38,740.05 to 62,351.39)	231.09 (94.33 to 448.51)	302.40 (126.19 to 578.94)	533.48 (220.84 to 1,044.90)
	2015	1,116.83 (882.24 to 1,384.27)	1,420.36 (1,135.52 to 1,754.76)	2,537.18 (2,025.20 to 3,130.34)	21,991.60 (16,941.56 to 27,448.05)	29,049.80 (22,687.23 to 36,466.82)	51,041.40 (39,381.39 to 63,399.75)	234.79 (95.62 to 452.40)	307.32 (129.74 to 591.70)	542.11 (228.79 to 1,023.85)
	2016	1,132.41 (894.80 to 1,399.33)	1,440.58 (1,150.83 to 1,771.26)	2,572.99 (2,057.33 to 3,157.45)	22,346.43 (17,363.41 to 27,746.90)	29,543.77 (23,029.23 to 36,915.41)	51,890.20 (40,158.14 to 64,612.50)	238.36 (100.59 to 445.66)	312.06 (134.11 to 616.10)	550.42 (233.98 to 1,051.21)
	2017	1,149.59 (910.27 to 1,417.03)	1,462.32 (1,160.35 to 1,792.37)	2,611.91 (2,083.21 to 3,200.24)	22,722.11 (17,719.31 to 28,315.94)	30,073.80 (23,355.38 to 37,577.69)	52,795.91 (41,120.39 to 66,052.83)	242.24 (102.02 to 457.60)	317.71 (132.45 to 615.90)	559.95 (233.99 to 1,073.55)
	2018	1,167.76 (928.35 to 1,442.81)	1,485.19 (1,181.23 to 1,828.83)	2,652.95 (2,110.47 to 3,251.06)	23,115.29 (17,920.96 to 28,908.93)	30,627.02 (23,933.22 to 38,399.95)	53,742.30 (41,841.45 to 67,350.98)	246.55 (103.00 to 469.35)	324.05 (139.52 to 617.80)	570.59 (243.91 to 1,082.45)
	2019	1,185.75 (939.34 to 1,476.92)	1,508.21 (1,200.81 to 1,854.87)	2,693.96 (2,127.34 to 3,308.16)	23,514.08 (18,274.59 to 29,555.98)	31,182.04 (24,436.64 to 39,176.72)	54,696.12 (42,792.28 to 68,657.74)	250.74 (104.03 to 481.02)	329.71 (144.81 to 641.02)	580.45 (250.99 to 1,121.57)
	2020	1,196.72 (961.25 to 1,463.89)	1,528.89 (1,221.90 to 1,882.30)	2,725.61 (2,183.16 to 3,331.23)	23,847.25 (18,211.11 to 30,106.83)	31,674.56 (24,609.10 to 39,831.16)	55,521.82 (42,613.63 to 69,810.38)	253.62 (107.15 to 486.81)	334.44 (142.75 to 644.39)	588.06 (247.60 to 1,121.20)
	2021	1,207.39 (957.44 to 1,503.81)	1,539.32 (1,226.65 to 1,866.98)	2,746.70 (2,195.55 to 3,367.64)	24,041.30 (18,552.09 to 30,124.26)	32,025.51 (25,134.25 to 39,817.52)	56,066.82 (43,758.12 to 69,508.25)	256.64 (104.93 to 488.18)	338.47 (141.84 to 649.40)	595.10 (244.91 to 1,134.68)
	2022	1,193.97 (1,190.44 to 1,200.06)	1,514.73 (1,509.98 to 1,519.17)	2,708.70 (2,703.22 to 2,717.21)	23,670.26 (23,628.60 to 23,734.91)	31,421.63 (31,360.95 to 31,497.21)	55,091.89 (55,023.31 to 55,198.57)	252.77 (252.08 to 253.81)	332.02 (331.02 to 333.14)	584.79 (583.35 to 586.33)
	2023	1,206.38 (1,203.03 to 1,212.32)	1,528.98 (1,523.93 to 1,533.97)	2,735.36 (2,729.38 to 2,744.59)	23,939.95 (23,901.79 to 24,006.18)	31,773.09 (31,710.96 to 31,850.29)	55,713.03 (55,648.18 to 55,820.42)	255.71 (254.97 to 256.77)	335.66 (334.64 to 336.85)	591.37 (589.90 to 593.09)
	2024	1,217.86 (1,214.32 to 1,223.62)	1,542.29 (1,537.07 to 1,547.45)	2,760.15 (2,754.49 to 2,769.04)	24,213.46 (24,176.55 to 24,277.94)	32,127.02 (32,062.80 to 32,199.32)	56,340.48 (56,279.01 to 56,444.43)	258.70 (257.88 to 259.80)	339.19 (338.17 to 340.50)	597.89 (596.39 to 599.75)
	2025	1,230.67 (1,226.65 to 1,236.66)	1,556.98 (1,551.68 to 1,562.27)	2,787.65 (2,780.85 to 2,796.92)	24,490.94 (24,451.74 to 24,555.08)	32,472.90 (32,410.66 to 32,554.33)	56,963.84 (56,898.91 to 57,068.12)	261.60 (260.73 to 262.78)	342.82 (341.71 to 344.18)	604.42 (602.85 to 606.41)
	2026	1,243.43 (1,239.39 to 1,249.14)	1,571.33 (1,565.62 to 1,576.80)	2,814.77 (2,808.18 to 2,823.75)	24,771.04 (24,729.26 to 24,833.95)	32,825.03 (32,755.63 to 32,906.30)	57,596.06 (57,526.84 to 57,708.85)	264.47 (263.54 to 265.69)	346.41 (345.28 to 347.80)	610.88 (609.22 to 612.94)
	2027	1,255.85 (1,251.94 to 1,261.66)	1,585.48 (1,579.63 to 1,591.66)	2,841.33 (2,834.49 to 2,850.46)	25,050.66 (25,006.74 to 25,116.92)	33,173.66 (33,098.20 to 33,261.65)	58,224.32 (58,139.77 to 58,343.40)	267.36 (266.40 to 268.66)	350.00 (348.87 to 351.50)	617.36 (615.59 to 619.62)
	2028	1,267.60 (1,263.72 to 1,273.08)	1,599.36 (1,593.69 to 1,605.30)	2,866.96 (2,860.00 to 2,876.50)	25,320.69 (25,276.27 to 25,390.04)	33,525.20 (33,456.03 to 33,610.26)	58,845.90 (58,757.90 to 58,968.07)	270.27 (269.23 to 271.57)	353.57 (352.48 to 355.06)	623.83 (622.02 to 626.23)
	2029	1,280.01 (1,276.02 to 1,285.63)	1,613.11 (1,607.42 to 1,618.86)	2,893.12 (2,886.06 to 2,903.03)	25,595.79 (25,549.20 to 25,667.20)	33,863.60 (33,796.46 to 33,958.74)	59,459.39 (59,371.14 to 59,590.18)	273.05 (272.06 to 274.44)	357.01 (355.90 to 358.58)	630.06 (628.18 to 632.46)
	2030	1,292.01 (1,288.27 to 1,297.46)	1,626.89 (1,620.96 to 1,632.77)	2,918.90 (2,911.77 to 2,928.75)	25,871.93 (25,821.70 to 25,951.92)	34,201.78 (34,130.67 to 34,300.39)	60,073.71 (59,983.48 to 60,212.90)	275.79 (274.66 to 277.29)	360.58 (359.39 to 362.18)	636.37 (634.34 to 639.01)
	2031	1,304.19 (1,300.45 to 1,310.05)	1,640.41 (1,634.44 to 1,646.38)	2,944.61 (2,937.42 to 2,954.42)	26,148.99 (26,094.34 to 26,234.74)	34,546.78 (34,473.02 to 34,651.51)	60,695.77 (60,598.91 to 60,845.64)	278.70 (277.62 to 280.30)	364.02 (362.82 to 365.78)	642.72 (640.69 to 645.55)
	2032	1,315.16 (1,311.03 to 1,321.50)	1,653.74 (1,647.81 to 1,659.87)	2,968.90 (2,961.67 to 2,979.11)	26,416.50 (26,357.02 to 26,511.69)	34,883.43 (34,807.26 to 34,992.37)	61,299.93 (61,198.87 to 61,454.43)	281.54 (280.34 to 283.27)	367.47 (366.16 to 369.23)	649.01 (646.98 to 651.96)
	2033	1,325.95 (1,321.90 to 1,332.63)	1,665.83 (1,659.80 to 1,672.10)	2,991.78 (2,984.06 to 3,002.39)	26,677.20 (26,615.31 to 26,768.77)	35,205.05 (35,123.15 to 35,312.79)	61,882.25 (61,779.13 to 62,049.15)	284.35 (283.10 to 285.97)	370.77 (369.44 to 372.65)	655.12 (653.10 to 658.18)
	2034	1,336.55 (1,332.17 to 1,343.54)	1,677.45 (1,671.26 to 1,683.64)	3,014.01 (3,005.82 to 3,024.32)	26,928.83 (26,863.41 to 27,026.78)	35,513.36 (35,433.63 to 35,630.85)	62,442.19 (62,333.73 to 62,613.36)	287.06 (285.74 to 288.73)	373.90 (372.65 to 375.82)	660.96 (658.80 to 663.99)
	2035	1,346.62 (1,342.14 to 1,353.60)	1,689.01 (1,683.01 to 1,695.38)	3,035.63 (3,027.41 to 3,045.97)	27,172.68 (27,107.16 to 27,276.04)	35,818.68 (35,736.57 to 35,940.80)	62,991.36 (62,878.98 to 63,166.56)	289.75 (288.35 to 291.49)	377.05 (375.69 to 379.18)	666.80 (664.47 to 670.19)
	2036	1,356.58 (1,352.03 to 1,363.77)	1,700.27 (1,694.11 to 1,706.53)	3,056.85 (3,048.63 to 3,067.27)	27,422.64 (27,353.46 to 27,542.34)	36,129.27 (36,036.48 to 36,264.57)	63,551.91 (63,433.21 to 63,763.13)	292.29 (290.83 to 294.35)	380.44 (378.93 to 382.63)	672.73 (670.04 to 676.35)
	2037	1,366.49 (1,361.79 to 1,373.61)	1,711.06 (1,704.70 to 1,717.27)	3,077.55 (3,069.19 to 3,088.01)	27,673.43 (27,597.56 to 27,787.36)	36,425.05 (36,337.15 to 36,560.63)	64,098.48 (63,968.88 to 64,316.97)	294.91 (293.39 to 296.89)	383.47 (381.86 to 385.73)	678.38 (675.55 to 682.11)
	2038	1,375.81 (1,371.15 to 1,382.97)	1,721.66 (1,714.98 to 1,728.02)	3,097.47 (3,088.87 to 3,108.23)	27,916.75 (27,839.17 to 28,034.46)	36,714.66 (36,620.94 to 36,849.36)	64,631.41 (64,493.39 to 64,855.49)	297.47 (295.94 to 299.56)	386.44 (384.81 to 388.71)	683.92 (681.05 to 687.58)
	2039	1,384.60 (1,379.83 to 1,391.91)	1,731.47 (1,724.44 to 1,738.34)	3,116.07 (3,107.23 to 3,127.32)	28,145.10 (28,062.43 to 28,264.51)	36,985.31 (36,891.94 to 37,123.57)	65,130.41 (64,991.32 to 65,364.45)	300.02 (298.38 to 302.09)	389.33 (387.66 to 391.52)	689.35 (686.32 to 692.94)
	2040	1,393.50 (1,388.70 to 1,400.88)	1,741.10 (1,734.56 to 1,747.94)	3,134.60 (3,125.46 to 3,146.20)	28,372.76 (28,290.51 to 28,495.02)	37,254.76 (37,161.32 to 37,408.32)	65,627.51 (65,481.70 to 65,865.73)	302.50 (300.79 to 304.53)	392.28 (390.42 to 394.51)	694.78 (691.47 to 698.55)
	2041	1,402.39 (1,397.54 to 1,409.75)	1,750.77 (1,744.20 to 1,757.74)	3,153.16 (3,144.06 to 3,164.81)	28,598.96 (28,514.32 to 28,730.79)	37,526.01 (37,423.39 to 37,688.66)	66,124.97 (65,972.56 to 66,384.52)	304.86 (303.12 to 307.05)	395.09 (393.08 to 397.53)	699.95 (696.44 to 703.91)
	2042	1,410.82 (1,405.80 to 1,418.32)	1,759.96 (1,753.00 to 1,767.31)	3,170.78 (3,161.77 to 3,182.64)	28,821.68 (28,734.30 to 28,955.03)	37,783.39 (37,679.01 to 37,942.11)	66,605.07 (66,438.90 to 66,866.26)	307.16 (305.33 to 309.45)	397.66 (395.62 to 400.26)	704.82 (701.24 to 708.91)
	2043	1,419.10 (1,414.04 to 1,426.52)	1,768.70 (1,761.51 to 1,775.97)	3,187.79 (3,178.73 to 3,199.63)	29,036.89 (28,947.48 to 29,171.39)	38,028.90 (37,922.19 to 38,200.72)	67,065.79 (66,894.78 to 67,342.73)	309.36 (307.51 to 311.72)	400.45 (398.12 to 402.81)	709.80 (705.88 to 713.84)
	2044	1,427.09 (1,422.15 to 1,434.67)	1,777.12 (1,769.90 to 1,784.40)	3,204.21 (3,195.19 to 3,216.50)	29,247.05 (29,154.51 to 29,381.71)	38,269.39 (38,157.72 to 38,437.65)	67,516.44 (67,346.83 to 67,792.44)	311.59 (309.70 to 313.94)	402.84 (400.60 to 405.36)	714.43 (710.56 to 718.62)
	2045	1,435.18 (1,430.17 to 1,442.75)	1,785.48 (1,777.85 to 1,792.84)	3,220.66 (3,211.38 to 3,233.13)	29,454.07 (29,359.59 to 29,590.29)	38,504.95 (38,391.35 to 38,688.51)	67,959.02 (67,783.38 to 68,244.33)	313.78 (311.85 to 316.20)	405.33 (402.95 to 407.83)	719.11 (715.08 to 723.21)
	2046	1,443.15 (1,438.02 to 1,450.73)	1,793.95 (1,786.33 to 1,801.37)	3,237.11 (3,227.69 to 3,249.79)	29,654.97 (29,557.59 to 29,800.04)	38,729.77 (38,615.81 to 38,917.17)	68,384.74 (68,204.93 to 68,684.75)	316.03 (313.98 to 318.37)	407.79 (405.22 to 410.18)	723.82 (719.51 to 727.81)
	2047	1,450.92 (1,445.64 to 1,458.58)	1,802.47 (1,795.20 to 1,810.08)	3,253.39 (3,243.84 to 3,266.42)	29,853.68 (29,757.18 to 29,998.75)	38,959.61 (38,836.83 to 39,154.25)	68,813.29 (68,625.01 to 69,123.69)	318.13 (316.09 to 320.49)	410.14 (407.56 to 412.74)	728.27 (723.93 to 732.44)
	2048	1,458.20 (1,452.91 to 1,465.86)	1,810.70 (1,802.73 to 1,818.80)	3,268.91 (3,259.44 to 3,282.10)	30,046.87 (29,949.23 to 30,198.72)	39,175.14 (39,049.77 to 39,377.04)	69,222.01 (69,030.66 to 69,536.50)	320.10 (317.98 to 322.53)	412.35 (409.74 to 415.02)	732.45 (728.02 to 736.86)
	2049	1,465.30 (1,460.02 to 1,473.20)	1,817.48 (1,809.66 to 1,825.84)	3,282.78 (3,273.13 to 3,296.38)	30,238.36 (30,137.12 to 30,394.78)	39,376.93 (39,253.68 to 39,579.47)	69,615.29 (69,424.83 to 69,937.51)	322.11 (319.93 to 324.64)	414.44 (411.80 to 417.13)	736.55 (732.03 to 741.07)
	2050	1,472.41 (1,467.02 to 1,480.73)	1,824.79 (1,816.87 to 1,833.31)	3,297.19 (3,287.41 to 3,311.22)	30,428.47 (30,325.04 to 30,587.03)	39,577.27 (39,453.07 to 39,782.58)	70,005.73 (69,810.90 to 70,331.56)	324.03 (321.80 to 326.61)	416.51 (413.85 to 419.22)	740.55 (735.97 to 745.23)
Austria	1990	1,085.96 (839.67 to 1,370.22)	1,702.97 (1,352.10 to 2,170.82)	2,788.94 (2,218.79 to 3,533.72)	23,957.41 (18,774.32 to 30,154.40)	44,615.59 (34,939.69 to 55,692.34)	68,573.00 (54,546.53 to 86,107.13)	256.36 (115.59 to 489.29)	471.93 (211.98 to 907.13)	728.29 (327.02 to 1,411.50)
	1991	1,085.26 (845.52 to 1,367.58)	1,699.04 (1,341.66 to 2,147.03)	2,784.30 (2,202.34 to 3,506.88)	24,164.56 (19,130.68 to 30,447.82)	44,828.11 (35,081.72 to 55,595.66)	68,992.67 (54,708.96 to 86,345.21)	258.47 (116.43 to 503.89)	474.91 (213.66 to 916.62)	733.38 (330.59 to 1,418.99)
	1992	1,083.00 (846.23 to 1,370.03)	1,692.98 (1,328.56 to 2,127.13)	2,775.98 (2,189.64 to 3,483.94)	24,350.11 (19,250.53 to 30,706.91)	45,018.71 (35,276.80 to 56,099.58)	69,368.81 (54,734.46 to 86,733.70)	260.84 (116.12 to 511.89)	476.97 (216.52 to 926.26)	737.80 (335.05 to 1,431.13)
	1993	1,080.38 (848.98 to 1,366.01)	1,686.32 (1,325.56 to 2,105.81)	2,766.70 (2,177.35 to 3,465.83)	24,528.25 (19,422.13 to 31,033.26)	45,214.44 (35,569.91 to 56,678.29)	69,742.69 (54,971.32 to 87,395.42)	262.19 (118.46 to 517.94)	478.22 (215.05 to 939.76)	740.41 (337.18 to 1,456.39)
	1994	1,077.44 (850.79 to 1,365.31)	1,679.04 (1,325.61 to 2,095.21)	2,756.48 (2,175.02 to 3,449.40)	24,690.65 (19,507.91 to 31,431.55)	45,397.14 (35,660.45 to 57,329.34)	70,087.79 (55,314.58 to 88,009.12)	263.96 (118.75 to 516.84)	480.08 (214.27 to 935.82)	744.04 (333.58 to 1,467.29)
	1995	1,074.21 (852.36 to 1,367.25)	1,671.26 (1,306.89 to 2,082.85)	2,745.47 (2,168.63 to 3,430.89)	24,840.92 (19,554.14 to 31,847.61)	45,562.91 (35,622.27 to 57,576.59)	70,403.84 (55,653.10 to 88,579.90)	266.44 (116.87 to 532.08)	481.92 (214.47 to 936.20)	748.36 (332.37 to 1,469.57)
	1996	1,072.54 (850.51 to 1,366.02)	1,664.65 (1,306.41 to 2,073.49)	2,737.19 (2,163.92 to 3,388.23)	25,011.75 (19,735.27 to 31,963.70)	45,755.98 (35,874.91 to 57,097.13)	70,767.73 (55,889.43 to 89,068.47)	268.13 (119.65 to 524.54)	483.85 (219.51 to 937.81)	751.98 (340.60 to 1,464.23)
	1997	1,071.32 (847.80 to 1,356.32)	1,657.40 (1,296.06 to 2,061.89)	2,728.72 (2,149.35 to 3,384.57)	25,197.44 (19,932.52 to 32,213.22)	45,945.65 (36,295.96 to 56,724.57)	71,143.09 (56,342.45 to 88,719.65)	269.83 (121.51 to 543.47)	486.09 (218.03 to 939.30)	755.92 (341.84 to 1,482.63)
	1998	1,070.84 (845.35 to 1,343.64)	1,651.00 (1,287.40 to 2,057.22)	2,721.84 (2,147.47 to 3,372.05)	25,393.09 (20,070.99 to 32,332.61)	46,149.69 (36,245.51 to 56,818.64)	71,542.78 (56,736.21 to 89,059.17)	271.82 (121.46 to 531.94)	487.95 (219.57 to 939.75)	759.77 (344.69 to 1,503.87)
	1999	1,070.50 (839.30 to 1,339.40)	1,645.50 (1,283.01 to 2,059.28)	2,716.00 (2,138.56 to 3,367.16)	25,582.41 (20,219.43 to 32,498.78)	46,359.15 (36,574.02 to 57,385.39)	71,941.56 (57,151.99 to 89,413.09)	273.46 (122.06 to 544.24)	490.13 (220.44 to 962.52)	763.59 (345.08 to 1,492.95)
	2000	1,069.89 (831.64 to 1,351.42)	1,641.51 (1,276.75 to 2,065.72)	2,711.40 (2,131.13 to 3,366.53)	25,760.20 (20,252.11 to 32,492.99)	46,581.14 (36,475.36 to 57,968.66)	72,341.35 (57,538.14 to 90,410.78)	275.90 (125.28 to 532.20)	492.72 (223.51 to 969.44)	768.62 (350.71 to 1,502.24)
	2001	1,070.26 (836.87 to 1,346.40)	1,641.43 (1,281.98 to 2,054.05)	2,711.70 (2,126.04 to 3,358.62)	25,935.30 (20,424.48 to 32,757.05)	46,885.36 (36,972.72 to 58,462.61)	72,820.66 (57,976.45 to 90,694.21)	276.83 (124.75 to 541.62)	496.21 (225.54 to 971.19)	773.04 (350.49 to 1,513.48)
	2002	1,071.21 (844.66 to 1,342.30)	1,643.48 (1,288.33 to 2,051.76)	2,714.68 (2,136.12 to 3,357.66)	26,104.15 (20,547.61 to 32,946.49)	47,251.60 (37,224.82 to 59,042.26)	73,355.75 (58,624.61 to 91,434.59)	279.25 (123.23 to 548.22)	499.31 (226.36 to 962.21)	778.56 (351.78 to 1,525.54)
	2003	1,072.82 (848.84 to 1,335.35)	1,647.82 (1,293.53 to 2,055.90)	2,720.64 (2,146.47 to 3,361.21)	26,265.23 (20,776.65 to 32,988.82)	47,653.96 (37,310.23 to 59,443.51)	73,919.18 (58,992.55 to 92,484.31)	280.68 (123.78 to 555.21)	503.65 (230.56 to 980.85)	784.33 (356.40 to 1,540.60)
	2004	1,074.55 (851.42 to 1,335.92)	1,652.70 (1,306.55 to 2,073.73)	2,727.25 (2,162.91 to 3,367.87)	26,415.92 (20,884.85 to 33,086.62)	48,042.80 (37,498.86 to 59,888.62)	74,458.72 (59,155.22 to 93,044.05)	282.65 (125.34 to 555.75)	507.97 (233.83 to 987.91)	790.62 (357.54 to 1,538.65)
	2005	1,075.24 (857.11 to 1,342.81)	1,655.25 (1,314.23 to 2,078.91)	2,730.49 (2,170.01 to 3,382.69)	26,551.21 (20,819.26 to 33,299.21)	48,355.81 (37,603.54 to 60,319.96)	74,907.01 (58,995.46 to 93,628.93)	283.87 (126.78 to 555.84)	511.45 (233.95 to 990.97)	795.33 (359.92 to 1,563.96)
	2006	1,073.37 (856.77 to 1,332.49)	1,654.03 (1,314.87 to 2,076.21)	2,727.40 (2,168.53 to 3,381.13)	26,628.70 (20,921.06 to 33,279.93)	48,534.86 (37,884.46 to 60,473.58)	75,163.56 (59,482.53 to 94,022.25)	284.53 (124.51 to 563.57)	513.39 (234.83 to 989.01)	797.92 (359.15 to 1,558.89)
	2007	1,068.48 (849.71 to 1,320.48)	1,649.33 (1,309.82 to 2,063.93)	2,717.80 (2,159.54 to 3,369.68)	26,622.05 (20,894.20 to 33,240.36)	48,564.62 (37,973.18 to 60,634.84)	75,186.66 (59,723.46 to 93,740.81)	284.82 (126.92 to 560.57)	513.62 (236.27 to 978.96)	798.45 (365.08 to 1,553.26)
	2008	1,062.30 (844.13 to 1,309.67)	1,642.96 (1,311.03 to 2,052.05)	2,705.25 (2,165.61 to 3,366.96)	26,573.59 (20,829.99 to 33,229.67)	48,527.34 (38,134.45 to 60,340.95)	75,100.93 (59,734.02 to 93,396.23)	283.88 (122.72 to 545.87)	513.50 (236.44 to 998.03)	797.38 (363.10 to 1,543.55)
	2009	1,055.34 (838.68 to 1,308.49)	1,634.99 (1,299.23 to 2,046.90)	2,690.33 (2,152.39 to 3,335.74)	26,502.60 (20,731.62 to 33,168.68)	48,465.18 (38,237.08 to 60,270.65)	74,967.78 (59,182.17 to 93,567.45)	282.39 (125.41 to 545.64)	513.09 (237.15 to 984.35)	795.48 (364.86 to 1,537.03)
	2010	1,049.33 (830.84 to 1,308.47)	1,627.65 (1,293.57 to 2,037.01)	2,676.99 (2,140.81 to 3,316.42)	26,463.84 (20,540.84 to 33,113.44)	48,485.22 (38,044.78 to 59,998.64)	74,949.07 (59,235.61 to 93,343.33)	282.60 (125.59 to 544.79)	512.47 (236.12 to 988.22)	795.07 (361.82 to 1,528.64)
	2011	1,044.91 (827.30 to 1,296.02)	1,622.68 (1,292.18 to 2,026.08)	2,667.59 (2,122.23 to 3,305.34)	26,479.15 (20,699.70 to 33,114.31)	48,631.39 (38,294.28 to 60,305.82)	75,110.53 (59,626.80 to 93,508.47)	282.83 (124.96 to 555.71)	514.63 (237.26 to 994.99)	797.46 (365.20 to 1,551.75)
	2012	1,041.65 (823.80 to 1,294.50)	1,620.15 (1,279.34 to 2,009.71)	2,661.80 (2,114.56 to 3,299.84)	26,531.33 (20,869.73 to 33,118.15)	48,836.07 (38,503.46 to 60,856.52)	75,367.40 (59,927.78 to 93,825.54)	283.55 (124.60 to 541.60)	517.32 (235.75 to 1,011.05)	800.87 (364.57 to 1,541.86)
	2013	1,041.20 (824.29 to 1,303.29)	1,620.63 (1,279.02 to 2,006.24)	2,661.83 (2,113.31 to 3,285.65)	26,650.16 (21,033.62 to 33,208.08)	49,112.75 (38,851.04 to 60,843.41)	75,762.91 (60,026.79 to 94,498.11)	284.36 (127.63 to 552.91)	519.20 (238.04 to 1,012.85)	803.56 (367.74 to 1,559.09)
	2014	1,044.66 (818.56 to 1,320.84)	1,623.61 (1,284.04 to 2,014.92)	2,668.27 (2,116.34 to 3,280.13)	26,841.81 (21,108.32 to 33,491.17)	49,429.31 (38,973.14 to 61,301.24)	76,271.12 (60,398.97 to 95,134.92)	286.84 (127.48 to 552.39)	522.67 (239.54 to 1,017.14)	809.51 (369.33 to 1,565.56)
	2015	1,052.86 (818.13 to 1,344.09)	1,628.78 (1,290.85 to 2,021.76)	2,681.64 (2,124.41 to 3,311.47)	27,103.11 (21,338.01 to 33,978.75)	49,755.65 (39,185.45 to 61,817.62)	76,858.75 (61,012.33 to 95,626.83)	289.01 (129.26 to 554.11)	525.96 (239.92 to 1,033.66)	814.97 (371.64 to 1,583.74)
	2016	1,062.44 (835.16 to 1,339.26)	1,633.92 (1,292.01 to 2,019.69)	2,696.37 (2,142.27 to 3,328.71)	27,372.22 (21,565.90 to 34,223.66)	50,057.22 (39,686.68 to 62,199.13)	77,429.44 (61,666.61 to 96,590.19)	291.69 (132.76 to 549.09)	529.38 (240.99 to 1,027.82)	821.07 (378.31 to 1,577.15)
	2017	1,068.86 (847.37 to 1,346.27)	1,635.77 (1,294.89 to 2,019.03)	2,704.63 (2,153.20 to 3,329.74)	27,571.17 (21,708.05 to 34,423.46)	50,250.33 (39,813.14 to 62,495.35)	77,821.51 (62,399.55 to 97,089.82)	294.98 (131.64 to 567.48)	531.72 (239.43 to 1,032.56)	826.70 (370.79 to 1,591.14)
	2018	1,074.76 (862.97 to 1,355.89)	1,636.35 (1,299.89 to 2,018.95)	2,711.11 (2,163.82 to 3,331.11)	27,767.28 (21,671.11 to 34,750.05)	50,429.35 (39,758.38 to 62,792.99)	78,196.63 (62,425.83 to 97,469.94)	296.89 (132.62 to 565.72)	532.94 (240.40 to 1,041.51)	829.83 (373.64 to 1,602.83)
	2019	1,079.54 (868.17 to 1,366.97)	1,636.77 (1,300.03 to 2,036.28)	2,716.31 (2,174.70 to 3,342.28)	27,941.02 (21,885.55 to 35,017.72)	50,594.77 (39,630.35 to 62,885.73)	78,535.79 (62,544.71 to 97,582.52)	298.37 (133.57 to 582.09)	534.66 (238.40 to 1,040.91)	833.03 (369.79 to 1,620.38)
	2020	1,080.28 (856.53 to 1,346.62)	1,642.51 (1,315.98 to 2,075.53)	2,722.80 (2,189.95 to 3,435.70)	28,034.29 (22,259.59 to 34,757.51)	50,681.39 (39,284.52 to 63,222.01)	78,715.68 (62,113.03 to 97,363.56)	299.19 (136.47 to 578.60)	535.05 (233.94 to 1,035.93)	834.24 (373.05 to 1,611.06)
	2021	1,082.68 (856.21 to 1,343.86)	1,637.13 (1,299.01 to 2,051.57)	2,719.81 (2,152.80 to 3,359.42)	28,129.58 (22,001.04 to 35,436.02)	50,585.25 (39,948.72 to 62,793.03)	78,714.83 (62,361.23 to 97,658.34)	300.50 (133.39 to 575.74)	534.48 (241.97 to 1,043.70)	834.98 (378.05 to 1,609.14)
	2022	1,046.00 (1,042.57 to 1,049.97)	1,578.46 (1,574.09 to 1,582.42)	2,624.47 (2,618.63 to 2,630.48)	27,938.00 (27,830.40 to 28,085.43)	50,117.65 (49,777.02 to 50,371.41)	78,055.65 (77,677.79 to 78,383.21)	297.70 (296.53 to 299.23)	528.22 (524.47 to 531.94)	825.92 (822.18 to 830.37)
	2023	1,043.14 (1,039.75 to 1,047.29)	1,571.67 (1,567.30 to 1,575.97)	2,614.80 (2,608.84 to 2,620.82)	27,969.98 (27,855.82 to 28,112.79)	50,192.83 (49,858.51 to 50,484.08)	78,162.81 (77,794.11 to 78,523.47)	298.10 (297.00 to 299.69)	528.48 (524.41 to 532.35)	826.58 (822.34 to 831.04)
	2024	1,040.14 (1,036.78 to 1,044.47)	1,564.84 (1,560.06 to 1,568.46)	2,604.98 (2,598.60 to 2,610.77)	27,977.80 (27,843.05 to 28,140.18)	50,225.67 (49,907.99 to 50,526.00)	78,203.47 (77,837.05 to 78,579.56)	298.54 (297.17 to 300.55)	528.30 (523.98 to 532.47)	826.84 (822.61 to 831.42)
	2025	1,037.20 (1,033.52 to 1,041.27)	1,558.33 (1,553.75 to 1,561.82)	2,595.53 (2,589.02 to 2,601.17)	28,074.96 (27,912.66 to 28,239.29)	50,218.50 (49,945.02 to 50,551.98)	78,293.46 (77,958.36 to 78,696.01)	299.60 (298.02 to 302.02)	528.03 (523.53 to 532.21)	827.63 (823.02 to 832.48)
	2026	1,035.85 (1,032.16 to 1,040.17)	1,553.39 (1,548.32 to 1,556.98)	2,589.24 (2,582.83 to 2,594.84)	28,128.92 (27,991.62 to 28,303.72)	50,018.10 (49,617.01 to 50,315.68)	78,147.02 (77,712.55 to 78,516.24)	300.02 (298.40 to 302.63)	524.81 (519.34 to 529.75)	824.83 (819.30 to 830.49)
	2027	1,033.49 (1,029.87 to 1,037.64)	1,547.64 (1,543.02 to 1,551.44)	2,581.13 (2,574.78 to 2,587.06)	28,177.72 (28,030.53 to 28,359.78)	49,896.83 (49,482.77 to 50,268.91)	78,074.56 (77,653.73 to 78,492.83)	300.35 (298.65 to 303.05)	522.81 (517.78 to 528.26)	823.16 (817.33 to 829.49)
	2028	1,031.59 (1,027.64 to 1,035.80)	1,542.78 (1,538.40 to 1,546.06)	2,574.37 (2,568.64 to 2,579.91)	28,257.09 (28,101.04 to 28,463.57)	50,000.58 (49,633.42 to 50,324.80)	78,257.67 (77,847.81 to 78,657.26)	300.69 (298.81 to 303.55)	524.16 (519.06 to 530.33)	824.85 (819.21 to 831.75)
	2029	1,030.58 (1,026.45 to 1,034.54)	1,540.31 (1,534.46 to 1,544.10)	2,570.90 (2,563.98 to 2,576.11)	28,284.94 (28,094.87 to 28,475.60)	49,996.20 (49,622.26 to 50,378.56)	78,281.14 (77,841.60 to 78,764.80)	300.68 (298.49 to 303.50)	525.09 (518.83 to 532.16)	825.78 (819.12 to 832.89)
	2030	1,028.29 (1,024.58 to 1,032.40)	1,536.16 (1,530.98 to 1,539.76)	2,564.45 (2,557.88 to 2,569.87)	28,254.75 (28,057.70 to 28,441.08)	49,996.07 (49,640.87 to 50,386.66)	78,250.81 (77,786.87 to 78,747.79)	300.37 (298.41 to 303.26)	524.58 (518.13 to 531.48)	824.95 (818.57 to 831.86)
	2031	1,025.99 (1,022.56 to 1,030.14)	1,531.51 (1,526.47 to 1,535.01)	2,557.50 (2,551.01 to 2,563.04)	28,235.25 (28,024.96 to 28,435.88)	49,927.66 (49,473.61 to 50,356.26)	78,162.91 (77,591.17 to 78,715.57)	300.33 (298.26 to 303.98)	523.16 (514.77 to 530.49)	823.49 (814.81 to 830.80)
	2032	1,023.57 (1,020.31 to 1,027.60)	1,527.06 (1,522.78 to 1,530.41)	2,550.63 (2,544.63 to 2,556.22)	28,258.03 (28,042.60 to 28,469.46)	49,760.90 (49,267.63 to 50,192.57)	78,018.93 (77,401.68 to 78,575.25)	301.32 (298.93 to 305.56)	519.29 (510.54 to 527.04)	820.61 (812.60 to 829.70)
	2033	1,020.73 (1,017.45 to 1,024.59)	1,522.23 (1,518.19 to 1,525.94)	2,542.96 (2,537.36 to 2,548.94)	28,259.98 (28,045.63 to 28,453.97)	49,728.56 (49,270.22 to 50,191.11)	77,988.54 (77,423.37 to 78,567.24)	301.22 (298.86 to 305.48)	518.15 (509.76 to 526.23)	819.36 (811.40 to 828.17)
	2034	1,018.11 (1,014.91 to 1,021.78)	1,518.30 (1,514.38 to 1,522.08)	2,536.42 (2,531.01 to 2,542.01)	28,246.45 (28,036.65 to 28,447.06)	49,661.83 (49,170.82 to 50,144.84)	77,908.28 (77,315.59 to 78,499.49)	300.97 (298.56 to 305.30)	518.13 (509.67 to 527.43)	819.10 (810.79 to 829.96)
	2035	1,015.18 (1,011.86 to 1,018.63)	1,513.96 (1,509.97 to 1,517.80)	2,529.14 (2,523.75 to 2,534.53)	28,190.80 (27,946.84 to 28,399.20)	49,495.28 (48,971.01 to 50,060.86)	77,686.08 (77,060.15 to 78,349.20)	300.58 (298.00 to 304.92)	518.53 (508.81 to 530.20)	819.11 (809.19 to 831.37)
	2036	1,012.16 (1,008.74 to 1,015.56)	1,508.95 (1,504.87 to 1,512.85)	2,521.11 (2,515.46 to 2,526.44)	28,198.40 (27,952.83 to 28,413.04)	49,360.02 (48,815.80 to 49,885.05)	77,558.42 (76,934.82 to 78,207.07)	300.08 (297.35 to 304.25)	518.07 (508.16 to 529.57)	818.15 (807.88 to 829.81)
	2037	1,008.73 (1,005.33 to 1,012.30)	1,504.26 (1,499.78 to 1,508.29)	2,512.99 (2,507.00 to 2,518.67)	28,139.96 (27,844.22 to 28,366.97)	49,155.94 (48,643.95 to 49,675.91)	77,295.90 (76,645.82 to 77,919.32)	299.18 (296.13 to 303.33)	514.55 (502.73 to 526.44)	813.73 (802.50 to 826.36)
	2038	1,003.94 (1,000.85 to 1,007.80)	1,496.84 (1,492.70 to 1,501.67)	2,500.78 (2,495.25 to 2,507.46)	28,098.56 (27,794.74 to 28,341.17)	49,085.17 (48,514.67 to 49,626.85)	77,183.73 (76,426.85 to 77,820.81)	298.31 (295.48 to 303.16)	515.43 (503.66 to 527.59)	813.73 (802.52 to 827.31)
	2039	999.96 (996.82 to 1,003.66)	1,491.03 (1,486.88 to 1,495.25)	2,490.99 (2,485.26 to 2,496.84)	28,050.70 (27,721.89 to 28,321.26)	49,048.47 (48,449.82 to 49,611.46)	77,099.17 (76,283.75 to 77,814.31)	297.68 (294.74 to 302.67)	515.12 (503.58 to 530.48)	812.79 (801.37 to 828.05)
	2040	995.44 (992.47 to 999.31)	1,484.92 (1,480.71 to 1,489.17)	2,480.37 (2,474.74 to 2,486.30)	28,062.72 (27,721.41 to 28,321.18)	48,904.97 (48,301.98 to 49,503.07)	76,967.69 (76,138.14 to 77,658.54)	297.58 (294.77 to 303.43)	518.73 (504.62 to 533.05)	816.31 (801.89 to 831.87)
	2041	991.23 (988.38 to 994.93)	1,478.91 (1,474.57 to 1,483.07)	2,470.14 (2,464.48 to 2,476.20)	28,012.64 (27,651.52 to 28,297.17)	48,803.27 (48,163.86 to 49,395.52)	76,815.91 (76,025.84 to 77,571.60)	297.13 (293.94 to 303.48)	519.65 (504.68 to 534.05)	816.78 (800.85 to 832.11)
	2042	986.78 (983.48 to 990.38)	1,472.04 (1,467.67 to 1,476.20)	2,458.83 (2,452.79 to 2,464.77)	27,991.39 (27,634.97 to 28,286.10)	48,566.04 (47,955.12 to 49,223.43)	76,557.44 (75,670.18 to 77,341.17)	296.70 (293.52 to 303.65)	515.98 (499.23 to 530.96)	812.69 (795.93 to 830.43)
	2043	982.21 (978.65 to 985.80)	1,464.57 (1,459.44 to 1,468.73)	2,446.77 (2,440.22 to 2,452.84)	27,925.95 (27,546.48 to 28,241.55)	48,538.37 (47,808.53 to 49,195.83)	76,464.32 (75,543.48 to 77,343.54)	296.05 (292.58 to 303.27)	519.44 (500.23 to 536.07)	815.48 (796.60 to 836.13)
	2044	977.28 (973.01 to 980.80)	1,456.36 (1,449.42 to 1,460.89)	2,433.63 (2,425.53 to 2,439.70)	27,853.22 (27,481.20 to 28,173.61)	48,311.61 (47,567.59 to 49,035.83)	76,164.83 (75,263.42 to 77,035.83)	295.75 (291.91 to 303.45)	521.24 (500.99 to 540.48)	816.99 (796.22 to 839.44)
	2045	970.55 (966.61 to 974.85)	1,445.88 (1,440.29 to 1,450.64)	2,416.43 (2,408.76 to 2,423.72)	27,789.20 (27,386.25 to 28,124.28)	47,940.90 (47,197.59 to 48,765.15)	75,730.10 (74,798.29 to 76,672.99)	294.35 (290.26 to 302.04)	518.29 (497.67 to 536.79)	812.64 (792.25 to 833.72)
	2046	964.96 (961.18 to 969.17)	1,437.28 (1,431.23 to 1,442.17)	2,402.24 (2,394.36 to 2,409.58)	27,690.27 (27,311.25 to 28,027.48)	47,854.82 (47,118.30 to 48,656.28)	75,545.09 (74,606.48 to 76,452.24)	292.92 (289.46 to 298.82)	518.25 (497.36 to 536.85)	811.17 (789.54 to 831.01)
	2047	959.56 (955.81 to 963.77)	1,428.69 (1,422.72 to 1,433.70)	2,388.25 (2,380.33 to 2,395.65)	27,626.91 (27,250.22 to 27,998.48)	47,647.20 (46,890.49 to 48,466.04)	75,274.12 (74,342.85 to 76,220.01)	291.77 (287.88 to 297.48)	515.49 (494.14 to 535.23)	807.26 (785.32 to 828.52)
	2048	954.33 (950.61 to 958.74)	1,419.96 (1,414.07 to 1,424.87)	2,374.29 (2,366.32 to 2,381.37)	27,581.20 (27,211.46 to 27,922.72)	47,542.23 (46,708.26 to 48,344.03)	75,123.43 (74,181.26 to 76,146.44)	290.07 (286.76 to 293.73)	514.02 (490.87 to 534.41)	804.10 (781.26 to 823.98)
	2049	948.94 (945.44 to 953.37)	1,410.92 (1,405.11 to 1,415.78)	2,359.86 (2,352.45 to 2,367.57)	27,487.87 (27,104.05 to 27,852.93)	47,247.68 (46,416.31 to 48,053.77)	74,735.55 (73,703.40 to 75,708.31)	289.06 (285.84 to 292.22)	510.79 (488.96 to 530.49)	799.85 (777.89 to 819.82)
	2050	943.46 (939.57 to 947.70)	1,402.07 (1,396.27 to 1,407.05)	2,345.53 (2,337.81 to 2,353.00)	27,356.27 (26,963.34 to 27,702.68)	47,036.45 (46,214.27 to 47,813.12)	74,392.72 (73,401.43 to 75,314.68)	287.95 (284.83 to 292.48)	509.05 (486.99 to 528.74)	797.00 (774.71 to 817.00)
Azerbaijan	1990	182.99 (131.97 to 238.35)	1,014.65 (801.68 to 1,263.47)	1,197.63 (940.77 to 1,488.96)	2,907.01 (1,982.90 to 3,847.97)	18,350.98 (13,929.17 to 22,783.00)	21,257.98 (16,188.74 to 26,605.38)	64.78 (30.19 to 105.48)	372.03 (190.50 to 594.08)	436.81 (222.02 to 698.28)
	1991	187.91 (134.89 to 243.19)	1,048.96 (824.51 to 1,299.50)	1,236.87 (970.48 to 1,532.97)	2,970.38 (2,045.47 to 3,929.93)	18,948.58 (14,424.66 to 23,603.87)	21,918.95 (16,688.53 to 27,449.70)	66.05 (31.77 to 105.61)	382.81 (196.82 to 617.37)	448.86 (230.94 to 724.90)
	1992	194.35 (139.99 to 252.18)	1,090.12 (863.70 to 1,350.81)	1,284.47 (1,008.35 to 1,595.16)	3,059.00 (2,123.81 to 4,026.46)	19,662.59 (15,051.35 to 24,629.47)	22,721.58 (17,343.35 to 28,392.44)	68.24 (33.17 to 112.53)	401.12 (207.80 to 656.20)	469.36 (249.40 to 766.28)
	1993	202.02 (145.66 to 262.41)	1,136.41 (897.80 to 1,414.68)	1,338.43 (1,043.45 to 1,664.52)	3,168.90 (2,215.14 to 4,137.16)	20,476.65 (15,693.43 to 25,542.01)	23,645.55 (17,962.22 to 29,413.48)	70.99 (35.03 to 113.49)	416.25 (221.28 to 673.73)	487.24 (260.96 to 780.99)
	1994	210.63 (150.79 to 273.65)	1,185.64 (930.47 to 1,478.63)	1,396.27 (1,080.69 to 1,727.19)	3,297.86 (2,314.40 to 4,274.03)	21,382.92 (16,295.68 to 26,470.74)	24,680.78 (18,653.64 to 30,589.22)	73.50 (37.04 to 120.56)	439.22 (228.38 to 701.20)	512.73 (276.37 to 813.31)
	1995	219.90 (157.80 to 285.22)	1,236.68 (960.55 to 1,543.89)	1,456.58 (1,117.53 to 1,799.16)	3,442.87 (2,434.23 to 4,459.52)	22,370.41 (16,978.47 to 27,700.65)	25,813.27 (19,489.59 to 31,908.63)	77.08 (38.62 to 122.54)	459.05 (246.47 to 748.14)	536.13 (290.68 to 870.94)
	1996	233.13 (167.58 to 300.13)	1,300.18 (1,015.08 to 1,614.40)	1,533.31 (1,183.75 to 1,891.34)	3,665.60 (2,586.32 to 4,718.57)	23,670.81 (18,125.42 to 29,270.23)	27,336.41 (20,810.70 to 33,792.88)	82.45 (41.26 to 130.99)	487.58 (257.22 to 777.07)	570.04 (299.23 to 898.91)
	1997	251.34 (181.35 to 323.05)	1,380.39 (1,088.50 to 1,701.08)	1,631.73 (1,268.08 to 2,008.48)	3,986.23 (2,802.37 to 5,169.70)	25,352.46 (19,509.33 to 31,400.06)	29,338.69 (22,379.88 to 36,409.51)	89.74 (46.79 to 142.36)	522.39 (281.39 to 845.40)	612.13 (337.50 to 987.95)
	1998	270.41 (195.03 to 348.46)	1,460.41 (1,147.93 to 1,799.49)	1,730.82 (1,347.95 to 2,130.70)	4,335.18 (3,056.80 to 5,629.71)	27,096.08 (20,768.68 to 33,497.12)	31,431.26 (23,976.20 to 38,847.74)	97.96 (51.32 to 157.17)	562.10 (293.83 to 885.88)	660.07 (344.47 to 1,037.10)
	1999	285.86 (207.70 to 368.72)	1,522.26 (1,201.00 to 1,880.80)	1,808.12 (1,407.96 to 2,225.30)	4,640.39 (3,256.27 to 6,008.57)	28,588.59 (21,871.38 to 35,270.71)	33,228.97 (25,238.41 to 41,086.98)	105.12 (54.55 to 170.01)	592.63 (313.86 to 968.21)	697.76 (375.00 to 1,133.12)
	2000	293.22 (214.06 to 377.28)	1,549.04 (1,216.21 to 1,919.33)	1,842.26 (1,432.00 to 2,268.13)	4,821.88 (3,349.74 to 6,281.63)	29,473.87 (22,494.93 to 36,520.18)	34,295.75 (25,925.95 to 42,611.27)	109.41 (57.26 to 179.56)	610.87 (308.75 to 971.46)	720.29 (369.90 to 1,145.24)
	2001	291.62 (210.91 to 376.10)	1,529.83 (1,202.09 to 1,887.37)	1,821.45 (1,414.84 to 2,239.31)	4,861.26 (3,408.26 to 6,327.19)	29,492.48 (22,408.31 to 36,344.41)	34,353.74 (25,922.55 to 42,443.87)	110.47 (56.96 to 178.71)	611.49 (328.79 to 993.24)	721.96 (392.99 to 1,168.86)
	2002	284.56 (206.80 to 365.94)	1,476.76 (1,156.63 to 1,823.05)	1,761.32 (1,368.84 to 2,163.46)	4,811.48 (3,385.73 to 6,227.82)	28,796.74 (21,826.13 to 35,479.69)	33,608.22 (25,246.97 to 41,423.44)	109.42 (57.76 to 174.82)	599.36 (317.67 to 967.46)	708.79 (377.22 to 1,142.32)
	2003	274.06 (200.61 to 350.11)	1,403.29 (1,093.58 to 1,720.08)	1,677.34 (1,304.73 to 2,064.64)	4,701.12 (3,305.59 to 6,062.91)	27,651.69 (20,976.36 to 34,083.76)	32,352.81 (24,201.73 to 40,038.73)	107.16 (57.15 to 171.36)	584.67 (322.30 to 954.06)	691.84 (385.73 to 1,127.72)
	2004	262.15 (192.70 to 334.76)	1,323.08 (1,028.67 to 1,633.25)	1,585.23 (1,230.90 to 1,946.38)	4,561.86 (3,187.83 to 5,879.28)	26,344.14 (19,978.78 to 32,428.75)	30,906.01 (23,111.38 to 38,280.82)	104.01 (54.30 to 169.22)	557.12 (296.60 to 887.95)	661.13 (348.43 to 1,055.27)
	2005	251.00 (182.83 to 319.93)	1,250.45 (975.66 to 1,543.88)	1,501.45 (1,160.73 to 1,857.55)	4,428.16 (3,087.53 to 5,759.65)	25,183.72 (19,039.28 to 31,154.79)	29,611.88 (22,176.60 to 36,654.83)	100.41 (52.35 to 164.48)	530.98 (286.70 to 870.84)	631.38 (344.41 to 1,026.77)
	2006	239.36 (176.33 to 303.65)	1,178.82 (919.01 to 1,454.79)	1,418.18 (1,092.19 to 1,739.62)	4,263.59 (2,975.06 to 5,567.44)	23,975.28 (18,124.85 to 29,402.75)	28,238.87 (21,113.14 to 34,945.29)	91.48 (50.43 to 145.07)	482.00 (262.39 to 769.23)	573.48 (321.20 to 915.43)
	2007	226.25 (166.46 to 286.97)	1,102.69 (860.18 to 1,356.16)	1,328.94 (1,027.40 to 1,625.87)	4,040.15 (2,827.41 to 5,257.42)	22,511.90 (17,005.32 to 27,791.68)	26,552.05 (19,923.58 to 32,837.95)	75.80 (42.76 to 120.27)	399.81 (226.44 to 646.81)	475.61 (272.59 to 768.18)
	2008	213.62 (158.27 to 269.59)	1,031.37 (801.01 to 1,268.19)	1,244.99 (963.97 to 1,523.55)	3,804.49 (2,627.52 to 4,936.63)	21,044.49 (15,843.08 to 25,959.43)	24,848.99 (18,612.84 to 30,838.22)	58.58 (31.21 to 96.08)	317.27 (174.92 to 526.06)	375.84 (205.44 to 617.23)
	2009	203.27 (150.43 to 257.24)	973.46 (752.74 to 1,190.23)	1,176.73 (908.32 to 1,441.42)	3,607.72 (2,455.27 to 4,725.13)	19,849.96 (14,924.46 to 24,740.39)	23,457.68 (17,665.71 to 29,265.51)	44.22 (20.46 to 79.78)	239.42 (113.93 to 423.47)	283.65 (134.67 to 511.26)
	2010	196.93 (144.53 to 252.22)	937.54 (727.82 to 1,156.96)	1,134.47 (875.61 to 1,386.39)	3,501.31 (2,377.67 to 4,635.86)	19,202.20 (14,377.79 to 23,997.29)	22,703.51 (17,116.95 to 28,373.31)	37.96 (15.51 to 74.72)	207.03 (87.34 to 391.21)	244.98 (103.44 to 462.82)
	2011	193.52 (143.76 to 244.09)	917.39 (718.54 to 1,132.05)	1,110.90 (868.11 to 1,359.77)	3,459.55 (2,376.58 to 4,544.92)	18,935.22 (14,341.42 to 23,632.32)	22,394.77 (16,897.96 to 27,952.66)	37.27 (14.93 to 74.79)	203.13 (87.28 to 382.18)	240.40 (103.32 to 453.53)
	2012	190.95 (143.37 to 239.80)	902.51 (714.18 to 1,115.74)	1,093.46 (862.87 to 1,335.12)	3,425.45 (2,385.81 to 4,488.72)	18,721.59 (14,152.63 to 23,244.36)	22,147.04 (16,652.62 to 27,600.58)	36.97 (14.16 to 72.06)	201.20 (84.66 to 379.43)	238.17 (99.29 to 453.80)
	2013	189.49 (141.98 to 238.26)	893.02 (713.26 to 1,098.74)	1,082.51 (855.24 to 1,324.04)	3,404.39 (2,385.07 to 4,483.64)	18,573.05 (14,131.05 to 23,024.65)	21,977.44 (16,493.93 to 27,282.98)	36.71 (14.77 to 76.11)	199.31 (83.39 to 374.25)	236.02 (97.24 to 450.90)
	2014	189.21 (141.47 to 238.70)	888.11 (712.25 to 1,090.42)	1,077.31 (851.30 to 1,322.48)	3,402.04 (2,389.26 to 4,476.29)	18,503.26 (14,187.20 to 23,043.75)	21,905.30 (16,521.81 to 27,129.03)	36.78 (14.29 to 74.11)	198.95 (83.04 to 370.06)	235.73 (96.39 to 443.09)
	2015	190.32 (142.85 to 240.54)	888.26 (712.90 to 1,093.95)	1,078.58 (852.43 to 1,328.07)	3,423.51 (2,400.74 to 4,494.12)	18,529.40 (14,194.72 to 23,257.33)	21,952.91 (16,530.43 to 27,234.39)	37.09 (14.41 to 73.17)	198.10 (82.18 to 371.37)	235.19 (96.52 to 438.45)
	2016	192.39 (143.63 to 241.89)	891.73 (713.20 to 1,092.79)	1,084.11 (850.25 to 1,327.55)	3,460.04 (2,416.64 to 4,487.18)	18,609.45 (14,184.40 to 23,240.39)	22,069.49 (16,569.63 to 27,255.94)	37.34 (14.96 to 73.51)	198.55 (85.04 to 369.55)	235.89 (100.63 to 440.55)
	2017	194.69 (146.08 to 244.26)	896.76 (720.98 to 1,098.72)	1,091.45 (857.93 to 1,335.24)	3,499.37 (2,423.31 to 4,553.83)	18,708.18 (14,173.95 to 23,229.65)	22,207.54 (16,742.61 to 27,618.33)	37.77 (15.40 to 76.05)	200.31 (85.42 to 372.86)	238.09 (100.94 to 442.03)
	2018	197.09 (147.03 to 247.14)	902.28 (721.81 to 1,102.09)	1,099.37 (870.41 to 1,346.37)	3,540.35 (2,463.70 to 4,630.31)	18,815.75 (14,323.73 to 23,395.92)	22,356.10 (16,927.16 to 27,902.12)	38.32 (15.02 to 74.10)	201.79 (85.91 to 380.68)	240.12 (101.03 to 452.05)
	2019	199.41 (149.03 to 253.11)	906.93 (717.64 to 1,122.11)	1,106.34 (871.41 to 1,359.72)	3,581.88 (2,502.86 to 4,739.22)	18,922.23 (14,407.93 to 23,488.94)	22,504.11 (17,044.57 to 28,110.57)	38.81 (14.74 to 73.75)	203.11 (86.95 to 389.99)	241.92 (102.41 to 458.49)
	2020	200.64 (147.16 to 255.64)	910.74 (705.48 to 1,106.18)	1,111.38 (858.91 to 1,346.92)	3,598.12 (2,529.14 to 4,752.73)	18,995.61 (14,444.70 to 23,418.57)	22,593.73 (17,019.70 to 28,102.11)	38.93 (15.61 to 80.49)	203.81 (84.72 to 386.30)	242.75 (102.90 to 461.23)
	2021	205.67 (153.50 to 260.96)	921.86 (707.32 to 1,123.44)	1,127.53 (854.98 to 1,375.77)	3,693.93 (2,607.39 to 4,813.88)	19,223.60 (14,699.90 to 23,640.18)	22,917.53 (17,353.22 to 28,162.99)	39.64 (15.87 to 76.38)	205.50 (87.38 to 388.49)	245.14 (102.64 to 458.95)
	2022	209.14 (206.82 to 212.96)	940.19 (930.91 to 952.04)	1,149.33 (1,139.83 to 1,161.99)	3,695.03 (3,677.46 to 3,711.59)	19,381.42 (19,301.36 to 19,497.53)	23,076.45 (22,993.79 to 23,197.23)	39.69 (39.29 to 40.14)	207.46 (205.83 to 209.79)	247.14 (245.45 to 249.69)
	2023	211.26 (208.97 to 214.83)	943.32 (933.97 to 954.76)	1,154.58 (1,145.12 to 1,167.85)	3,730.19 (3,711.79 to 3,749.88)	19,528.97 (19,440.36 to 19,648.23)	23,259.16 (23,167.95 to 23,381.71)	40.03 (39.62 to 40.50)	209.57 (207.43 to 211.60)	249.59 (247.49 to 251.83)
	2024	213.10 (210.76 to 216.65)	944.40 (936.01 to 956.11)	1,157.50 (1,148.54 to 1,170.45)	3,766.64 (3,749.15 to 3,785.67)	19,613.66 (19,507.38 to 19,735.05)	23,380.30 (23,270.02 to 23,511.77)	40.33 (39.90 to 40.84)	209.94 (207.83 to 211.96)	250.27 (248.05 to 252.43)
	2025	213.64 (211.31 to 216.70)	945.75 (935.76 to 958.32)	1,159.39 (1,149.23 to 1,172.25)	3,801.56 (3,780.84 to 3,821.85)	19,720.82 (19,624.97 to 19,853.25)	23,522.38 (23,428.85 to 23,658.49)	40.76 (40.32 to 41.26)	210.88 (209.02 to 213.05)	251.65 (249.53 to 253.88)
	2026	213.56 (211.12 to 216.44)	943.61 (933.98 to 955.82)	1,157.17 (1,147.18 to 1,170.18)	3,831.86 (3,812.68 to 3,849.61)	19,821.35 (19,726.28 to 19,958.28)	23,653.21 (23,545.50 to 23,791.59)	41.02 (40.56 to 41.51)	212.07 (209.89 to 214.21)	253.10 (250.82 to 255.50)
	2027	213.80 (211.69 to 216.89)	942.36 (933.33 to 954.75)	1,156.17 (1,147.34 to 1,169.58)	3,859.48 (3,838.74 to 3,877.86)	19,858.02 (19,740.60 to 20,003.29)	23,717.50 (23,594.98 to 23,865.75)	41.31 (40.76 to 41.77)	211.92 (209.57 to 215.13)	253.23 (250.46 to 256.60)
	2028	213.03 (210.92 to 215.69)	939.20 (929.97 to 950.86)	1,152.23 (1,142.87 to 1,164.49)	3,887.93 (3,868.28 to 3,906.24)	19,965.53 (19,843.46 to 20,104.14)	23,853.46 (23,729.30 to 23,994.42)	41.61 (41.00 to 42.13)	213.92 (211.07 to 216.47)	255.53 (252.41 to 258.17)
	2029	213.49 (211.32 to 216.15)	933.07 (923.38 to 944.56)	1,146.56 (1,136.70 to 1,159.28)	3,914.16 (3,892.33 to 3,932.78)	20,036.06 (19,900.23 to 20,181.78)	23,950.23 (23,807.72 to 24,097.74)	41.83 (41.20 to 42.33)	214.35 (210.95 to 216.88)	256.17 (252.74 to 259.03)
	2030	212.75 (210.52 to 215.56)	926.93 (918.25 to 938.59)	1,139.68 (1,130.61 to 1,151.47)	3,939.39 (3,918.94 to 3,957.97)	20,087.32 (19,962.98 to 20,224.46)	24,026.72 (23,897.06 to 24,166.62)	42.14 (41.50 to 42.68)	214.78 (212.05 to 217.01)	256.92 (253.89 to 259.38)
	2031	211.71 (209.70 to 214.39)	921.16 (912.38 to 932.83)	1,132.88 (1,123.68 to 1,146.07)	3,961.19 (3,939.26 to 3,980.34)	20,141.38 (20,014.48 to 20,292.92)	24,102.57 (23,973.95 to 24,251.66)	42.41 (41.79 to 42.95)	215.35 (212.46 to 217.70)	257.77 (254.74 to 260.48)
	2032	211.15 (209.12 to 213.68)	916.63 (908.23 to 927.55)	1,127.78 (1,118.84 to 1,139.49)	3,980.21 (3,957.63 to 3,999.55)	20,122.20 (19,987.85 to 20,273.36)	24,102.41 (23,962.90 to 24,263.40)	42.58 (41.87 to 43.11)	214.18 (211.38 to 217.11)	256.76 (253.62 to 259.93)
	2033	210.43 (208.49 to 212.75)	909.81 (901.66 to 919.95)	1,120.24 (1,111.58 to 1,130.80)	3,996.38 (3,969.92 to 4,017.43)	20,142.38 (19,999.52 to 20,297.60)	24,138.76 (23,989.72 to 24,297.67)	42.66 (41.88 to 43.23)	214.54 (211.28 to 218.12)	257.19 (253.37 to 260.85)
	2034	209.55 (207.28 to 211.90)	901.88 (893.31 to 912.85)	1,111.43 (1,102.00 to 1,123.69)	4,011.28 (3,984.17 to 4,035.66)	20,174.86 (20,016.57 to 20,305.35)	24,186.13 (24,013.60 to 24,320.64)	42.80 (42.10 to 43.50)	214.84 (211.12 to 217.53)	257.64 (253.90 to 260.50)
	2035	209.22 (207.13 to 211.38)	895.47 (886.03 to 906.08)	1,104.69 (1,095.18 to 1,116.37)	4,023.58 (3,996.68 to 4,046.58)	20,218.98 (20,067.15 to 20,363.19)	24,242.56 (24,080.09 to 24,391.81)	42.92 (42.19 to 43.65)	215.74 (212.42 to 218.02)	258.66 (255.06 to 261.34)
	2036	208.82 (206.54 to 211.18)	890.15 (879.91 to 902.12)	1,098.97 (1,089.34 to 1,111.59)	4,035.60 (4,007.01 to 4,058.24)	20,181.77 (20,044.24 to 20,339.62)	24,217.37 (24,066.34 to 24,381.50)	43.09 (42.26 to 43.83)	214.88 (211.55 to 217.75)	257.97 (254.21 to 261.15)
	2037	208.27 (205.99 to 210.80)	884.07 (874.30 to 895.29)	1,092.33 (1,082.29 to 1,104.56)	4,047.30 (4,018.88 to 4,072.13)	20,157.07 (20,005.24 to 20,305.52)	24,204.37 (24,041.76 to 24,367.85)	43.22 (42.44 to 43.95)	214.20 (210.97 to 216.94)	257.43 (253.92 to 260.47)
	2038	207.64 (205.30 to 210.12)	878.20 (868.59 to 889.94)	1,085.84 (1,076.09 to 1,098.05)	4,053.32 (4,023.50 to 4,079.65)	20,117.14 (19,942.96 to 20,253.92)	24,170.46 (23,991.59 to 24,313.26)	43.27 (42.41 to 44.01)	213.74 (210.28 to 216.51)	257.01 (253.02 to 260.03)
	2039	207.15 (205.02 to 209.61)	873.63 (862.85 to 886.23)	1,080.78 (1,069.01 to 1,093.74)	4,058.56 (4,025.03 to 4,085.53)	20,109.48 (19,915.52 to 20,255.99)	24,168.05 (23,950.24 to 24,329.03)	43.24 (42.31 to 43.96)	213.47 (209.43 to 216.16)	256.71 (252.10 to 259.62)
	2040	206.97 (204.70 to 209.43)	868.06 (857.16 to 880.09)	1,075.03 (1,063.04 to 1,087.28)	4,063.98 (4,030.53 to 4,090.85)	20,095.52 (19,956.59 to 20,231.03)	24,159.50 (24,000.00 to 24,302.13)	43.35 (42.43 to 44.12)	213.93 (210.95 to 216.73)	257.27 (253.69 to 260.13)
	2041	206.99 (204.28 to 209.74)	864.28 (852.50 to 875.92)	1,071.28 (1,059.25 to 1,083.89)	4,070.90 (4,041.38 to 4,095.36)	20,052.47 (19,912.45 to 20,197.90)	24,123.37 (23,970.19 to 24,275.16)	43.41 (42.62 to 44.21)	213.45 (210.59 to 215.93)	256.86 (253.62 to 259.58)
	2042	206.63 (203.99 to 209.19)	858.92 (846.53 to 871.58)	1,065.55 (1,052.84 to 1,079.30)	4,074.49 (4,044.78 to 4,100.60)	20,010.56 (19,860.59 to 20,152.14)	24,085.05 (23,924.13 to 24,238.13)	43.44 (42.65 to 44.26)	212.99 (210.08 to 215.28)	256.43 (253.36 to 259.01)
	2043	206.79 (204.36 to 209.55)	855.07 (842.31 to 867.46)	1,061.86 (1,047.74 to 1,075.17)	4,076.90 (4,047.10 to 4,104.91)	19,963.62 (19,816.46 to 20,101.26)	24,040.52 (23,877.28 to 24,185.04)	43.48 (42.69 to 44.35)	212.41 (209.32 to 214.70)	255.89 (252.54 to 258.73)
	2044	206.39 (203.85 to 209.12)	851.99 (839.02 to 864.20)	1,058.38 (1,044.19 to 1,071.17)	4,078.80 (4,047.97 to 4,105.53)	19,901.38 (19,718.77 to 20,040.61)	23,980.19 (23,787.75 to 24,135.35)	43.55 (42.75 to 44.33)	211.35 (207.89 to 213.49)	254.90 (250.86 to 257.48)
	2045	206.32 (203.64 to 209.20)	848.63 (834.33 to 861.69)	1,054.95 (1,040.52 to 1,068.77)	4,079.69 (4,049.01 to 4,107.43)	19,851.64 (19,680.98 to 19,992.56)	23,931.33 (23,739.42 to 24,085.48)	43.53 (42.72 to 44.37)	211.10 (207.75 to 213.35)	254.64 (250.64 to 257.14)
	2046	206.09 (203.47 to 208.94)	844.86 (830.28 to 858.50)	1,050.95 (1,036.80 to 1,065.14)	4,083.21 (4,052.51 to 4,112.53)	19,811.82 (19,666.18 to 19,950.01)	23,895.03 (23,733.25 to 24,042.82)	43.58 (42.72 to 44.46)	211.08 (208.28 to 213.41)	254.66 (251.43 to 257.37)
	2047	205.95 (203.57 to 208.72)	840.78 (826.25 to 853.99)	1,046.73 (1,032.48 to 1,060.91)	4,081.70 (4,047.23 to 4,111.21)	19,762.49 (19,592.76 to 19,909.75)	23,844.19 (23,657.06 to 23,996.59)	43.57 (42.59 to 44.53)	210.49 (207.62 to 212.73)	254.06 (250.64 to 256.78)
	2048	205.57 (203.20 to 208.40)	836.74 (822.21 to 850.03)	1,042.32 (1,027.28 to 1,056.95)	4,082.41 (4,047.14 to 4,110.04)	19,682.27 (19,506.41 to 19,809.33)	23,764.68 (23,574.13 to 23,914.90)	43.60 (42.56 to 44.55)	209.24 (206.13 to 211.38)	252.84 (249.24 to 255.40)
	2049	205.31 (202.94 to 208.27)	832.16 (816.48 to 845.72)	1,037.47 (1,021.95 to 1,052.15)	4,081.30 (4,046.73 to 4,110.43)	19,626.43 (19,420.52 to 19,754.19)	23,707.72 (23,485.75 to 23,845.01)	43.73 (42.72 to 44.70)	208.59 (204.97 to 210.87)	252.31 (247.97 to 254.95)
	2050	204.87 (202.60 to 207.81)	828.19 (812.89 to 841.93)	1,033.07 (1,017.80 to 1,047.94)	4,081.74 (4,051.54 to 4,111.76)	19,551.59 (19,349.29 to 19,686.17)	23,633.33 (23,417.26 to 23,778.29)	43.71 (42.82 to 44.62)	207.85 (204.19 to 210.15)	251.56 (247.34 to 254.14)
Bahamas	1990	15.92 (12.34 to 19.95)	20.96 (16.11 to 25.96)	36.87 (28.58 to 45.64)	247.82 (184.06 to 314.24)	340.68 (255.49 to 431.56)	588.51 (442.30 to 748.71)	4.37 (1.76 to 8.31)	6.08 (2.69 to 11.12)	10.45 (4.47 to 19.59)
	1991	16.21 (12.58 to 20.46)	21.29 (16.40 to 26.24)	37.49 (29.23 to 46.55)	255.11 (189.36 to 323.39)	350.09 (265.39 to 446.47)	605.20 (455.27 to 770.21)	4.50 (1.79 to 8.65)	6.25 (2.74 to 11.37)	10.75 (4.52 to 20.02)
	1992	16.48 (12.81 to 20.94)	21.61 (16.83 to 26.78)	38.09 (29.86 to 47.73)	261.79 (193.26 to 331.71)	358.99 (274.34 to 458.67)	620.78 (470.40 to 789.47)	4.63 (1.84 to 8.92)	6.40 (2.78 to 11.46)	11.02 (4.67 to 20.52)
	1993	16.74 (12.98 to 21.39)	21.94 (17.32 to 27.51)	38.68 (30.31 to 48.73)	267.94 (198.27 to 341.63)	367.52 (281.32 to 465.30)	635.46 (480.06 to 806.62)	4.73 (1.81 to 9.05)	6.55 (2.87 to 11.80)	11.28 (4.72 to 20.87)
	1994	16.98 (13.13 to 21.77)	22.28 (17.61 to 28.16)	39.27 (30.63 to 49.56)	273.62 (203.42 to 348.45)	375.80 (286.65 to 476.00)	649.42 (489.38 to 824.71)	4.84 (1.92 to 9.19)	6.70 (2.93 to 11.94)	11.54 (4.85 to 21.37)
	1995	17.22 (13.21 to 21.98)	22.62 (17.82 to 28.47)	39.84 (31.01 to 50.35)	279.04 (206.60 to 357.30)	384.00 (293.25 to 487.11)	663.04 (498.52 to 840.28)	4.93 (1.91 to 9.09)	6.84 (3.01 to 12.32)	11.77 (4.96 to 21.33)
	1996	17.40 (13.44 to 22.12)	22.87 (18.01 to 28.67)	40.27 (31.39 to 50.32)	283.52 (212.28 to 359.14)	390.77 (297.87 to 492.67)	674.29 (508.24 to 853.65)	4.99 (1.95 to 9.31)	6.93 (3.02 to 12.39)	11.92 (4.99 to 21.72)
	1997	17.50 (13.52 to 22.11)	23.00 (18.18 to 28.63)	40.50 (31.61 to 50.20)	286.46 (216.58 to 363.92)	395.03 (303.02 to 498.94)	681.49 (515.13 to 856.86)	5.02 (1.96 to 9.66)	7.00 (3.04 to 12.55)	12.02 (5.02 to 22.20)
	1998	17.53 (13.60 to 22.00)	23.03 (18.24 to 28.39)	40.55 (31.70 to 50.13)	288.24 (217.88 to 365.37)	397.41 (303.80 to 502.15)	685.64 (521.05 to 864.12)	5.01 (1.98 to 9.40)	7.02 (3.04 to 12.67)	12.02 (5.12 to 22.07)
	1999	17.50 (13.63 to 21.90)	22.97 (18.02 to 28.19)	40.47 (31.63 to 49.71)	289.10 (219.09 to 368.28)	398.40 (302.75 to 502.41)	687.49 (523.00 to 867.52)	4.99 (1.96 to 9.75)	6.99 (3.00 to 12.62)	11.98 (5.02 to 22.56)
	2000	17.44 (13.71 to 21.79)	22.87 (17.89 to 28.24)	40.31 (31.65 to 49.46)	289.49 (220.50 to 370.34)	398.81 (306.75 to 505.52)	688.30 (525.47 to 870.17)	4.97 (1.88 to 9.66)	6.97 (3.05 to 12.33)	11.94 (4.89 to 22.45)
	2001	17.29 (13.53 to 21.54)	22.67 (17.72 to 27.80)	39.96 (31.26 to 49.08)	288.26 (219.36 to 367.37)	397.32 (304.01 to 502.57)	685.58 (524.85 to 863.15)	4.92 (1.91 to 9.57)	6.94 (3.02 to 12.37)	11.85 (4.83 to 22.31)
	2002	17.00 (13.30 to 21.19)	22.33 (17.37 to 27.36)	39.33 (30.64 to 48.26)	284.63 (215.96 to 360.03)	392.86 (298.38 to 495.87)	677.48 (517.38 to 851.14)	4.85 (1.83 to 9.61)	6.87 (2.97 to 12.24)	11.72 (4.91 to 21.96)
	2003	16.66 (12.99 to 20.71)	21.92 (17.02 to 26.80)	38.59 (29.89 to 47.43)	279.83 (211.07 to 352.15)	386.85 (291.92 to 486.70)	666.68 (505.97 to 836.65)	4.75 (1.80 to 9.23)	6.77 (2.92 to 12.22)	11.51 (4.79 to 21.81)
	2004	16.33 (12.59 to 20.31)	21.52 (16.69 to 26.49)	37.86 (29.16 to 46.58)	275.07 (204.04 to 346.84)	380.77 (287.76 to 477.29)	655.84 (494.99 to 823.68)	4.66 (1.75 to 9.08)	6.69 (2.89 to 12.21)	11.35 (4.64 to 21.61)
	2005	16.10 (12.34 to 19.98)	21.23 (16.36 to 26.40)	37.33 (28.65 to 46.16)	271.82 (200.33 to 343.90)	376.48 (285.29 to 470.14)	648.30 (487.23 to 811.66)	4.61 (1.69 to 9.09)	6.65 (2.89 to 12.25)	11.26 (4.63 to 21.50)
	2006	15.95 (12.30 to 19.75)	21.04 (16.27 to 26.15)	36.99 (28.50 to 45.75)	270.19 (199.28 to 341.75)	374.22 (283.39 to 469.42)	644.41 (484.68 to 807.61)	4.59 (1.73 to 8.93)	6.65 (2.83 to 12.20)	11.24 (4.63 to 21.19)
	2007	15.83 (12.14 to 19.62)	20.89 (16.17 to 25.99)	36.72 (28.35 to 45.55)	269.08 (197.75 to 339.48)	372.66 (283.05 to 466.01)	641.74 (482.03 to 805.94)	4.60 (1.68 to 9.00)	6.68 (2.83 to 12.18)	11.28 (4.58 to 21.18)
	2008	15.73 (12.11 to 19.48)	20.76 (16.08 to 25.85)	36.49 (28.23 to 45.41)	268.27 (196.43 to 341.42)	371.49 (281.27 to 465.40)	639.76 (479.16 to 804.14)	4.60 (1.70 to 9.17)	6.72 (2.81 to 12.22)	11.32 (4.57 to 21.08)
	2009	15.64 (12.10 to 19.41)	20.64 (16.02 to 25.71)	36.28 (28.14 to 45.16)	267.48 (195.68 to 340.06)	370.26 (278.54 to 465.32)	637.74 (476.46 to 803.15)	4.61 (1.74 to 9.21)	6.76 (2.87 to 12.16)	11.37 (4.62 to 21.26)
	2010	15.56 (12.06 to 19.37)	20.52 (15.90 to 25.62)	36.08 (27.93 to 44.96)	266.57 (194.77 to 340.61)	368.71 (276.51 to 463.44)	635.28 (473.44 to 801.84)	4.61 (1.75 to 9.11)	6.80 (2.80 to 12.35)	11.41 (4.57 to 21.63)
	2011	15.45 (11.99 to 19.24)	20.35 (15.72 to 25.30)	35.79 (27.65 to 44.49)	265.09 (194.00 to 337.83)	366.07 (274.88 to 460.57)	631.16 (470.25 to 797.30)	4.61 (1.72 to 9.05)	6.81 (2.78 to 12.37)	11.42 (4.55 to 21.72)
	2012	15.30 (11.90 to 19.03)	20.10 (15.49 to 24.86)	35.40 (27.32 to 43.85)	263.13 (193.24 to 335.22)	362.47 (273.15 to 455.67)	625.60 (465.91 to 790.78)	4.60 (1.70 to 8.81)	6.80 (2.84 to 12.09)	11.40 (4.66 to 20.89)
	2013	15.15 (11.80 to 18.90)	19.86 (15.29 to 24.49)	35.01 (27.00 to 43.35)	261.36 (193.31 to 332.94)	359.13 (269.79 to 453.65)	620.48 (463.75 to 785.97)	4.59 (1.74 to 8.89)	6.80 (2.80 to 11.95)	11.39 (4.62 to 20.99)
	2014	15.04 (11.70 to 18.84)	19.68 (15.20 to 24.26)	34.72 (26.86 to 42.88)	260.45 (192.94 to 331.75)	357.26 (268.50 to 449.87)	617.71 (461.62 to 782.56)	4.60 (1.66 to 8.72)	6.81 (2.81 to 11.91)	11.41 (4.66 to 20.92)
	2015	15.00 (11.61 to 18.83)	19.63 (15.21 to 24.20)	34.63 (26.88 to 42.78)	261.28 (193.38 to 334.19)	358.38 (269.27 to 452.42)	619.66 (463.34 to 784.42)	4.63 (1.70 to 8.76)	6.84 (2.78 to 12.04)	11.47 (4.60 to 20.93)
	2016	15.01 (11.68 to 18.89)	19.67 (15.38 to 24.33)	34.69 (26.99 to 42.95)	263.46 (194.92 to 335.47)	361.72 (272.65 to 455.45)	625.18 (467.24 to 788.00)	4.68 (1.74 to 8.89)	6.91 (2.83 to 11.97)	11.59 (4.61 to 20.89)
	2017	15.02 (11.65 to 18.91)	19.71 (15.49 to 24.43)	34.73 (27.03 to 43.07)	265.87 (197.40 to 338.54)	365.28 (279.05 to 458.61)	631.15 (474.12 to 794.61)	4.74 (1.71 to 8.90)	7.00 (2.95 to 12.37)	11.73 (4.81 to 21.30)
	2018	15.03 (11.57 to 18.88)	19.73 (15.58 to 24.54)	34.76 (27.06 to 43.25)	268.29 (199.74 to 341.16)	368.92 (281.36 to 463.46)	637.20 (484.74 to 800.34)	4.80 (1.76 to 9.09)	7.05 (2.99 to 12.62)	11.85 (4.86 to 21.38)
	2019	15.02 (11.60 to 18.83)	19.73 (15.61 to 24.49)	34.75 (27.07 to 43.34)	270.39 (201.75 to 344.23)	372.26 (283.71 to 467.67)	642.64 (489.01 to 807.50)	4.83 (1.76 to 9.30)	7.12 (2.98 to 12.62)	11.95 (4.86 to 21.71)
	2020	14.96 (11.74 to 18.85)	19.72 (15.40 to 24.67)	34.67 (27.11 to 43.36)	270.69 (201.79 to 343.80)	375.11 (284.97 to 470.74)	645.80 (480.50 to 811.67)	4.83 (1.77 to 9.29)	7.20 (2.92 to 12.58)	12.03 (4.88 to 21.89)
	2021	14.89 (11.47 to 18.53)	19.62 (15.29 to 24.31)	34.51 (27.03 to 42.54)	271.73 (201.67 to 345.41)	377.35 (282.73 to 475.33)	649.07 (486.28 to 814.24)	4.88 (1.83 to 9.25)	7.25 (3.05 to 12.68)	12.14 (4.96 to 21.74)
	2022	14.51 (14.34 to 14.66)	18.97 (18.75 to 19.16)	33.48 (33.12 to 33.78)	275.01 (273.46 to 276.24)	379.73 (378.40 to 381.46)	654.74 (652.63 to 657.04)	4.93 (4.92 to 4.96)	7.29 (7.27 to 7.32)	12.23 (12.20 to 12.26)
	2023	14.53 (14.36 to 14.69)	18.97 (18.70 to 19.14)	33.50 (33.10 to 33.80)	277.59 (275.95 to 278.90)	382.88 (381.51 to 384.71)	660.47 (658.26 to 662.74)	4.97 (4.96 to 5.00)	7.35 (7.33 to 7.38)	12.33 (12.30 to 12.37)
	2024	14.50 (14.31 to 14.66)	18.93 (18.65 to 19.11)	33.43 (32.99 to 33.73)	279.61 (276.55 to 281.16)	385.78 (384.23 to 387.40)	665.39 (662.13 to 667.84)	5.01 (4.99 to 5.03)	7.41 (7.39 to 7.44)	12.42 (12.39 to 12.46)
	2025	14.53 (14.35 to 14.67)	18.94 (18.64 to 19.12)	33.47 (33.03 to 33.77)	281.89 (280.60 to 283.04)	388.73 (387.29 to 390.20)	670.62 (668.44 to 672.73)	5.05 (5.03 to 5.07)	7.46 (7.44 to 7.49)	12.51 (12.48 to 12.55)
	2026	14.54 (14.29 to 14.68)	18.92 (18.50 to 19.12)	33.46 (32.80 to 33.78)	283.95 (282.53 to 285.34)	391.36 (389.79 to 392.88)	675.32 (673.00 to 677.41)	5.08 (5.07 to 5.11)	7.52 (7.49 to 7.55)	12.60 (12.57 to 12.64)
	2027	14.54 (14.24 to 14.69)	18.90 (18.51 to 19.10)	33.45 (32.77 to 33.77)	285.68 (283.55 to 286.97)	393.84 (392.16 to 395.89)	679.52 (676.37 to 681.82)	5.11 (5.09 to 5.14)	7.57 (7.54 to 7.60)	12.68 (12.65 to 12.73)
	2028	14.55 (14.26 to 14.70)	18.92 (18.51 to 19.11)	33.46 (32.79 to 33.80)	287.29 (285.27 to 288.61)	396.19 (394.20 to 397.99)	683.48 (680.32 to 685.94)	5.14 (5.12 to 5.16)	7.62 (7.59 to 7.65)	12.75 (12.71 to 12.81)
	2029	14.53 (14.26 to 14.71)	18.87 (18.40 to 19.10)	33.40 (32.69 to 33.77)	288.76 (286.55 to 290.15)	398.27 (395.98 to 400.33)	687.03 (683.86 to 689.59)	5.16 (5.14 to 5.19)	7.66 (7.63 to 7.69)	12.82 (12.78 to 12.87)
	2030	14.55 (14.28 to 14.71)	18.83 (18.41 to 19.05)	33.38 (32.64 to 33.75)	290.37 (288.87 to 291.76)	399.72 (397.73 to 401.53)	690.08 (687.21 to 692.57)	5.18 (5.16 to 5.21)	7.68 (7.66 to 7.72)	12.87 (12.83 to 12.92)
	2031	14.55 (14.25 to 14.71)	18.81 (18.26 to 19.03)	33.36 (32.51 to 33.72)	291.75 (289.87 to 293.12)	401.52 (399.66 to 403.28)	693.28 (690.27 to 695.79)	5.21 (5.18 to 5.23)	7.72 (7.69 to 7.75)	12.93 (12.88 to 12.98)
	2032	14.54 (14.21 to 14.69)	18.80 (18.25 to 19.02)	33.33 (32.48 to 33.70)	292.98 (291.39 to 294.38)	403.11 (401.15 to 404.83)	696.09 (693.25 to 698.78)	5.22 (5.20 to 5.25)	7.75 (7.72 to 7.78)	12.98 (12.94 to 13.03)
	2033	14.54 (14.19 to 14.71)	18.77 (18.19 to 19.01)	33.31 (32.41 to 33.70)	294.02 (292.07 to 295.41)	404.24 (401.97 to 406.05)	698.26 (694.53 to 700.97)	5.24 (5.22 to 5.27)	7.78 (7.75 to 7.81)	13.02 (12.98 to 13.07)
	2034	14.51 (14.19 to 14.70)	18.72 (18.07 to 18.97)	33.22 (32.26 to 33.63)	294.95 (292.38 to 296.40)	405.41 (402.65 to 407.50)	700.36 (696.30 to 703.21)	5.26 (5.23 to 5.29)	7.80 (7.76 to 7.83)	13.06 (13.01 to 13.11)
	2035	14.50 (14.18 to 14.66)	18.67 (18.03 to 18.92)	33.16 (32.25 to 33.56)	295.94 (294.39 to 297.45)	406.24 (404.13 to 408.17)	702.18 (698.87 to 704.92)	5.28 (5.25 to 5.31)	7.82 (7.79 to 7.85)	13.09 (13.05 to 13.16)
	2036	14.48 (14.08 to 14.65)	18.61 (17.91 to 18.88)	33.09 (31.94 to 33.48)	296.54 (294.94 to 298.11)	407.05 (404.86 to 408.92)	703.59 (700.46 to 706.64)	5.29 (5.26 to 5.32)	7.84 (7.81 to 7.88)	13.13 (13.08 to 13.19)
	2037	14.44 (14.05 to 14.61)	18.57 (17.84 to 18.83)	33.01 (31.89 to 33.41)	297.17 (295.46 to 298.66)	408.00 (405.64 to 409.96)	705.17 (701.60 to 708.24)	5.29 (5.27 to 5.32)	7.86 (7.83 to 7.90)	13.16 (13.10 to 13.22)
	2038	14.40 (13.99 to 14.58)	18.50 (17.78 to 18.79)	32.90 (31.74 to 33.33)	297.75 (296.10 to 299.16)	408.22 (405.82 to 410.22)	705.97 (702.10 to 709.00)	5.30 (5.28 to 5.33)	7.87 (7.84 to 7.91)	13.17 (13.12 to 13.23)
	2039	14.35 (13.96 to 14.53)	18.42 (17.66 to 18.68)	32.77 (31.60 to 33.19)	298.23 (296.31 to 300.04)	408.65 (406.09 to 410.82)	706.88 (703.13 to 710.29)	5.31 (5.28 to 5.34)	7.87 (7.83 to 7.91)	13.18 (13.12 to 13.24)
	2040	14.30 (13.94 to 14.48)	18.33 (17.57 to 18.59)	32.63 (31.53 to 33.06)	298.47 (296.66 to 300.07)	408.66 (406.27 to 410.73)	707.12 (703.46 to 710.36)	5.31 (5.28 to 5.34)	7.87 (7.84 to 7.91)	13.18 (13.13 to 13.25)
	2041	14.27 (13.81 to 14.45)	18.26 (17.45 to 18.54)	32.52 (31.19 to 32.96)	298.88 (297.08 to 300.49)	408.78 (406.24 to 410.83)	707.66 (704.03 to 711.01)	5.31 (5.29 to 5.35)	7.88 (7.85 to 7.92)	13.20 (13.15 to 13.26)
	2042	14.20 (13.72 to 14.40)	18.17 (17.34 to 18.44)	32.37 (31.06 to 32.81)	299.03 (297.19 to 300.56)	408.81 (406.33 to 410.97)	707.84 (704.15 to 711.17)	5.32 (5.29 to 5.35)	7.88 (7.85 to 7.92)	13.20 (13.15 to 13.26)
	2043	14.12 (13.58 to 14.32)	18.05 (17.20 to 18.34)	32.17 (30.77 to 32.62)	299.22 (297.36 to 300.93)	408.37 (406.11 to 410.53)	707.58 (703.95 to 711.03)	5.32 (5.29 to 5.35)	7.87 (7.84 to 7.91)	13.19 (13.14 to 13.26)
	2044	14.05 (13.53 to 14.24)	17.95 (17.07 to 18.22)	31.99 (30.61 to 32.45)	299.13 (297.42 to 300.91)	408.15 (405.62 to 410.44)	707.28 (703.68 to 710.90)	5.31 (5.29 to 5.34)	7.87 (7.84 to 7.91)	13.18 (13.13 to 13.24)
	2045	13.97 (13.46 to 14.19)	17.83 (16.96 to 18.11)	31.80 (30.45 to 32.28)	298.81 (297.02 to 300.78)	407.25 (404.59 to 409.44)	706.07 (702.46 to 709.74)	5.30 (5.28 to 5.33)	7.85 (7.81 to 7.89)	13.15 (13.10 to 13.21)
	2046	13.90 (13.35 to 14.10)	17.72 (16.82 to 18.02)	31.61 (30.19 to 32.08)	298.46 (296.72 to 300.41)	406.69 (404.26 to 409.02)	705.15 (701.66 to 708.84)	5.29 (5.27 to 5.33)	7.84 (7.80 to 7.88)	13.13 (13.08 to 13.20)
	2047	13.81 (13.26 to 14.02)	17.61 (16.70 to 17.90)	31.42 (29.97 to 31.88)	298.11 (296.41 to 300.06)	405.90 (403.50 to 408.23)	704.01 (700.44 to 707.67)	5.28 (5.26 to 5.31)	7.83 (7.80 to 7.87)	13.11 (13.06 to 13.17)
	2048	13.73 (13.17 to 13.95)	17.48 (16.59 to 17.77)	31.21 (29.75 to 31.67)	297.66 (295.97 to 299.65)	404.78 (402.50 to 407.01)	702.44 (698.75 to 705.93)	5.27 (5.25 to 5.30)	7.81 (7.78 to 7.85)	13.08 (13.04 to 13.15)
	2049	13.65 (13.05 to 13.86)	17.35 (16.45 to 17.63)	30.99 (29.50 to 31.48)	297.02 (295.30 to 299.03)	403.68 (401.42 to 406.11)	700.70 (697.00 to 704.51)	5.25 (5.23 to 5.28)	7.79 (7.76 to 7.83)	13.04 (12.99 to 13.11)
	2050	13.56 (12.92 to 13.77)	17.21 (16.33 to 17.50)	30.77 (29.26 to 31.24)	296.46 (294.64 to 298.39)	402.23 (399.65 to 404.60)	698.69 (694.91 to 702.36)	5.25 (5.22 to 5.28)	7.76 (7.73 to 7.80)	13.01 (12.96 to 13.08)
Bahrain	1990	69.04 (52.23 to 84.90)	79.10 (61.54 to 97.97)	148.14 (115.54 to 182.23)	1,187.77 (896.83 to 1,497.13)	1,252.09 (949.82 to 1,550.20)	2,439.86 (1,840.20 to 3,052.12)	25.91 (12.93 to 40.96)	26.23 (14.03 to 41.31)	52.15 (27.65 to 82.54)
	1991	71.09 (54.21 to 87.22)	81.61 (63.60 to 100.56)	152.70 (119.15 to 186.50)	1,227.98 (929.43 to 1,552.67)	1,297.29 (990.85 to 1,592.66)	2,525.27 (1,912.65 to 3,145.77)	26.54 (13.37 to 42.31)	27.21 (14.95 to 43.57)	53.74 (29.91 to 83.82)
	1992	73.15 (56.08 to 89.49)	83.96 (65.56 to 103.63)	157.10 (122.29 to 191.55)	1,259.67 (953.01 to 1,581.24)	1,337.88 (1,025.09 to 1,639.01)	2,597.55 (1,974.00 to 3,234.91)	27.24 (14.48 to 44.10)	27.91 (14.84 to 44.23)	55.15 (30.45 to 87.42)
	1993	75.09 (57.31 to 91.67)	86.11 (67.33 to 106.90)	161.20 (125.55 to 196.39)	1,286.59 (980.69 to 1,605.87)	1,375.43 (1,053.92 to 1,691.61)	2,662.02 (2,031.58 to 3,302.93)	27.94 (14.31 to 44.76)	28.67 (15.51 to 45.25)	56.61 (30.21 to 89.72)
	1994	76.78 (58.24 to 94.09)	88.06 (69.06 to 107.98)	164.83 (127.90 to 200.55)	1,311.35 (1,012.38 to 1,656.76)	1,411.24 (1,080.66 to 1,735.85)	2,722.59 (2,086.91 to 3,361.93)	28.34 (15.04 to 45.73)	29.42 (15.91 to 47.33)	57.77 (32.14 to 92.02)
	1995	77.95 (59.11 to 95.68)	89.74 (70.31 to 110.04)	167.68 (129.98 to 204.08)	1,335.92 (1,031.53 to 1,688.09)	1,446.30 (1,106.72 to 1,788.32)	2,782.21 (2,134.43 to 3,432.97)	28.84 (15.64 to 46.35)	30.10 (15.05 to 48.41)	58.94 (31.70 to 94.37)
	1996	78.46 (59.30 to 96.17)	91.07 (71.52 to 110.79)	169.53 (131.48 to 207.24)	1,355.32 (1,048.66 to 1,700.01)	1,476.01 (1,135.03 to 1,817.96)	2,831.33 (2,174.29 to 3,473.51)	27.64 (15.10 to 45.09)	29.27 (16.59 to 46.91)	56.91 (31.72 to 91.00)
	1997	79.16 (60.41 to 97.32)	92.41 (71.92 to 112.56)	171.57 (132.39 to 210.48)	1,368.57 (1,052.44 to 1,703.71)	1,498.77 (1,144.11 to 1,856.70)	2,867.34 (2,200.78 to 3,522.33)	24.58 (13.98 to 40.52)	25.97 (15.20 to 42.79)	50.55 (30.00 to 81.00)
	1998	80.13 (61.57 to 98.73)	93.82 (72.38 to 114.63)	173.96 (133.50 to 213.38)	1,379.65 (1,055.34 to 1,712.68)	1,518.04 (1,152.04 to 1,885.36)	2,897.69 (2,205.06 to 3,584.08)	20.64 (11.14 to 33.56)	22.23 (11.94 to 36.22)	42.87 (23.17 to 69.40)
	1999	81.41 (62.43 to 100.33)	95.39 (73.51 to 117.23)	176.80 (135.27 to 216.47)	1,393.98 (1,066.60 to 1,731.11)	1,539.14 (1,167.29 to 1,925.59)	2,933.12 (2,225.98 to 3,626.21)	16.83 (7.80 to 30.90)	18.30 (8.57 to 32.48)	35.12 (16.28 to 62.91)
	2000	83.01 (63.59 to 102.45)	97.19 (75.01 to 120.35)	180.20 (137.85 to 220.54)	1,418.85 (1,074.08 to 1,765.22)	1,569.67 (1,198.13 to 1,968.94)	2,988.53 (2,277.86 to 3,700.12)	15.32 (6.40 to 29.40)	16.80 (6.93 to 31.32)	32.12 (13.35 to 59.98)
	2001	84.80 (65.21 to 104.80)	99.12 (76.11 to 121.93)	183.91 (140.62 to 225.59)	1,454.64 (1,105.81 to 1,803.68)	1,609.84 (1,231.78 to 2,019.01)	3,064.48 (2,325.55 to 3,804.04)	15.72 (6.53 to 30.45)	17.21 (7.18 to 31.82)	32.93 (13.70 to 62.80)
	2002	87.22 (67.20 to 107.11)	101.83 (77.86 to 124.39)	189.04 (144.99 to 232.56)	1,520.63 (1,158.80 to 1,880.36)	1,673.33 (1,282.61 to 2,100.18)	3,193.96 (2,438.49 to 3,956.00)	16.40 (6.77 to 31.19)	17.82 (7.34 to 32.69)	34.22 (14.03 to 63.60)
	2003	91.02 (69.80 to 111.82)	105.52 (80.70 to 129.39)	196.54 (151.35 to 240.66)	1,628.87 (1,243.46 to 2,013.04)	1,761.92 (1,335.87 to 2,208.08)	3,390.79 (2,575.30 to 4,207.97)	17.58 (7.20 to 33.70)	18.81 (7.82 to 34.35)	36.39 (14.99 to 67.36)
	2004	95.97 (73.29 to 118.28)	109.90 (83.77 to 134.82)	205.87 (159.08 to 251.17)	1,765.99 (1,337.11 to 2,184.31)	1,865.02 (1,398.78 to 2,341.48)	3,631.01 (2,751.01 to 4,509.42)	19.09 (7.91 to 36.05)	19.90 (8.33 to 36.30)	38.99 (16.24 to 73.17)
	2005	101.37 (76.51 to 126.20)	114.47 (87.46 to 141.00)	215.84 (165.94 to 263.44)	1,901.60 (1,425.77 to 2,369.06)	1,966.78 (1,468.02 to 2,472.89)	3,868.37 (2,939.99 to 4,818.76)	20.54 (8.55 to 38.39)	20.98 (8.91 to 38.42)	41.52 (17.60 to 76.31)
	2006	107.18 (80.84 to 134.35)	119.07 (91.64 to 145.83)	226.25 (173.59 to 276.59)	2,026.81 (1,534.07 to 2,516.32)	2,063.12 (1,540.38 to 2,574.04)	4,089.92 (3,109.74 to 5,084.02)	21.94 (8.83 to 42.05)	21.97 (9.38 to 40.20)	43.91 (18.37 to 81.51)
	2007	112.90 (84.75 to 143.18)	123.39 (95.07 to 151.19)	236.29 (180.90 to 289.04)	2,160.51 (1,646.23 to 2,692.00)	2,162.41 (1,616.87 to 2,678.40)	4,322.92 (3,282.39 to 5,363.28)	23.29 (9.61 to 44.61)	23.04 (9.85 to 42.54)	46.34 (19.38 to 86.40)
	2008	119.54 (89.30 to 153.19)	128.04 (98.32 to 156.95)	247.58 (189.57 to 305.40)	2,319.41 (1,766.01 to 2,905.05)	2,272.28 (1,706.55 to 2,816.82)	4,591.69 (3,496.52 to 5,715.49)	25.10 (10.05 to 48.70)	24.22 (10.25 to 43.81)	49.32 (20.41 to 93.59)
	2009	126.62 (94.80 to 163.71)	132.82 (101.84 to 163.42)	259.44 (197.91 to 323.00)	2,482.73 (1,887.96 to 3,127.57)	2,380.77 (1,784.42 to 2,990.23)	4,863.50 (3,711.81 to 6,071.54)	26.83 (11.07 to 50.56)	25.36 (10.79 to 47.08)	52.20 (21.82 to 98.32)
	2010	133.02 (99.96 to 172.29)	137.12 (105.38 to 169.34)	270.14 (205.19 to 337.54)	2,611.07 (1,980.17 to 3,312.15)	2,467.55 (1,864.08 to 3,111.98)	5,078.62 (3,868.27 to 6,351.54)	28.16 (11.63 to 52.89)	26.34 (10.93 to 49.47)	54.50 (22.56 to 101.29)
	2011	137.05 (102.96 to 179.21)	140.13 (107.62 to 171.24)	277.18 (210.21 to 346.88)	2,660.68 (2,027.76 to 3,356.83)	2,512.93 (1,907.79 to 3,167.05)	5,173.61 (3,978.79 to 6,455.17)	28.73 (11.94 to 55.33)	26.80 (11.26 to 50.67)	55.53 (23.31 to 105.18)
	2012	139.62 (105.11 to 182.25)	142.52 (110.32 to 174.22)	282.14 (214.60 to 350.27)	2,683.92 (2,047.21 to 3,364.31)	2,544.81 (1,947.61 to 3,179.31)	5,228.73 (4,051.82 to 6,509.11)	28.99 (11.70 to 55.37)	27.12 (11.39 to 50.56)	56.11 (22.96 to 104.92)
	2013	142.08 (107.69 to 183.24)	144.89 (112.52 to 177.44)	286.97 (219.37 to 354.98)	2,713.43 (2,068.20 to 3,407.96)	2,578.11 (1,987.80 to 3,208.95)	5,291.53 (4,114.23 to 6,570.87)	29.37 (11.94 to 56.91)	27.49 (11.69 to 50.57)	56.86 (23.57 to 106.42)
	2014	144.61 (110.22 to 185.29)	147.28 (114.53 to 181.88)	291.88 (224.40 to 357.99)	2,752.12 (2,093.00 to 3,441.45)	2,613.61 (2,025.06 to 3,241.38)	5,365.72 (4,166.24 to 6,612.18)	29.73 (12.22 to 57.27)	27.88 (12.16 to 51.20)	57.61 (24.03 to 109.29)
	2015	147.04 (112.06 to 186.68)	149.52 (116.13 to 183.42)	296.55 (229.07 to 363.25)	2,794.86 (2,118.97 to 3,516.72)	2,647.86 (2,058.47 to 3,306.53)	5,442.72 (4,221.43 to 6,723.66)	30.15 (12.27 to 57.63)	28.18 (12.17 to 51.99)	58.33 (24.43 to 109.32)
	2016	149.21 (113.75 to 189.66)	151.35 (117.48 to 186.38)	300.56 (232.90 to 366.62)	2,838.27 (2,163.29 to 3,567.28)	2,680.63 (2,101.61 to 3,331.93)	5,518.90 (4,251.38 to 6,773.99)	30.55 (12.51 to 59.38)	28.57 (12.23 to 52.97)	59.13 (24.82 to 110.72)
	2017	151.37 (115.26 to 190.53)	152.99 (119.46 to 187.10)	304.35 (235.78 to 369.84)	2,883.96 (2,181.11 to 3,611.96)	2,715.48 (2,118.31 to 3,363.35)	5,599.44 (4,326.13 to 6,888.76)	30.99 (12.54 to 59.27)	28.93 (12.66 to 53.75)	59.92 (25.04 to 112.91)
	2018	153.36 (115.98 to 193.03)	154.49 (121.08 to 187.77)	307.85 (238.69 to 373.96)	2,932.20 (2,218.51 to 3,670.11)	2,751.41 (2,133.83 to 3,415.58)	5,683.61 (4,414.37 to 7,037.05)	31.57 (12.77 to 60.84)	29.29 (12.30 to 56.10)	60.86 (24.99 to 114.99)
	2019	154.97 (117.33 to 194.16)	155.95 (121.46 to 189.63)	310.92 (239.78 to 377.35)	2,980.73 (2,245.23 to 3,753.37)	2,786.75 (2,152.64 to 3,474.49)	5,767.49 (4,454.35 to 7,183.09)	32.15 (13.12 to 61.72)	29.69 (12.44 to 56.23)	61.85 (25.72 to 117.75)
	2020	152.58 (119.02 to 196.49)	155.49 (120.45 to 189.95)	308.07 (241.22 to 383.12)	2,953.64 (2,263.96 to 3,689.66)	2,778.54 (2,179.49 to 3,435.49)	5,732.18 (4,448.01 to 7,070.00)	31.74 (13.56 to 60.07)	29.49 (12.37 to 54.57)	61.23 (25.92 to 113.67)
	2021	155.01 (121.07 to 197.35)	156.18 (119.86 to 191.83)	311.19 (242.71 to 382.69)	3,020.32 (2,288.83 to 3,775.84)	2,811.63 (2,171.38 to 3,539.80)	5,831.94 (4,484.75 to 7,229.11)	32.53 (13.51 to 59.98)	29.84 (12.73 to 55.46)	62.37 (26.26 to 115.00)
	2022	162.51 (161.26 to 163.75)	167.44 (165.69 to 168.74)	329.95 (327.91 to 331.86)	3,183.44 (3,165.96 to 3,204.75)	3,126.90 (3,114.83 to 3,138.98)	6,310.34 (6,287.98 to 6,335.82)	34.19 (33.94 to 34.45)	33.19 (33.05 to 33.35)	67.38 (67.11 to 67.70)
	2023	164.41 (163.27 to 165.66)	170.02 (168.26 to 171.42)	334.43 (332.49 to 336.36)	3,243.42 (3,224.14 to 3,264.11)	3,194.13 (3,181.56 to 3,205.95)	6,437.55 (6,413.69 to 6,462.23)	34.82 (34.56 to 35.09)	33.89 (33.75 to 34.06)	68.72 (68.41 to 69.03)
	2024	165.95 (164.60 to 167.30)	171.97 (170.13 to 173.41)	337.92 (335.85 to 339.94)	3,300.65 (3,280.72 to 3,322.58)	3,261.27 (3,247.19 to 3,274.95)	6,561.92 (6,536.35 to 6,588.79)	35.40 (35.13 to 35.69)	34.61 (34.44 to 34.78)	70.02 (69.70 to 70.35)
	2025	167.32 (166.07 to 168.77)	173.91 (172.00 to 175.42)	341.23 (339.03 to 343.17)	3,356.21 (3,337.00 to 3,380.51)	3,329.28 (3,313.69 to 3,343.19)	6,685.49 (6,660.43 to 6,716.10)	36.02 (35.74 to 36.30)	35.28 (35.10 to 35.47)	71.31 (70.96 to 71.66)
	2026	168.45 (167.07 to 170.00)	175.78 (173.79 to 177.36)	344.23 (341.88 to 346.37)	3,412.18 (3,389.89 to 3,437.34)	3,394.63 (3,377.81 to 3,408.96)	6,806.81 (6,778.30 to 6,837.06)	36.58 (36.30 to 36.85)	35.98 (35.78 to 36.17)	72.56 (72.19 to 72.91)
	2027	169.52 (168.08 to 170.85)	177.91 (175.90 to 179.49)	347.43 (344.81 to 349.75)	3,463.27 (3,442.98 to 3,488.34)	3,458.57 (3,443.30 to 3,473.28)	6,921.84 (6,892.56 to 6,952.98)	37.12 (36.83 to 37.42)	36.65 (36.45 to 36.85)	73.76 (73.41 to 74.13)
	2028	170.57 (169.05 to 172.13)	179.45 (177.46 to 181.01)	350.03 (347.65 to 352.27)	3,511.98 (3,488.79 to 3,537.53)	3,518.48 (3,501.61 to 3,534.69)	7,030.46 (6,999.47 to 7,061.11)	37.61 (37.31 to 37.90)	37.24 (37.04 to 37.48)	74.85 (74.49 to 75.22)
	2029	171.32 (169.91 to 172.87)	180.98 (178.82 to 182.60)	352.30 (349.81 to 354.52)	3,558.14 (3,534.91 to 3,584.27)	3,579.98 (3,561.10 to 3,597.16)	7,138.12 (7,104.29 to 7,171.41)	38.06 (37.76 to 38.37)	37.86 (37.63 to 38.11)	75.92 (75.58 to 76.33)
	2030	171.87 (170.48 to 173.36)	182.43 (180.45 to 183.93)	354.30 (351.81 to 356.61)	3,603.73 (3,580.93 to 3,631.55)	3,639.87 (3,620.08 to 3,658.66)	7,243.60 (7,210.80 to 7,278.23)	38.54 (38.22 to 38.86)	38.47 (38.23 to 38.73)	77.02 (76.65 to 77.42)
	2031	172.44 (170.97 to 174.15)	183.72 (181.56 to 185.39)	356.16 (353.46 to 358.69)	3,648.17 (3,624.28 to 3,676.60)	3,700.47 (3,678.39 to 3,720.27)	7,348.63 (7,313.42 to 7,385.30)	38.96 (38.65 to 39.29)	39.09 (38.85 to 39.37)	78.06 (77.66 to 78.47)
	2032	173.06 (171.62 to 174.73)	185.10 (182.84 to 186.68)	358.16 (355.48 to 360.59)	3,692.13 (3,669.72 to 3,721.00)	3,756.34 (3,735.99 to 3,778.38)	7,448.47 (7,413.16 to 7,487.30)	39.42 (39.11 to 39.74)	39.69 (39.45 to 39.97)	79.11 (78.72 to 79.53)
	2033	173.69 (172.12 to 175.57)	186.41 (184.02 to 188.05)	360.10 (357.18 to 362.94)	3,733.26 (3,707.56 to 3,761.55)	3,812.63 (3,791.63 to 3,834.00)	7,545.88 (7,506.81 to 7,584.38)	39.79 (39.46 to 40.11)	40.27 (40.02 to 40.56)	80.06 (79.64 to 80.47)
	2034	174.00 (172.49 to 175.77)	187.53 (184.95 to 189.27)	361.53 (358.53 to 364.30)	3,769.61 (3,743.39 to 3,797.38)	3,866.31 (3,843.49 to 3,889.81)	7,635.92 (7,595.69 to 7,675.50)	40.15 (39.81 to 40.47)	40.82 (40.56 to 41.12)	80.97 (80.56 to 81.42)
	2035	174.37 (172.79 to 176.30)	188.55 (185.95 to 190.19)	362.92 (359.80 to 365.70)	3,804.64 (3,779.81 to 3,834.50)	3,919.53 (3,894.33 to 3,943.70)	7,724.17 (7,683.84 to 7,764.62)	40.50 (40.18 to 40.82)	41.35 (41.08 to 41.66)	81.85 (81.42 to 82.30)
	2036	174.57 (173.00 to 176.54)	189.90 (187.42 to 191.60)	364.47 (361.57 to 367.31)	3,836.62 (3,812.33 to 3,866.61)	3,971.62 (3,944.66 to 3,996.65)	7,808.24 (7,765.99 to 7,850.04)	40.78 (40.47 to 41.11)	41.88 (41.61 to 42.18)	82.66 (82.22 to 83.12)
	2037	175.04 (173.45 to 177.00)	191.06 (188.56 to 192.77)	366.09 (363.16 to 368.90)	3,870.94 (3,846.94 to 3,901.56)	4,019.89 (3,994.19 to 4,046.16)	7,890.83 (7,850.29 to 7,935.52)	41.13 (40.81 to 41.45)	42.39 (42.12 to 42.70)	83.52 (83.08 to 83.97)
	2038	175.13 (173.49 to 177.11)	192.44 (189.93 to 194.16)	367.58 (364.49 to 370.44)	3,900.37 (3,875.00 to 3,931.35)	4,067.74 (4,041.60 to 4,094.18)	7,968.11 (7,925.31 to 8,011.42)	41.39 (41.07 to 41.73)	42.88 (42.62 to 43.20)	84.27 (83.84 to 84.72)
	2039	175.50 (173.77 to 177.53)	193.32 (190.85 to 195.08)	368.82 (365.76 to 371.84)	3,932.06 (3,904.23 to 3,961.34)	4,113.16 (4,085.70 to 4,140.40)	8,045.22 (7,999.90 to 8,087.62)	41.65 (41.33 to 41.97)	43.34 (43.07 to 43.66)	84.99 (84.55 to 85.44)
	2040	175.61 (173.77 to 177.63)	194.34 (191.78 to 196.29)	369.95 (366.82 to 372.92)	3,956.20 (3,931.05 to 3,987.47)	4,159.37 (4,129.17 to 4,188.54)	8,115.58 (8,072.13 to 8,160.47)	41.87 (41.58 to 42.21)	43.80 (43.52 to 44.12)	85.66 (85.23 to 86.12)
	2041	175.56 (173.79 to 177.53)	195.49 (192.95 to 197.48)	371.05 (367.67 to 374.01)	3,977.88 (3,952.95 to 4,010.22)	4,205.74 (4,176.06 to 4,235.84)	8,183.62 (8,139.45 to 8,230.61)	42.04 (41.72 to 42.37)	44.24 (43.96 to 44.57)	86.28 (85.86 to 86.76)
	2042	175.75 (173.96 to 177.74)	196.41 (193.86 to 198.32)	372.16 (368.63 to 375.07)	4,002.18 (3,977.67 to 4,034.84)	4,245.94 (4,217.27 to 4,273.73)	8,248.12 (8,203.37 to 8,293.56)	42.26 (41.95 to 42.62)	44.67 (44.39 to 45.00)	86.94 (86.51 to 87.41)
	2043	175.63 (173.88 to 177.65)	197.30 (194.62 to 199.32)	372.93 (369.64 to 375.86)	4,022.85 (3,997.60 to 4,055.32)	4,286.62 (4,257.35 to 4,314.85)	8,309.46 (8,263.16 to 8,356.14)	42.42 (42.11 to 42.78)	45.09 (44.80 to 45.43)	87.51 (87.08 to 87.98)
	2044	175.49 (173.78 to 177.47)	198.33 (195.94 to 200.25)	373.83 (370.75 to 376.83)	4,041.79 (4,017.19 to 4,071.87)	4,327.80 (4,296.76 to 4,356.10)	8,369.59 (8,321.44 to 8,415.79)	42.55 (42.24 to 42.92)	45.47 (45.19 to 45.82)	88.02 (87.57 to 88.51)
	2045	175.14 (173.39 to 177.06)	199.01 (196.56 to 200.98)	374.14 (371.12 to 377.21)	4,056.55 (4,030.55 to 4,088.40)	4,367.19 (4,333.98 to 4,397.38)	8,423.74 (8,376.01 to 8,471.46)	42.67 (42.36 to 43.05)	45.84 (45.53 to 46.19)	88.51 (88.07 to 89.00)
	2046	174.78 (173.02 to 176.87)	199.63 (197.10 to 201.69)	374.41 (371.18 to 377.52)	4,067.94 (4,041.88 to 4,101.16)	4,403.27 (4,370.21 to 4,436.35)	8,471.22 (8,423.33 to 8,521.43)	42.72 (42.40 to 43.09)	46.20 (45.90 to 46.56)	88.92 (88.47 to 89.42)
	2047	174.48 (172.70 to 176.47)	200.47 (197.83 to 202.48)	374.95 (371.75 to 378.00)	4,081.40 (4,056.85 to 4,115.41)	4,438.43 (4,406.67 to 4,471.12)	8,519.83 (8,471.27 to 8,569.67)	42.82 (42.50 to 43.21)	46.55 (46.23 to 46.91)	89.37 (88.90 to 89.90)
	2048	173.93 (172.19 to 175.88)	201.08 (198.59 to 203.13)	375.02 (371.85 to 378.08)	4,088.07 (4,061.56 to 4,121.65)	4,471.05 (4,438.79 to 4,502.98)	8,559.13 (8,508.88 to 8,611.42)	42.87 (42.54 to 43.26)	46.87 (46.56 to 47.23)	89.74 (89.27 to 90.25)
	2049	173.31 (171.67 to 175.27)	201.54 (198.86 to 203.68)	374.85 (371.69 to 377.86)	4,094.40 (4,068.26 to 4,125.85)	4,502.37 (4,468.71 to 4,535.05)	8,596.77 (8,546.52 to 8,646.79)	42.86 (42.54 to 43.25)	47.17 (46.85 to 47.53)	90.03 (89.56 to 90.55)
	2050	172.55 (170.93 to 174.48)	201.66 (198.75 to 203.85)	374.21 (370.97 to 377.26)	4,094.56 (4,067.26 to 4,126.35)	4,531.50 (4,497.59 to 4,564.93)	8,626.06 (8,576.16 to 8,678.88)	42.81 (42.51 to 43.18)	47.45 (47.12 to 47.81)	90.26 (89.81 to 90.82)
Bangladesh	1990	161,082.25 (142,202.36 to 180,749.95)	242,350.85 (219,820.24 to 269,239.82)	403,433.11 (366,376.53 to 444,348.03)	2,889,470.04 (2,614,403.47 to 3,161,703.73)	4,199,194.61 (3,926,296.47 to 4,464,175.08)	7,088,664.65 (6,577,347.48 to 7,552,960.93)	40,319.66 (22,650.64 to 68,754.47)	51,710.02 (27,427.16 to 90,740.88)	92,029.67 (49,913.01 to 159,665.45)
	1991	150,930.74 (134,550.83 to 168,167.18)	226,643.55 (205,955.52 to 251,891.24)	377,574.29 (343,490.54 to 419,097.38)	2,706,475.89 (2,465,937.56 to 2,934,590.92)	3,911,157.32 (3,653,699.06 to 4,166,835.92)	6,617,633.22 (6,139,065.44 to 7,054,510.85)	38,399.13 (21,920.98 to 66,035.42)	48,720.52 (26,132.39 to 86,085.03)	87,119.65 (48,647.76 to 151,619.34)
	1992	140,829.24 (125,652.40 to 157,888.99)	210,923.71 (191,823.60 to 235,473.98)	351,752.96 (319,150.53 to 389,480.81)	2,526,906.70 (2,315,488.77 to 2,737,751.87)	3,628,497.46 (3,378,024.44 to 3,847,680.33)	6,155,404.16 (5,700,129.87 to 6,581,012.19)	36,383.63 (20,519.00 to 61,278.24)	45,685.71 (24,252.10 to 80,090.03)	82,069.34 (45,642.62 to 141,410.46)
	1993	131,082.78 (117,309.43 to 146,349.59)	195,804.43 (177,502.37 to 217,478.01)	326,887.21 (295,897.43 to 363,391.42)	2,354,749.94 (2,161,577.93 to 2,550,900.08)	3,360,004.91 (3,127,913.24 to 3,581,598.65)	5,714,754.85 (5,284,724.63 to 6,123,035.24)	34,531.30 (19,293.84 to 57,745.93)	42,691.80 (22,855.72 to 74,072.89)	77,223.10 (42,766.98 to 132,213.40)
	1994	121,912.22 (108,645.58 to 137,200.99)	181,609.74 (162,860.27 to 203,202.40)	303,521.96 (272,808.94 to 339,024.57)	2,193,414.99 (2,012,488.15 to 2,377,654.67)	3,111,519.80 (2,868,104.73 to 3,342,136.88)	5,304,934.79 (4,875,866.52 to 5,708,957.30)	32,747.50 (18,832.54 to 54,619.73)	40,011.77 (21,312.03 to 69,115.61)	72,759.27 (40,718.85 to 123,777.25)
	1995	113,572.55 (100,368.94 to 128,066.63)	168,774.29 (150,131.33 to 192,040.73)	282,346.84 (253,116.38 to 319,672.75)	2,047,646.92 (1,865,810.87 to 2,227,255.92)	2,891,434.67 (2,637,887.93 to 3,135,316.55)	4,939,081.60 (4,522,743.62 to 5,336,882.63)	31,111.41 (17,828.49 to 52,393.94)	37,515.87 (20,088.57 to 65,155.94)	68,627.28 (38,793.88 to 117,118.51)
	1996	105,396.42 (93,349.37 to 117,955.60)	155,876.80 (138,438.60 to 176,623.38)	261,273.22 (234,442.51 to 294,078.87)	1,899,866.66 (1,732,654.00 to 2,060,224.91)	2,671,575.72 (2,438,269.80 to 2,895,151.31)	4,571,442.38 (4,190,196.24 to 4,928,803.85)	29,367.54 (16,881.20 to 48,300.78)	35,119.23 (19,300.56 to 60,608.33)	64,486.77 (36,676.83 to 107,980.68)
	1997	97,102.46 (86,664.25 to 108,616.93)	142,385.50 (127,755.87 to 160,899.36)	239,487.96 (215,596.31 to 268,611.18)	1,743,561.52 (1,590,255.06 to 1,890,556.18)	2,439,879.55 (2,238,322.08 to 2,641,134.68)	4,183,441.06 (3,835,922.18 to 4,512,454.95)	27,552.40 (15,882.07 to 45,197.15)	32,482.34 (17,909.95 to 55,960.70)	60,034.74 (34,267.75 to 100,443.61)
	1998	89,522.91 (79,957.86 to 100,081.02)	130,110.36 (116,293.16 to 147,117.06)	219,633.27 (198,658.96 to 246,052.71)	1,601,390.75 (1,458,559.31 to 1,733,789.31)	2,231,966.16 (2,047,748.21 to 2,412,573.64)	3,833,356.91 (3,517,356.17 to 4,142,633.28)	25,777.45 (14,636.66 to 42,238.13)	30,154.67 (16,486.72 to 51,118.94)	55,932.12 (31,680.42 to 93,277.68)
	1999	83,496.18 (74,368.95 to 93,596.77)	120,902.36 (107,703.87 to 136,354.13)	204,398.54 (184,304.43 to 227,662.58)	1,497,896.19 (1,360,849.59 to 1,629,263.48)	2,086,785.76 (1,918,970.86 to 2,266,413.11)	3,584,681.95 (3,287,782.61 to 3,880,997.06)	24,434.70 (14,211.46 to 39,850.22)	28,510.76 (16,233.29 to 48,522.50)	52,945.45 (30,566.83 to 88,081.70)
	2000	79,908.59 (70,550.53 to 90,783.13)	116,688.32 (102,761.16 to 132,519.86)	196,596.91 (174,881.08 to 220,370.88)	1,459,751.09 (1,320,838.45 to 1,599,009.46)	2,047,075.30 (1,877,386.46 to 2,231,335.63)	3,506,826.39 (3,205,788.92 to 3,812,352.00)	23,800.33 (13,577.17 to 38,587.32)	27,974.10 (15,654.58 to 47,586.56)	51,774.43 (29,155.28 to 85,875.61)
	2001	79,332.89 (69,935.46 to 90,504.92)	120,262.70 (105,771.87 to 136,686.53)	199,595.59 (177,420.47 to 226,062.96)	1,480,790.49 (1,327,958.40 to 1,631,007.11)	2,143,761.27 (1,947,539.30 to 2,354,464.97)	3,624,551.76 (3,288,263.21 to 3,970,821.54)	23,951.60 (13,552.36 to 39,805.72)	28,931.10 (16,029.92 to 49,373.13)	52,882.69 (29,840.28 to 88,271.97)
	2002	81,022.46 (70,702.89 to 94,494.46)	130,555.41 (113,134.17 to 151,777.49)	211,577.87 (185,080.95 to 244,685.44)	1,527,894.18 (1,342,374.19 to 1,732,210.10)	2,343,011.12 (2,067,573.66 to 2,636,867.04)	3,870,905.30 (3,410,558.84 to 4,381,457.54)	24,395.51 (13,476.92 to 41,382.13)	30,940.01 (17,204.59 to 53,785.34)	55,335.51 (31,148.65 to 94,618.74)
	2003	83,857.47 (70,985.15 to 99,566.27)	143,575.83 (120,733.74 to 171,995.34)	227,433.30 (192,147.28 to 270,870.15)	1,587,637.62 (1,353,241.26 to 1,869,989.30)	2,588,234.59 (2,187,005.87 to 3,012,121.14)	4,175,872.21 (3,568,694.74 to 4,873,663.93)	24,929.44 (13,632.71 to 41,867.26)	33,537.99 (17,953.94 to 58,374.79)	58,467.43 (32,379.66 to 99,273.97)
	2004	86,632.44 (70,666.14 to 105,750.03)	155,124.33 (126,398.27 to 191,534.99)	241,756.78 (198,527.66 to 295,463.82)	1,645,250.84 (1,346,503.14 to 1,982,359.15)	2,815,825.34 (2,297,118.14 to 3,362,869.45)	4,461,076.18 (3,679,748.75 to 5,319,455.87)	25,465.23 (13,863.71 to 43,899.89)	35,882.34 (19,603.36 to 62,539.82)	61,347.57 (34,194.60 to 105,947.81)
	2005	88,051.89 (69,275.49 to 109,683.14)	160,788.84 (126,273.36 to 204,505.40)	248,840.74 (196,582.82 to 315,792.42)	1,684,779.06 (1,318,763.00 to 2,083,226.28)	2,954,594.44 (2,339,947.16 to 3,657,674.07)	4,639,373.50 (3,672,010.58 to 5,799,964.28)	25,862.02 (13,808.91 to 44,396.27)	37,310.57 (19,989.97 to 65,146.48)	63,172.59 (34,789.78 to 110,230.72)
	2006	88,378.21 (69,562.28 to 109,921.54)	161,967.94 (127,446.27 to 205,926.87)	250,346.15 (197,285.31 to 318,009.56)	1,709,253.93 (1,335,742.44 to 2,104,318.81)	3,022,053.55 (2,390,044.99 to 3,732,480.30)	4,731,307.48 (3,732,523.22 to 5,909,395.95)	25,796.49 (14,011.22 to 44,416.74)	37,906.44 (20,051.25 to 66,870.40)	63,702.93 (34,683.95 to 111,586.35)
	2007	88,745.60 (69,879.29 to 111,079.86)	163,084.56 (127,563.05 to 207,120.05)	251,830.16 (198,618.41 to 320,134.10)	1,732,984.72 (1,344,366.03 to 2,136,208.89)	3,086,914.93 (2,441,154.27 to 3,798,472.15)	4,819,899.65 (3,801,219.57 to 5,946,142.53)	25,963.08 (13,971.76 to 44,480.47)	38,332.96 (20,434.29 to 67,809.11)	64,296.04 (34,846.27 to 111,926.03)
	2008	89,094.48 (69,689.58 to 111,501.21)	164,108.82 (128,268.26 to 208,548.64)	253,203.29 (198,887.83 to 322,096.26)	1,755,786.43 (1,362,689.85 to 2,173,329.01)	3,149,204.68 (2,499,545.87 to 3,880,591.85)	4,904,991.11 (3,867,215.40 to 6,031,541.87)	25,961.88 (13,867.36 to 44,533.07)	38,858.24 (20,017.68 to 68,025.78)	64,820.12 (34,476.31 to 111,225.28)
	2009	89,361.79 (69,779.04 to 111,927.07)	164,998.44 (128,717.46 to 210,360.17)	254,360.23 (199,465.63 to 322,463.11)	1,777,445.23 (1,382,326.46 to 2,202,788.51)	3,208,822.43 (2,543,672.88 to 3,966,026.78)	4,986,267.66 (3,946,121.44 to 6,142,518.42)	26,017.97 (13,723.29 to 44,949.64)	39,301.74 (20,068.75 to 69,405.63)	65,319.71 (34,864.16 to 113,516.26)
	2010	89,490.41 (69,635.97 to 112,345.89)	165,711.24 (128,216.38 to 211,544.99)	255,201.66 (199,724.20 to 323,472.25)	1,797,843.91 (1,390,582.28 to 2,240,308.85)	3,265,699.36 (2,584,735.15 to 4,066,811.11)	5,063,543.27 (4,012,865.07 to 6,305,351.83)	25,967.06 (13,501.00 to 45,180.31)	39,679.57 (19,999.21 to 70,028.86)	65,646.63 (34,849.96 to 114,021.98)
	2011	89,102.97 (69,628.35 to 111,616.73)	165,574.37 (128,145.78 to 209,311.32)	254,677.34 (199,385.01 to 319,957.15)	1,809,084.90 (1,407,373.08 to 2,247,261.67)	3,307,052.62 (2,613,004.23 to 4,118,076.66)	5,116,137.51 (4,047,364.28 to 6,338,390.44)	25,958.43 (13,899.08 to 45,450.17)	40,077.00 (20,087.94 to 71,547.17)	66,035.43 (35,108.67 to 115,443.15)
	2012	88,025.62 (68,892.71 to 110,227.58)	164,192.75 (127,448.53 to 207,354.54)	252,218.37 (197,073.14 to 316,745.34)	1,806,383.54 (1,411,050.69 to 2,227,199.82)	3,324,057.08 (2,609,308.68 to 4,126,007.87)	5,130,440.62 (4,061,064.26 to 6,344,213.99)	25,669.67 (13,612.64 to 44,665.78)	40,028.05 (20,281.51 to 71,500.91)	65,697.73 (34,349.21 to 115,979.84)
	2013	86,498.88 (67,664.11 to 108,716.72)	161,977.21 (126,447.48 to 204,522.42)	248,476.09 (194,200.63 to 311,764.76)	1,793,942.93 (1,402,442.82 to 2,205,742.06)	3,323,736.10 (2,624,690.01 to 4,108,665.66)	5,117,679.03 (4,059,575.73 to 6,303,482.66)	25,283.74 (13,265.32 to 43,615.34)	39,915.37 (20,329.83 to 71,660.75)	65,199.11 (34,175.73 to 114,062.67)
	2014	84,773.22 (66,162.29 to 106,488.39)	159,368.50 (124,651.49 to 201,512.66)	244,141.72 (190,930.35 to 307,933.72)	1,776,235.95 (1,385,014.79 to 2,195,449.30)	3,313,796.68 (2,635,182.57 to 4,109,781.60)	5,090,032.63 (4,042,424.68 to 6,289,603.87)	24,935.06 (13,244.35 to 43,878.70)	39,702.84 (20,157.63 to 71,606.35)	64,637.90 (34,650.72 to 114,640.10)
	2015	83,119.94 (64,955.15 to 104,665.59)	156,829.69 (123,695.99 to 199,979.86)	239,949.63 (187,836.48 to 303,656.88)	1,758,847.37 (1,376,196.35 to 2,179,757.17)	3,302,988.93 (2,617,676.93 to 4,119,667.81)	5,061,836.30 (4,020,381.59 to 6,268,098.48)	24,552.22 (13,238.46 to 43,048.01)	39,508.48 (19,742.16 to 70,835.48)	64,060.70 (34,097.48 to 113,212.84)
	2016	81,293.76 (63,198.91 to 102,458.59)	154,306.44 (121,836.50 to 194,541.63)	235,600.20 (185,620.41 to 295,919.37)	1,736,969.89 (1,363,248.00 to 2,148,219.26)	3,286,855.80 (2,598,694.15 to 4,050,303.25)	5,023,825.69 (4,003,267.46 to 6,218,608.63)	24,197.71 (12,624.17 to 42,873.50)	39,204.39 (19,913.95 to 71,481.92)	63,402.10 (33,072.61 to 112,973.30)
	2017	79,141.88 (61,499.22 to 99,396.50)	151,455.03 (118,704.09 to 189,373.09)	230,596.91 (181,362.95 to 287,597.67)	1,706,911.62 (1,343,020.21 to 2,094,798.86)	3,258,474.24 (2,585,588.25 to 4,029,820.88)	4,965,385.86 (3,980,360.63 to 6,150,302.41)	23,642.94 (12,594.56 to 41,765.62)	38,729.36 (19,643.08 to 70,528.79)	62,372.29 (32,911.42 to 110,557.36)
	2018	77,097.60 (60,408.98 to 97,632.57)	148,333.93 (116,270.81 to 185,425.09)	225,431.53 (176,450.15 to 285,071.92)	1,677,092.35 (1,313,750.41 to 2,067,841.95)	3,224,768.27 (2,560,778.28 to 4,023,618.89)	4,901,860.62 (3,949,214.68 to 6,093,668.66)	23,156.25 (12,261.27 to 40,793.42)	38,192.88 (19,185.70 to 70,410.44)	61,349.13 (31,842.66 to 108,965.65)
	2019	75,607.85 (59,487.82 to 95,469.25)	145,018.43 (112,672.89 to 183,233.39)	220,626.28 (172,307.38 to 279,540.12)	1,656,668.50 (1,293,023.77 to 2,058,665.38)	3,193,571.42 (2,529,506.63 to 4,002,156.24)	4,850,239.91 (3,894,908.19 to 6,057,121.21)	22,799.34 (11,819.30 to 39,523.04)	37,771.32 (18,404.79 to 69,343.98)	60,570.66 (30,952.66 to 107,622.61)
	2020	74,815.98 (58,763.46 to 94,168.84)	141,228.62 (110,850.32 to 178,021.29)	216,044.60 (169,849.94 to 269,328.86)	1,648,755.90 (1,271,146.79 to 2,046,547.50)	3,165,984.02 (2,487,906.67 to 3,933,117.54)	4,814,739.92 (3,789,392.38 to 5,936,494.60)	22,484.99 (11,958.36 to 40,148.99)	37,388.28 (18,562.56 to 67,589.40)	59,873.27 (30,905.78 to 106,638.34)
	2021	74,530.24 (58,132.62 to 94,713.27)	141,414.75 (111,586.97 to 183,115.90)	215,944.98 (169,483.90 to 274,981.13)	1,661,609.24 (1,286,597.21 to 2,048,212.73)	3,214,477.36 (2,573,026.30 to 4,034,540.60)	4,876,086.60 (3,915,246.51 to 6,007,454.56)	22,664.10 (11,897.22 to 39,743.59)	37,848.68 (18,578.67 to 68,694.69)	60,512.78 (31,557.22 to 107,284.24)
	2022	77,314.97 (74,524.93 to 79,875.21)	138,507.02 (134,885.82 to 143,165.65)	215,821.99 (210,509.81 to 221,325.97)	1,697,724.05 (1,663,875.79 to 1,726,656.96)	3,245,742.61 (3,188,614.11 to 3,292,684.75)	4,943,466.67 (4,880,252.33 to 4,995,128.16)	23,299.31 (22,882.76 to 23,920.44)	38,353.27 (37,768.48 to 39,512.99)	61,652.58 (61,031.77 to 63,268.38)
	2023	77,506.09 (74,602.40 to 80,044.58)	143,760.44 (138,093.25 to 149,224.60)	221,266.53 (213,522.07 to 227,508.85)	1,719,653.29 (1,690,493.32 to 1,748,026.52)	3,341,478.68 (3,276,876.67 to 3,387,854.44)	5,061,131.97 (4,979,923.25 to 5,115,574.53)	23,571.03 (23,186.14 to 24,429.95)	39,466.83 (38,836.89 to 40,820.41)	63,037.87 (62,224.68 to 65,134.12)
	2024	77,568.32 (74,645.41 to 79,984.76)	144,255.00 (139,369.53 to 149,802.48)	221,823.32 (215,615.37 to 228,112.78)	1,727,648.11 (1,699,580.00 to 1,759,958.39)	3,391,771.58 (3,327,995.67 to 3,446,100.21)	5,119,419.69 (5,048,784.60 to 5,184,484.44)	23,742.25 (23,249.82 to 24,633.93)	40,034.29 (39,478.66 to 41,581.14)	63,776.54 (63,032.50 to 66,119.22)
	2025	77,933.34 (75,503.64 to 80,493.20)	143,824.16 (138,592.72 to 149,852.29)	221,757.50 (216,067.47 to 229,360.86)	1,756,505.43 (1,731,669.17 to 1,788,282.69)	3,447,754.11 (3,376,038.02 to 3,511,014.17)	5,204,259.55 (5,126,634.13 to 5,272,486.24)	24,072.53 (23,591.65 to 25,103.91)	40,780.07 (40,164.46 to 42,517.98)	64,852.59 (64,004.58 to 67,545.24)
	2026	78,362.63 (75,981.70 to 80,991.91)	142,967.64 (137,688.92 to 148,568.76)	221,330.27 (215,688.95 to 228,706.53)	1,784,163.78 (1,760,710.89 to 1,818,868.18)	3,493,407.19 (3,416,018.23 to 3,557,099.98)	5,277,570.97 (5,197,523.86 to 5,347,635.48)	24,373.75 (23,913.60 to 25,419.81)	41,256.63 (40,535.28 to 42,942.25)	65,630.38 (64,732.08 to 68,352.89)
	2027	78,592.73 (76,423.96 to 81,390.46)	142,124.87 (136,494.74 to 148,282.39)	220,717.60 (215,043.06 to 228,299.99)	1,805,795.40 (1,773,754.38 to 1,838,045.11)	3,552,869.50 (3,469,744.31 to 3,615,374.95)	5,358,664.91 (5,269,082.97 to 5,438,513.36)	24,681.90 (24,232.48 to 25,733.86)	41,946.76 (41,209.21 to 43,869.63)	66,628.66 (65,766.66 to 69,423.48)
	2028	78,357.65 (76,076.18 to 81,228.86)	140,859.66 (135,439.57 to 146,920.04)	219,217.31 (213,579.44 to 226,966.40)	1,818,939.77 (1,789,492.92 to 1,854,295.05)	3,602,124.21 (3,523,044.08 to 3,661,766.24)	5,421,063.98 (5,332,880.79 to 5,499,081.73)	24,845.39 (24,411.76 to 25,888.30)	42,474.54 (41,738.52 to 44,332.74)	67,319.92 (66,444.70 to 70,049.23)
	2029	77,803.98 (75,477.40 to 80,514.96)	139,156.35 (133,318.24 to 144,763.07)	216,960.33 (211,269.26 to 223,770.80)	1,839,227.90 (1,811,668.77 to 1,874,414.22)	3,648,824.78 (3,570,324.93 to 3,730,908.69)	5,488,052.68 (5,396,895.02 to 5,583,055.89)	25,081.97 (24,659.34 to 26,112.30)	43,112.00 (42,245.91 to 45,118.35)	68,193.97 (67,195.36 to 71,089.97)
	2030	77,264.99 (75,016.33 to 79,652.23)	137,661.59 (131,532.38 to 143,366.40)	214,926.58 (208,765.60 to 221,958.65)	1,862,204.41 (1,834,255.99 to 1,896,409.55)	3,706,652.12 (3,606,390.21 to 3,786,182.93)	5,568,856.53 (5,464,905.85 to 5,667,466.69)	25,350.80 (24,922.31 to 26,378.90)	43,707.09 (42,845.86 to 45,899.47)	69,057.89 (68,026.23 to 72,150.78)
	2031	76,701.66 (74,500.13 to 78,940.71)	135,671.19 (128,938.28 to 141,585.78)	212,372.85 (205,637.90 to 219,131.36)	1,875,000.62 (1,842,044.68 to 1,917,717.02)	3,747,630.65 (3,656,469.72 to 3,825,648.37)	5,622,631.27 (5,512,800.88 to 5,728,547.76)	25,631.38 (25,068.47 to 26,760.25)	44,102.89 (43,277.10 to 46,319.70)	69,734.27 (68,610.73 to 72,820.77)
	2032	75,869.68 (73,859.79 to 77,989.64)	133,134.50 (126,420.87 to 139,267.11)	209,004.18 (202,670.75 to 215,962.20)	1,888,106.09 (1,860,587.60 to 1,923,669.06)	3,769,115.61 (3,665,838.82 to 3,845,874.78)	5,657,221.70 (5,546,098.74 to 5,751,978.07)	25,748.30 (25,172.74 to 26,906.52)	44,322.32 (43,310.43 to 46,386.36)	70,070.62 (68,839.75 to 73,230.96)
	2033	74,959.15 (72,983.17 to 76,985.46)	130,677.12 (124,362.62 to 136,265.11)	205,636.26 (198,640.92 to 212,008.75)	1,903,697.80 (1,874,120.65 to 1,936,344.57)	3,823,189.51 (3,717,496.60 to 3,910,995.20)	5,726,887.31 (5,615,549.05 to 5,832,674.29)	25,918.36 (25,368.58 to 27,121.18)	44,949.16 (43,927.21 to 47,098.33)	70,867.52 (69,633.66 to 74,016.78)
	2034	74,212.77 (72,059.79 to 76,269.55)	127,892.39 (121,265.57 to 133,537.75)	202,105.17 (194,902.16 to 208,374.93)	1,912,747.56 (1,880,753.18 to 1,947,346.96)	3,827,603.16 (3,717,296.39 to 3,916,447.78)	5,740,350.72 (5,625,201.13 to 5,847,351.89)	26,095.49 (25,529.69 to 27,214.93)	44,918.22 (43,934.89 to 47,140.92)	71,013.72 (69,704.98 to 74,151.38)
	2035	73,142.45 (70,779.83 to 75,292.21)	124,893.07 (117,545.24 to 130,750.18)	198,035.52 (190,422.75 to 204,396.59)	1,939,875.78 (1,908,829.09 to 1,974,751.68)	3,867,119.13 (3,763,581.31 to 3,953,225.72)	5,806,994.91 (5,688,848.14 to 5,917,818.97)	26,300.15 (25,893.64 to 27,364.90)	45,362.77 (44,340.38 to 47,554.09)	71,662.92 (70,459.07 to 74,728.21)
	2036	72,110.67 (69,980.15 to 74,298.91)	121,927.74 (115,306.20 to 128,028.47)	194,038.41 (186,132.87 to 200,746.70)	1,952,416.31 (1,921,003.56 to 1,987,268.55)	3,892,115.40 (3,792,570.47 to 3,979,762.29)	5,844,531.72 (5,723,799.79 to 5,955,952.59)	26,461.58 (25,999.38 to 27,507.57)	45,582.19 (44,675.32 to 47,804.71)	72,043.77 (70,909.86 to 75,121.19)
	2037	70,842.02 (68,467.73 to 72,867.01)	118,514.10 (111,818.86 to 125,048.72)	189,356.12 (181,762.53 to 196,535.59)	1,974,171.66 (1,938,391.07 to 2,018,890.98)	3,905,569.90 (3,801,785.94 to 3,989,216.52)	5,879,741.56 (5,758,835.77 to 5,984,616.06)	26,676.68 (26,228.97 to 27,637.34)	45,715.66 (44,809.75 to 47,847.38)	72,392.34 (71,200.95 to 75,366.90)
	2038	69,745.91 (67,471.12 to 71,986.78)	115,723.17 (108,895.18 to 122,451.51)	185,469.08 (177,782.73 to 193,102.79)	1,992,352.63 (1,957,692.50 to 2,034,696.93)	3,958,512.67 (3,848,821.06 to 4,051,098.47)	5,950,865.29 (5,829,214.52 to 6,067,752.23)	26,848.86 (26,429.50 to 27,759.38)	46,303.15 (45,180.29 to 48,421.38)	73,152.01 (71,893.79 to 76,072.46)
	2039	68,292.13 (65,861.05 to 70,731.10)	112,290.66 (104,856.83 to 119,246.84)	180,582.79 (172,217.98 to 188,374.72)	2,002,596.04 (1,968,743.37 to 2,043,208.47)	3,968,580.22 (3,855,993.41 to 4,065,943.99)	5,971,176.27 (5,841,130.42 to 6,088,825.06)	26,954.55 (26,522.93 to 27,861.62)	46,417.76 (45,278.19 to 48,549.55)	73,372.31 (72,126.82 to 76,228.20)
	2040	66,975.10 (64,619.31 to 69,503.23)	109,481.71 (102,183.40 to 116,453.18)	176,456.80 (168,304.85 to 184,697.52)	2,002,262.17 (1,967,196.47 to 2,044,284.43)	3,980,485.57 (3,880,192.78 to 4,071,507.49)	5,982,747.74 (5,867,719.63 to 6,092,487.83)	26,910.23 (26,499.76 to 27,787.13)	46,509.51 (45,453.18 to 48,537.93)	73,419.74 (72,211.37 to 76,214.43)
	2041	65,310.28 (62,796.39 to 68,087.71)	106,492.02 (99,100.19 to 113,976.92)	171,802.30 (163,368.62 to 180,761.50)	2,019,865.30 (1,987,660.53 to 2,058,456.92)	3,989,528.16 (3,872,352.06 to 4,079,866.09)	6,009,393.46 (5,885,225.13 to 6,114,578.02)	27,054.88 (26,632.78 to 27,914.18)	46,561.25 (45,490.66 to 48,555.88)	73,616.14 (72,403.94 to 76,414.97)
	2042	63,856.54 (61,195.35 to 66,652.62)	103,415.77 (95,848.70 to 111,419.66)	167,272.31 (158,434.58 to 176,383.63)	2,022,166.56 (1,989,289.05 to 2,061,212.54)	3,996,543.46 (3,896,406.32 to 4,083,007.33)	6,018,710.02 (5,900,263.28 to 6,119,592.44)	27,083.49 (26,684.01 to 27,914.53)	46,570.62 (45,513.90 to 48,443.45)	73,654.11 (72,425.00 to 76,387.62)
	2043	62,593.25 (59,841.79 to 65,474.26)	100,362.38 (92,758.00 to 108,081.10)	162,955.63 (153,901.46 to 172,218.67)	2,032,236.03 (1,999,395.26 to 2,069,581.64)	4,002,834.71 (3,912,596.69 to 4,086,005.57)	6,035,070.74 (5,933,429.51 to 6,135,107.99)	27,146.93 (26,737.60 to 28,001.37)	46,559.76 (45,641.64 to 48,479.33)	73,706.69 (72,599.98 to 76,414.93)
	2044	60,895.95 (57,791.28 to 63,832.22)	97,597.87 (89,828.73 to 105,282.86)	158,493.83 (149,132.28 to 167,910.65)	2,035,271.11 (2,007,136.88 to 2,069,298.65)	3,999,913.39 (3,910,946.87 to 4,083,376.20)	6,035,184.50 (5,937,562.58 to 6,127,754.48)	27,165.93 (26,779.89 to 27,957.13)	46,502.12 (45,644.54 to 48,326.39)	73,668.05 (72,617.12 to 76,248.57)
	2045	59,558.30 (56,458.47 to 62,695.19)	95,012.25 (86,573.53 to 103,085.72)	154,570.55 (144,661.93 to 164,070.59)	2,043,962.27 (2,013,602.60 to 2,076,053.85)	4,002,813.80 (3,909,588.95 to 4,084,367.71)	6,046,776.06 (5,942,201.32 to 6,137,377.56)	27,208.22 (26,809.97 to 27,974.38)	46,471.56 (45,568.33 to 48,241.65)	73,679.78 (72,595.47 to 76,234.69)
	2046	58,192.11 (54,751.17 to 61,433.76)	92,311.70 (84,216.77 to 100,669.18)	150,503.81 (140,523.31 to 160,394.13)	2,033,671.52 (2,001,095.11 to 2,069,919.46)	4,003,187.14 (3,916,239.26 to 4,086,508.25)	6,036,858.66 (5,938,368.10 to 6,131,040.96)	27,033.40 (26,642.09 to 27,805.72)	46,413.18 (45,497.24 to 48,180.00)	73,446.58 (72,372.70 to 75,911.07)
	2047	56,757.24 (53,300.23 to 60,142.88)	90,152.60 (82,459.13 to 98,405.29)	146,909.84 (137,398.26 to 157,501.48)	2,039,657.23 (2,004,689.49 to 2,072,259.00)	3,997,641.09 (3,910,831.12 to 4,075,920.77)	6,037,298.32 (5,937,043.68 to 6,125,545.12)	27,054.77 (26,681.52 to 27,813.50)	46,298.47 (45,461.95 to 48,004.29)	73,353.24 (72,305.73 to 75,769.39)
	2048	55,491.37 (52,133.27 to 58,971.78)	87,839.56 (79,955.55 to 95,891.94)	143,330.93 (133,914.43 to 153,827.60)	2,039,775.38 (2,008,623.68 to 2,070,439.11)	3,986,521.08 (3,901,971.31 to 4,063,763.35)	6,026,296.46 (5,927,572.63 to 6,113,459.82)	27,029.95 (26,671.93 to 27,762.55)	46,156.47 (45,336.41 to 47,814.19)	73,186.42 (72,206.59 to 75,517.16)
	2049	54,397.42 (50,865.82 to 57,831.86)	85,516.04 (77,544.51 to 93,381.87)	139,913.46 (130,072.60 to 150,601.08)	2,043,778.87 (2,013,952.26 to 2,073,258.92)	3,973,229.48 (3,879,235.31 to 4,051,873.32)	6,017,008.35 (5,911,476.77 to 6,105,321.56)	27,008.99 (26,609.97 to 27,751.18)	45,958.63 (45,173.62 to 47,599.53)	72,967.61 (71,969.83 to 75,332.79)
	2050	53,218.68 (49,499.64 to 56,722.63)	83,253.90 (75,107.80 to 91,266.79)	136,472.58 (126,829.90 to 147,282.92)	2,035,724.65 (2,006,449.02 to 2,065,187.12)	3,962,776.00 (3,882,156.92 to 4,038,109.25)	5,998,500.65 (5,903,292.69 to 6,083,408.06)	26,872.15 (26,504.57 to 27,581.18)	45,802.22 (44,996.82 to 47,400.46)	72,674.38 (71,709.53 to 74,962.05)
Barbados	1990	28.60 (22.73 to 35.64)	37.76 (30.12 to 47.27)	66.37 (53.08 to 82.73)	568.21 (438.47 to 710.34)	814.68 (643.91 to 1,020.70)	1,382.89 (1,086.87 to 1,725.96)	9.58 (4.26 to 17.44)	12.88 (6.20 to 22.82)	22.46 (10.34 to 40.13)
	1991	28.34 (22.57 to 35.23)	37.26 (29.74 to 46.31)	65.60 (52.51 to 81.06)	569.92 (444.92 to 711.69)	814.41 (647.87 to 1,013.06)	1,384.32 (1,093.55 to 1,720.02)	9.61 (4.26 to 17.43)	12.84 (6.12 to 22.73)	22.44 (10.49 to 39.83)
	1992	28.05 (22.38 to 34.87)	36.73 (29.34 to 45.38)	64.78 (51.85 to 80.17)	570.21 (446.48 to 711.25)	812.58 (646.23 to 1,007.29)	1,382.79 (1,095.07 to 1,717.27)	9.57 (4.22 to 17.70)	12.77 (6.09 to 22.32)	22.34 (10.40 to 39.82)
	1993	27.73 (22.10 to 34.70)	36.20 (28.95 to 44.60)	63.93 (51.17 to 79.72)	569.26 (444.00 to 707.25)	809.51 (641.01 to 1,004.72)	1,378.77 (1,092.42 to 1,706.07)	9.54 (4.09 to 17.55)	12.68 (5.99 to 22.57)	22.22 (10.24 to 39.65)
	1994	27.39 (21.79 to 34.29)	35.67 (28.53 to 44.26)	63.06 (50.42 to 78.78)	567.42 (441.80 to 704.39)	805.68 (636.39 to 998.19)	1,373.09 (1,088.31 to 1,697.19)	9.45 (4.08 to 17.41)	12.63 (5.89 to 23.01)	22.08 (10.12 to 39.69)
	1995	27.06 (21.49 to 33.86)	35.17 (28.16 to 43.43)	62.22 (49.68 to 77.52)	565.13 (438.88 to 702.52)	801.58 (629.62 to 999.83)	1,366.71 (1,073.18 to 1,691.74)	9.35 (4.05 to 17.35)	12.48 (5.98 to 22.11)	21.83 (10.18 to 39.51)
	1996	26.64 (21.09 to 33.25)	34.62 (27.99 to 42.71)	61.27 (49.01 to 75.88)	560.86 (437.16 to 697.90)	795.30 (630.38 to 992.39)	1,356.16 (1,074.32 to 1,686.48)	9.24 (3.97 to 17.02)	12.37 (5.98 to 22.06)	21.61 (10.06 to 39.20)
	1997	26.12 (20.82 to 32.44)	34.02 (27.52 to 41.74)	60.14 (48.24 to 74.13)	553.98 (430.67 to 687.00)	786.04 (623.52 to 977.11)	1,340.01 (1,061.57 to 1,663.75)	9.12 (3.91 to 16.93)	12.16 (5.75 to 22.05)	21.28 (9.85 to 38.73)
	1998	25.59 (20.39 to 31.71)	33.42 (27.08 to 41.07)	59.00 (47.34 to 72.54)	546.32 (424.56 to 678.97)	775.96 (614.42 to 964.49)	1,322.28 (1,047.18 to 1,636.21)	8.94 (3.82 to 16.54)	11.96 (5.71 to 21.21)	20.90 (9.68 to 37.85)
	1999	25.11 (19.85 to 31.01)	32.88 (26.60 to 40.56)	58.00 (46.37 to 71.47)	539.87 (422.26 to 671.18)	767.33 (605.68 to 947.68)	1,307.20 (1,034.08 to 1,620.51)	8.82 (3.81 to 16.14)	11.84 (5.60 to 21.25)	20.66 (9.51 to 37.28)
	2000	24.79 (19.49 to 30.53)	32.48 (26.22 to 40.16)	57.27 (45.77 to 70.40)	536.49 (417.59 to 668.63)	762.56 (602.04 to 946.67)	1,299.05 (1,026.79 to 1,613.47)	8.74 (3.80 to 16.02)	11.80 (5.38 to 21.16)	20.54 (9.35 to 37.19)
	2001	24.60 (19.41 to 30.15)	32.17 (26.07 to 39.68)	56.77 (45.33 to 69.79)	535.99 (417.42 to 667.32)	761.39 (601.49 to 943.87)	1,297.38 (1,028.22 to 1,608.87)	8.74 (3.83 to 16.22)	11.79 (5.53 to 21.56)	20.53 (9.27 to 37.31)
	2002	24.47 (19.44 to 30.02)	31.91 (25.87 to 39.16)	56.38 (45.21 to 69.01)	536.57 (422.42 to 669.03)	761.63 (605.23 to 942.48)	1,298.20 (1,033.52 to 1,610.79)	8.75 (3.76 to 16.35)	11.81 (5.59 to 21.05)	20.56 (9.43 to 36.94)
	2003	24.37 (19.34 to 29.94)	31.70 (25.47 to 38.75)	56.06 (44.94 to 68.77)	537.81 (424.34 to 669.20)	762.94 (604.45 to 944.40)	1,300.75 (1,035.50 to 1,614.95)	8.78 (3.74 to 16.47)	11.86 (5.60 to 20.82)	20.64 (9.60 to 37.09)
	2004	24.30 (19.04 to 29.75)	31.55 (25.36 to 38.67)	55.85 (44.86 to 68.58)	539.59 (425.69 to 673.52)	765.34 (600.11 to 950.38)	1,304.93 (1,036.73 to 1,623.54)	8.81 (3.72 to 16.53)	11.90 (5.60 to 21.02)	20.72 (9.43 to 37.19)
	2005	24.25 (18.96 to 29.69)	31.50 (25.41 to 38.61)	55.75 (44.76 to 68.61)	541.97 (426.06 to 676.81)	769.00 (600.98 to 959.46)	1,310.97 (1,038.66 to 1,635.17)	8.86 (3.73 to 16.74)	11.96 (5.68 to 21.43)	20.81 (9.51 to 38.20)
	2006	24.19 (18.98 to 29.52)	31.47 (25.50 to 38.71)	55.66 (44.78 to 68.26)	544.37 (429.99 to 679.19)	773.08 (607.80 to 965.30)	1,317.45 (1,047.52 to 1,643.82)	8.90 (3.84 to 16.78)	12.04 (5.78 to 21.45)	20.94 (9.64 to 38.01)
	2007	24.11 (19.06 to 29.55)	31.40 (25.59 to 38.58)	55.51 (44.77 to 67.86)	546.59 (431.56 to 680.36)	776.98 (612.89 to 972.96)	1,323.57 (1,046.92 to 1,643.89)	8.95 (3.84 to 16.68)	12.12 (5.77 to 21.62)	21.08 (9.53 to 37.81)
	2008	24.04 (19.16 to 29.54)	31.32 (25.26 to 38.35)	55.36 (44.46 to 67.71)	549.17 (434.39 to 683.09)	781.20 (616.32 to 975.70)	1,330.37 (1,052.53 to 1,653.74)	8.99 (3.72 to 16.48)	12.25 (5.76 to 21.98)	21.24 (9.73 to 38.55)
	2009	24.01 (19.13 to 29.38)	31.28 (25.14 to 38.29)	55.29 (44.37 to 67.58)	552.76 (435.49 to 687.89)	786.43 (617.32 to 977.45)	1,339.19 (1,055.38 to 1,654.59)	9.07 (3.72 to 16.84)	12.40 (5.81 to 22.60)	21.47 (9.94 to 40.34)
	2010	24.06 (19.10 to 29.58)	31.33 (24.92 to 38.60)	55.39 (44.33 to 67.85)	557.97 (440.92 to 693.16)	793.51 (627.17 to 998.31)	1,351.48 (1,067.62 to 1,684.56)	9.15 (3.77 to 16.72)	12.56 (6.02 to 23.46)	21.72 (10.11 to 40.47)
	2011	24.17 (19.23 to 29.68)	31.41 (25.17 to 38.56)	55.59 (44.55 to 67.92)	565.16 (444.44 to 701.52)	802.72 (634.45 to 996.60)	1,367.87 (1,081.24 to 1,694.39)	9.27 (3.80 to 17.37)	12.68 (5.90 to 23.04)	21.95 (10.07 to 40.30)
	2012	24.31 (19.36 to 29.82)	31.48 (25.38 to 38.72)	55.79 (44.82 to 68.27)	573.75 (449.26 to 711.76)	813.17 (646.44 to 1,007.39)	1,386.92 (1,092.69 to 1,722.60)	9.47 (3.96 to 17.73)	12.91 (6.04 to 22.85)	22.39 (10.14 to 40.65)
	2013	24.44 (19.50 to 29.93)	31.52 (25.48 to 38.78)	55.97 (45.17 to 68.80)	582.70 (453.28 to 724.41)	823.77 (656.04 to 1,025.72)	1,406.46 (1,109.95 to 1,748.79)	9.67 (4.03 to 17.98)	13.20 (6.26 to 23.75)	22.87 (10.44 to 42.02)
	2014	24.55 (19.71 to 30.19)	31.53 (25.51 to 38.95)	56.08 (45.62 to 69.10)	590.99 (459.46 to 735.74)	833.41 (658.76 to 1,040.21)	1,424.40 (1,123.66 to 1,773.75)	9.81 (4.02 to 18.36)	13.40 (6.22 to 23.99)	23.21 (10.56 to 42.60)
	2015	24.60 (19.62 to 30.32)	31.51 (25.17 to 39.16)	56.11 (45.66 to 69.18)	597.65 (466.32 to 744.60)	841.15 (662.99 to 1,052.44)	1,438.81 (1,138.59 to 1,799.57)	9.95 (4.14 to 18.55)	13.52 (6.49 to 24.02)	23.47 (11.10 to 42.37)
	2016	24.60 (19.80 to 30.27)	31.43 (25.36 to 38.66)	56.03 (45.64 to 69.14)	602.79 (472.96 to 746.22)	846.87 (669.59 to 1,059.40)	1,449.66 (1,150.04 to 1,806.53)	10.08 (4.21 to 18.48)	13.65 (6.56 to 23.85)	23.73 (11.11 to 42.91)
	2017	24.55 (19.80 to 30.16)	31.30 (24.89 to 38.43)	55.85 (45.18 to 68.73)	607.27 (477.95 to 759.07)	851.40 (674.42 to 1,065.60)	1,458.66 (1,156.51 to 1,823.63)	10.13 (4.17 to 18.33)	13.74 (6.47 to 24.78)	23.87 (10.93 to 43.85)
	2018	24.49 (19.68 to 29.95)	31.14 (24.69 to 38.36)	55.63 (44.76 to 67.80)	611.15 (479.15 to 762.41)	855.16 (680.49 to 1,068.88)	1,466.32 (1,158.69 to 1,830.76)	10.21 (4.13 to 18.55)	13.73 (6.52 to 24.87)	23.94 (10.89 to 43.49)
	2019	24.41 (19.46 to 29.91)	30.98 (24.38 to 38.05)	55.38 (44.23 to 67.20)	614.52 (481.16 to 770.61)	858.71 (683.00 to 1,074.29)	1,473.23 (1,160.63 to 1,842.05)	10.27 (4.25 to 19.02)	13.79 (6.51 to 24.70)	24.05 (10.92 to 43.29)
	2020	24.28 (19.54 to 30.04)	30.87 (24.44 to 38.01)	55.15 (44.34 to 67.43)	618.74 (485.33 to 775.24)	861.73 (679.34 to 1,073.67)	1,480.48 (1,174.82 to 1,848.10)	10.32 (4.26 to 19.00)	13.86 (6.52 to 24.02)	24.19 (11.08 to 43.71)
	2021	23.99 (19.15 to 29.81)	30.61 (24.23 to 38.07)	54.60 (43.72 to 67.73)	616.15 (483.12 to 775.29)	864.54 (688.69 to 1,077.80)	1,480.69 (1,174.94 to 1,852.17)	10.34 (4.33 to 18.96)	13.98 (6.76 to 24.86)	24.32 (11.42 to 43.37)
	2022	23.96 (23.82 to 24.10)	30.29 (30.18 to 30.39)	54.25 (54.05 to 54.44)	616.61 (614.16 to 619.43)	858.81 (855.82 to 861.18)	1,475.42 (1,471.67 to 1,478.90)	10.35 (10.31 to 10.39)	13.83 (13.78 to 13.88)	24.18 (24.11 to 24.25)
	2023	23.85 (23.71 to 24.01)	30.10 (29.98 to 30.20)	53.95 (53.77 to 54.17)	619.18 (616.95 to 622.02)	859.49 (856.52 to 861.80)	1,478.67 (1,475.23 to 1,482.43)	10.37 (10.33 to 10.41)	13.83 (13.77 to 13.89)	24.20 (24.13 to 24.26)
	2024	23.76 (23.62 to 23.91)	29.89 (29.78 to 30.00)	53.65 (53.47 to 53.85)	620.99 (618.69 to 623.84)	861.98 (859.12 to 865.10)	1,482.97 (1,479.48 to 1,487.19)	10.39 (10.35 to 10.43)	13.86 (13.80 to 13.92)	24.25 (24.18 to 24.32)
	2025	23.63 (23.50 to 23.79)	29.69 (29.56 to 29.79)	53.32 (53.13 to 53.54)	622.91 (620.64 to 625.62)	861.74 (859.35 to 864.20)	1,484.65 (1,481.12 to 1,488.50)	10.41 (10.37 to 10.46)	13.86 (13.81 to 13.92)	24.27 (24.21 to 24.35)
	2026	23.54 (23.40 to 23.69)	29.47 (29.30 to 29.61)	53.00 (52.80 to 53.24)	624.38 (621.94 to 627.31)	860.75 (857.38 to 863.44)	1,485.14 (1,480.74 to 1,489.46)	10.44 (10.40 to 10.49)	13.83 (13.77 to 13.90)	24.27 (24.20 to 24.36)
	2027	23.38 (23.24 to 23.54)	29.28 (29.13 to 29.41)	52.66 (52.44 to 52.89)	625.46 (623.07 to 628.56)	860.82 (857.66 to 863.68)	1,486.28 (1,482.52 to 1,491.17)	10.46 (10.42 to 10.50)	13.81 (13.75 to 13.88)	24.27 (24.19 to 24.36)
	2028	23.29 (23.16 to 23.45)	29.07 (28.92 to 29.20)	52.36 (52.15 to 52.59)	626.70 (623.93 to 629.88)	861.37 (857.73 to 864.56)	1,488.07 (1,483.34 to 1,492.77)	10.47 (10.43 to 10.52)	13.80 (13.74 to 13.88)	24.27 (24.19 to 24.36)
	2029	23.18 (23.04 to 23.32)	28.88 (28.72 to 29.01)	52.06 (51.84 to 52.28)	627.67 (624.78 to 630.81)	861.12 (857.72 to 864.07)	1,488.79 (1,484.25 to 1,493.44)	10.48 (10.44 to 10.52)	13.81 (13.74 to 13.88)	24.29 (24.22 to 24.37)
	2030	23.07 (22.94 to 23.22)	28.69 (28.53 to 28.82)	51.77 (51.54 to 51.99)	628.46 (625.40 to 631.59)	860.45 (856.93 to 863.66)	1,488.90 (1,484.29 to 1,493.36)	10.49 (10.44 to 10.54)	13.80 (13.73 to 13.87)	24.29 (24.21 to 24.37)
	2031	22.94 (22.81 to 23.09)	28.52 (28.36 to 28.65)	51.46 (51.24 to 51.68)	629.00 (625.61 to 632.39)	860.11 (856.34 to 863.41)	1,489.11 (1,483.78 to 1,493.82)	10.50 (10.45 to 10.56)	13.79 (13.73 to 13.86)	24.29 (24.21 to 24.38)
	2032	22.83 (22.69 to 22.99)	28.29 (28.10 to 28.45)	51.12 (50.85 to 51.37)	629.44 (625.79 to 633.16)	858.04 (854.23 to 861.69)	1,487.49 (1,482.15 to 1,492.46)	10.48 (10.43 to 10.54)	13.77 (13.70 to 13.84)	24.25 (24.17 to 24.34)
	2033	22.68 (22.52 to 22.84)	28.09 (27.89 to 28.25)	50.77 (50.47 to 51.03)	630.04 (626.54 to 633.76)	857.47 (853.89 to 861.09)	1,487.51 (1,482.53 to 1,492.49)	10.48 (10.44 to 10.53)	13.73 (13.67 to 13.80)	24.21 (24.14 to 24.30)
	2034	22.54 (22.39 to 22.70)	27.87 (27.66 to 28.02)	50.40 (50.11 to 50.67)	629.81 (626.57 to 633.47)	854.89 (850.64 to 859.21)	1,484.70 (1,479.36 to 1,490.05)	10.48 (10.43 to 10.53)	13.70 (13.64 to 13.78)	24.18 (24.12 to 24.27)
	2035	22.43 (22.26 to 22.59)	27.67 (27.47 to 27.82)	50.10 (49.81 to 50.35)	630.35 (627.09 to 633.97)	852.55 (847.42 to 857.09)	1,482.90 (1,477.14 to 1,488.07)	10.48 (10.43 to 10.53)	13.67 (13.60 to 13.75)	24.15 (24.07 to 24.23)
	2036	22.30 (22.14 to 22.46)	27.47 (27.27 to 27.63)	49.77 (49.50 to 50.04)	629.89 (626.59 to 633.34)	850.73 (846.43 to 855.38)	1,480.62 (1,474.90 to 1,486.16)	10.47 (10.42 to 10.53)	13.64 (13.58 to 13.70)	24.11 (24.03 to 24.19)
	2037	22.15 (21.99 to 22.30)	27.27 (27.06 to 27.42)	49.41 (49.13 to 49.68)	628.93 (625.43 to 632.31)	848.54 (844.37 to 852.36)	1,477.46 (1,471.80 to 1,482.67)	10.45 (10.40 to 10.50)	13.60 (13.54 to 13.65)	24.05 (23.97 to 24.13)
	2038	21.99 (21.83 to 22.15)	27.04 (26.82 to 27.21)	49.03 (48.73 to 49.33)	627.85 (624.22 to 631.47)	843.84 (838.79 to 847.75)	1,471.70 (1,465.65 to 1,477.00)	10.42 (10.36 to 10.47)	13.53 (13.46 to 13.59)	23.94 (23.86 to 24.03)
	2039	21.82 (21.65 to 22.00)	26.82 (26.60 to 27.00)	48.65 (48.31 to 48.94)	626.34 (622.77 to 630.02)	840.29 (835.70 to 844.21)	1,466.62 (1,460.49 to 1,471.72)	10.39 (10.34 to 10.43)	13.47 (13.41 to 13.53)	23.86 (23.78 to 23.94)
	2040	21.68 (21.51 to 21.85)	26.59 (26.36 to 26.77)	48.28 (47.94 to 48.56)	625.61 (621.95 to 629.33)	835.79 (830.64 to 840.12)	1,461.40 (1,455.24 to 1,466.37)	10.37 (10.32 to 10.42)	13.41 (13.34 to 13.47)	23.78 (23.71 to 23.86)
	2041	21.53 (21.36 to 21.71)	26.39 (26.16 to 26.56)	47.92 (47.60 to 48.21)	623.93 (620.44 to 627.65)	831.04 (825.88 to 834.87)	1,454.97 (1,448.51 to 1,460.24)	10.34 (10.29 to 10.40)	13.35 (13.29 to 13.41)	23.69 (23.61 to 23.77)
	2042	21.38 (21.20 to 21.55)	26.17 (25.95 to 26.35)	47.55 (47.23 to 47.84)	622.23 (618.60 to 625.82)	827.39 (822.32 to 831.19)	1,449.62 (1,442.97 to 1,454.96)	10.32 (10.26 to 10.37)	13.29 (13.23 to 13.35)	23.60 (23.52 to 23.68)
	2043	21.22 (21.04 to 21.38)	25.94 (25.70 to 26.13)	47.16 (46.83 to 47.45)	619.89 (615.81 to 623.60)	821.88 (816.04 to 826.44)	1,441.76 (1,434.27 to 1,447.64)	10.27 (10.22 to 10.32)	13.21 (13.14 to 13.27)	23.48 (23.38 to 23.56)
	2044	21.03 (20.83 to 21.21)	25.72 (25.49 to 25.91)	46.75 (46.42 to 47.04)	617.11 (613.49 to 620.56)	819.00 (813.75 to 822.69)	1,436.11 (1,428.73 to 1,441.39)	10.22 (10.17 to 10.26)	13.15 (13.09 to 13.21)	23.36 (23.28 to 23.44)
	2045	20.87 (20.67 to 21.06)	25.47 (25.23 to 25.66)	46.35 (46.00 to 46.63)	614.82 (611.07 to 618.43)	813.12 (807.22 to 817.15)	1,427.94 (1,420.78 to 1,433.58)	10.18 (10.13 to 10.22)	13.06 (12.99 to 13.12)	23.24 (23.15 to 23.31)
	2046	20.72 (20.53 to 20.89)	25.26 (25.02 to 25.44)	45.97 (45.63 to 46.25)	612.28 (608.74 to 615.99)	808.80 (803.21 to 812.81)	1,421.08 (1,413.69 to 1,426.72)	10.12 (10.07 to 10.17)	12.98 (12.91 to 13.05)	23.11 (23.02 to 23.19)
	2047	20.55 (20.36 to 20.72)	25.04 (24.81 to 25.22)	45.59 (45.25 to 45.87)	609.42 (605.80 to 613.22)	804.34 (798.83 to 808.31)	1,413.76 (1,406.40 to 1,419.36)	10.09 (10.04 to 10.13)	12.91 (12.84 to 12.97)	23.00 (22.91 to 23.07)
	2048	20.39 (20.20 to 20.56)	24.81 (24.57 to 24.99)	45.19 (44.85 to 45.47)	606.28 (602.23 to 610.16)	796.94 (790.02 to 801.63)	1,403.22 (1,394.76 to 1,409.34)	10.02 (9.98 to 10.07)	12.81 (12.74 to 12.87)	22.83 (22.74 to 22.92)
	2049	20.20 (20.00 to 20.38)	24.57 (24.32 to 24.76)	44.77 (44.41 to 45.06)	602.99 (599.21 to 606.76)	791.38 (784.88 to 796.40)	1,394.37 (1,386.05 to 1,400.60)	9.96 (9.92 to 10.01)	12.73 (12.66 to 12.80)	22.70 (22.61 to 22.78)
	2050	20.03 (19.83 to 20.21)	24.33 (24.10 to 24.52)	44.37 (44.01 to 44.64)	600.00 (596.31 to 603.75)	786.71 (780.22 to 791.26)	1,386.71 (1,378.13 to 1,392.71)	9.92 (9.87 to 9.96)	12.66 (12.58 to 12.72)	22.57 (22.48 to 22.65)
Belarus	1990	249.84 (189.37 to 312.21)	581.89 (455.27 to 704.50)	831.73 (646.63 to 1,012.57)	4,779.42 (3,430.04 to 6,147.52)	12,738.97 (9,740.54 to 15,891.28)	17,518.40 (13,048.42 to 21,782.34)	101.58 (40.42 to 168.95)	269.12 (133.05 to 446.88)	370.70 (172.71 to 612.72)
	1991	255.82 (192.42 to 319.44)	594.28 (466.92 to 716.52)	850.10 (661.71 to 1,034.24)	4,899.52 (3,511.52 to 6,271.53)	13,039.92 (10,016.60 to 16,248.24)	17,939.44 (13,528.40 to 22,294.64)	104.43 (43.43 to 175.30)	276.08 (133.85 to 454.94)	380.50 (177.78 to 631.00)
	1992	261.32 (196.65 to 326.10)	605.58 (479.16 to 727.35)	866.89 (678.16 to 1,053.56)	5,012.64 (3,588.89 to 6,389.33)	13,320.48 (10,282.34 to 16,584.47)	18,333.12 (13,949.46 to 22,732.87)	106.96 (45.17 to 177.34)	282.63 (139.59 to 468.86)	389.59 (187.05 to 639.24)
	1993	266.10 (199.73 to 332.15)	615.23 (488.96 to 738.88)	881.33 (691.02 to 1,067.28)	5,116.01 (3,658.90 to 6,510.35)	13,571.91 (10,463.80 to 16,859.42)	18,687.91 (14,215.10 to 23,143.30)	109.10 (45.38 to 178.10)	287.66 (139.63 to 475.04)	396.76 (184.46 to 656.05)
	1994	270.00 (202.17 to 338.14)	622.69 (491.68 to 748.74)	892.69 (701.47 to 1,084.17)	5,207.54 (3,732.45 to 6,663.43)	13,786.95 (10,525.94 to 17,105.11)	18,994.49 (14,500.85 to 23,562.06)	111.33 (49.10 to 184.32)	292.89 (142.74 to 484.73)	404.23 (193.15 to 663.00)
	1995	272.88 (204.35 to 341.99)	627.54 (492.99 to 757.52)	900.42 (705.36 to 1,094.05)	5,285.90 (3,794.85 to 6,768.00)	13,958.40 (10,624.31 to 17,328.88)	19,244.31 (14,689.82 to 23,956.27)	113.11 (49.39 to 186.96)	295.62 (140.15 to 489.46)	408.73 (185.02 to 674.09)
	1996	275.23 (206.82 to 343.52)	630.71 (499.83 to 758.37)	905.94 (713.30 to 1,096.59)	5,359.30 (3,840.11 to 6,852.80)	14,107.95 (10,796.90 to 17,602.11)	19,467.26 (14,898.35 to 24,137.37)	115.00 (49.40 to 188.52)	298.78 (146.66 to 494.51)	413.78 (191.96 to 677.14)
	1997	277.18 (209.34 to 346.05)	632.69 (502.69 to 760.50)	909.87 (718.23 to 1,102.37)	5,430.77 (3,904.57 to 6,972.96)	14,248.47 (10,913.62 to 17,755.06)	19,679.24 (15,063.68 to 24,524.79)	116.96 (49.41 to 193.13)	302.43 (146.26 to 495.20)	419.39 (197.62 to 681.11)
	1998	277.93 (209.96 to 345.42)	632.16 (503.81 to 761.79)	910.09 (716.18 to 1,107.44)	5,489.83 (3,959.15 to 7,032.59)	14,361.45 (11,046.84 to 17,814.62)	19,851.27 (15,178.01 to 24,786.26)	118.48 (52.35 to 195.00)	306.93 (149.64 to 520.15)	425.40 (203.64 to 716.67)
	1999	276.96 (210.44 to 344.90)	628.33 (497.00 to 760.63)	905.29 (709.31 to 1,102.56)	5,526.10 (3,990.70 to 7,072.99)	14,427.46 (11,150.07 to 17,878.97)	19,953.55 (15,223.65 to 24,935.03)	119.61 (50.49 to 196.82)	309.75 (153.69 to 507.01)	429.36 (209.28 to 702.73)
	2000	274.01 (209.30 to 341.99)	620.80 (489.60 to 759.14)	894.81 (698.60 to 1,092.40)	5,533.21 (3,993.74 to 7,091.06)	14,430.82 (11,128.29 to 17,995.54)	19,964.03 (15,201.31 to 25,058.96)	119.80 (52.79 to 195.09)	309.74 (151.55 to 501.72)	429.55 (211.12 to 703.70)
	2001	269.48 (204.63 to 335.58)	610.35 (483.18 to 742.94)	879.83 (694.86 to 1,071.66)	5,515.56 (3,998.98 to 7,069.15)	14,382.09 (11,160.38 to 17,864.68)	19,897.65 (15,173.29 to 25,025.96)	119.33 (48.99 to 195.45)	308.65 (160.24 to 501.65)	427.99 (215.63 to 699.32)
	2002	264.16 (200.09 to 329.64)	598.48 (475.50 to 727.53)	862.64 (682.85 to 1,049.69)	5,480.10 (3,974.21 to 7,035.67)	14,296.47 (11,133.38 to 17,748.52)	19,776.57 (15,105.98 to 24,840.30)	118.44 (49.62 to 193.21)	306.50 (154.46 to 498.13)	424.94 (206.28 to 694.81)
	2003	258.38 (195.09 to 324.28)	585.76 (466.84 to 710.89)	844.15 (666.61 to 1,027.06)	5,432.05 (3,933.87 to 7,007.18)	14,184.01 (11,008.93 to 17,722.01)	19,616.06 (14,941.42 to 24,571.48)	116.98 (48.73 to 191.57)	301.44 (155.55 to 495.33)	418.42 (200.02 to 677.91)
	2004	252.56 (192.80 to 316.83)	572.80 (449.87 to 696.51)	825.35 (648.92 to 1,011.33)	5,376.50 (3,891.38 to 6,959.03)	14,052.40 (10,800.77 to 17,642.93)	19,428.91 (14,683.64 to 24,340.84)	115.79 (47.74 to 192.34)	299.23 (155.63 to 500.37)	415.02 (203.66 to 681.92)
	2005	246.84 (189.43 to 310.93)	559.97 (436.32 to 683.41)	806.81 (628.68 to 990.27)	5,312.37 (3,841.95 to 6,896.69)	13,901.97 (10,597.91 to 17,427.57)	19,214.34 (14,488.05 to 24,328.68)	114.22 (46.07 to 190.40)	294.18 (146.35 to 477.60)	408.40 (196.83 to 655.30)
	2006	239.13 (182.82 to 298.31)	543.16 (426.68 to 666.66)	782.28 (616.03 to 960.66)	5,189.30 (3,750.17 to 6,721.60)	13,613.60 (10,346.19 to 17,192.89)	18,802.91 (14,143.88 to 23,783.56)	111.16 (44.87 to 181.26)	289.91 (139.37 to 470.48)	401.07 (189.13 to 651.91)
	2007	228.68 (174.36 to 283.54)	520.78 (409.29 to 638.94)	749.47 (592.08 to 921.01)	4,989.06 (3,604.19 to 6,498.80)	13,133.85 (9,986.36 to 16,552.48)	18,122.90 (13,605.35 to 22,900.43)	106.58 (41.25 to 173.98)	279.50 (134.76 to 458.51)	386.07 (178.78 to 632.05)
	2008	217.42 (167.14 to 271.85)	496.71 (390.54 to 606.16)	714.13 (563.05 to 878.01)	4,753.14 (3,424.38 to 6,238.93)	12,562.96 (9,577.08 to 15,795.01)	17,316.10 (13,026.63 to 21,820.52)	101.16 (41.61 to 169.24)	266.38 (128.96 to 436.90)	367.53 (169.78 to 604.20)
	2009	206.99 (159.38 to 258.65)	474.21 (373.19 to 583.61)	681.21 (536.51 to 839.85)	4,521.49 (3,266.91 to 5,951.93)	11,993.84 (9,166.34 to 15,116.65)	16,515.33 (12,382.37 to 20,864.90)	95.21 (38.76 to 160.98)	253.91 (122.94 to 418.13)	349.12 (165.34 to 569.57)
	2010	198.97 (153.71 to 248.68)	456.19 (359.22 to 566.16)	655.16 (517.58 to 809.33)	4,334.22 (3,136.90 to 5,716.88)	11,518.24 (8,815.44 to 14,481.85)	15,852.46 (11,879.36 to 20,165.69)	91.01 (36.56 to 153.96)	243.42 (116.31 to 407.89)	334.42 (155.12 to 559.03)
	2011	192.97 (148.48 to 240.75)	441.36 (348.25 to 547.18)	634.33 (502.45 to 782.08)	4,184.21 (3,023.20 to 5,510.52)	11,109.64 (8,549.36 to 13,975.39)	15,293.85 (11,477.42 to 19,359.40)	87.32 (36.23 to 150.11)	234.54 (110.94 to 391.26)	321.86 (148.85 to 533.57)
	2012	187.76 (144.55 to 234.95)	427.28 (338.34 to 527.95)	615.04 (487.22 to 757.61)	4,046.43 (2,921.20 to 5,295.13)	10,706.21 (8,241.83 to 13,440.82)	14,752.64 (11,133.27 to 18,545.05)	83.88 (33.89 to 140.84)	225.49 (109.49 to 372.02)	309.37 (141.59 to 509.90)
	2013	183.46 (140.77 to 229.63)	415.03 (330.14 to 513.38)	598.50 (474.82 to 736.44)	3,925.72 (2,842.24 to 5,071.49)	10,340.17 (7,976.47 to 12,991.38)	14,265.90 (10,837.50 to 17,958.07)	81.16 (33.79 to 136.66)	217.74 (103.48 to 360.99)	298.90 (135.30 to 488.51)
	2014	180.01 (137.47 to 225.94)	405.52 (324.04 to 500.20)	585.54 (464.86 to 718.82)	3,822.03 (2,762.27 to 4,911.49)	10,036.68 (7,760.20 to 12,682.04)	13,858.71 (10,600.45 to 17,513.06)	78.59 (31.67 to 135.75)	210.77 (96.56 to 348.50)	289.35 (129.09 to 483.60)
	2015	177.54 (134.83 to 223.30)	399.90 (320.07 to 492.78)	577.44 (459.05 to 706.80)	3,738.87 (2,687.45 to 4,807.38)	9,826.67 (7,538.18 to 12,421.25)	13,565.54 (10,352.20 to 17,173.93)	76.55 (31.32 to 129.82)	206.69 (90.66 to 336.61)	283.25 (124.51 to 466.56)
	2016	175.75 (132.82 to 221.24)	397.56 (317.84 to 488.50)	573.31 (454.58 to 704.68)	3,669.07 (2,635.43 to 4,737.17)	9,696.64 (7,495.56 to 12,241.01)	13,365.71 (10,205.00 to 16,775.73)	75.21 (30.37 to 128.73)	203.87 (91.79 to 334.87)	279.08 (122.42 to 460.40)
	2017	174.28 (132.00 to 218.54)	396.31 (314.39 to 486.44)	570.59 (451.07 to 702.73)	3,606.77 (2,593.61 to 4,667.64)	9,596.12 (7,426.91 to 11,972.43)	13,202.89 (10,071.54 to 16,602.46)	73.72 (29.24 to 125.14)	201.72 (89.70 to 333.86)	275.44 (121.13 to 457.44)
	2018	173.20 (131.70 to 217.38)	395.22 (313.21 to 484.62)	568.42 (446.65 to 700.00)	3,557.24 (2,562.70 to 4,596.26)	9,501.73 (7,364.72 to 11,765.98)	13,058.97 (9,940.58 to 16,298.46)	72.52 (30.03 to 127.13)	199.95 (85.47 to 323.03)	272.47 (116.71 to 448.57)
	2019	172.61 (131.88 to 216.51)	393.16 (310.40 to 483.49)	565.77 (442.36 to 698.09)	3,525.26 (2,543.07 to 4,592.17)	9,384.95 (7,265.93 to 11,566.02)	12,910.22 (9,856.55 to 16,094.78)	71.77 (28.77 to 123.96)	197.74 (82.85 to 324.18)	269.50 (110.51 to 444.19)
	2020	172.66 (133.17 to 218.19)	385.73 (302.81 to 474.20)	558.39 (439.28 to 690.69)	3,512.89 (2,513.84 to 4,512.08)	9,171.73 (6,972.12 to 11,436.68)	12,684.63 (9,486.23 to 15,992.05)	71.17 (29.61 to 124.99)	193.29 (81.55 to 313.29)	264.46 (113.33 to 432.74)
	2021	171.22 (130.45 to 215.01)	388.29 (304.23 to 478.13)	559.51 (441.49 to 685.52)	3,470.54 (2,523.45 to 4,472.14)	9,202.39 (7,054.55 to 11,424.29)	12,672.93 (9,665.23 to 15,816.61)	70.32 (29.15 to 121.02)	193.63 (83.49 to 313.82)	263.95 (106.83 to 435.81)
	2022	172.50 (171.37 to 173.82)	388.24 (384.82 to 392.18)	560.74 (556.67 to 564.62)	3,512.43 (3,501.42 to 3,526.87)	9,235.60 (9,187.81 to 9,286.71)	12,748.03 (12,698.00 to 12,802.40)	71.03 (70.70 to 71.62)	194.13 (193.04 to 195.63)	265.15 (264.07 to 266.81)
	2023	172.09 (170.86 to 173.50)	386.29 (382.60 to 389.69)	558.38 (553.95 to 562.08)	3,508.24 (3,496.05 to 3,523.14)	9,205.84 (9,156.24 to 9,259.12)	12,714.08 (12,660.13 to 12,766.16)	70.86 (70.51 to 71.46)	193.13 (192.08 to 194.48)	264.00 (262.94 to 265.63)
	2024	171.77 (170.53 to 173.05)	384.14 (380.05 to 386.97)	555.91 (551.20 to 559.37)	3,500.12 (3,488.69 to 3,513.89)	9,177.87 (9,129.85 to 9,228.82)	12,677.99 (12,625.12 to 12,729.06)	70.71 (70.35 to 71.26)	192.46 (191.35 to 193.78)	263.17 (262.04 to 264.80)
	2025	171.03 (169.74 to 172.32)	381.53 (377.43 to 384.37)	552.55 (547.99 to 555.77)	3,496.18 (3,484.75 to 3,509.48)	9,149.68 (9,097.30 to 9,211.28)	12,645.86 (12,590.94 to 12,702.52)	70.56 (70.12 to 71.15)	191.75 (190.59 to 193.19)	262.30 (261.06 to 263.91)
	2026	169.98 (168.73 to 171.31)	379.42 (375.56 to 382.38)	549.40 (544.74 to 552.78)	3,491.39 (3,479.84 to 3,505.20)	9,117.03 (9,054.45 to 9,178.93)	12,608.42 (12,544.10 to 12,669.74)	70.40 (69.86 to 71.01)	191.23 (189.77 to 192.93)	261.63 (260.04 to 263.46)
	2027	168.73 (167.46 to 170.10)	376.18 (372.05 to 379.44)	544.91 (540.40 to 548.61)	3,485.80 (3,474.26 to 3,502.88)	9,077.44 (9,019.14 to 9,134.02)	12,563.23 (12,500.64 to 12,622.94)	70.18 (69.65 to 70.75)	190.22 (188.74 to 191.67)	260.39 (258.87 to 262.10)
	2028	167.45 (166.11 to 168.77)	372.43 (367.73 to 375.69)	539.88 (534.82 to 543.62)	3,475.33 (3,462.37 to 3,490.98)	9,035.06 (8,972.12 to 9,094.05)	12,510.38 (12,444.40 to 12,572.63)	69.91 (69.36 to 70.50)	189.11 (187.81 to 190.65)	259.02 (257.48 to 260.66)
	2029	165.82 (164.52 to 167.17)	368.40 (363.81 to 371.99)	534.22 (529.24 to 538.39)	3,463.63 (3,452.42 to 3,477.52)	8,990.29 (8,928.88 to 9,050.01)	12,453.92 (12,389.31 to 12,513.95)	69.63 (69.09 to 70.21)	188.16 (186.89 to 189.71)	257.79 (256.39 to 259.45)
	2030	164.10 (162.78 to 165.48)	364.13 (358.94 to 368.19)	528.23 (522.50 to 532.88)	3,451.92 (3,439.46 to 3,466.26)	8,951.86 (8,891.51 to 9,017.49)	12,403.78 (12,340.98 to 12,473.72)	69.33 (68.73 to 69.92)	187.14 (185.82 to 188.68)	256.47 (255.06 to 258.32)
	2031	162.16 (160.73 to 163.56)	360.35 (354.80 to 364.66)	522.51 (515.97 to 527.58)	3,438.99 (3,426.91 to 3,454.22)	8,902.02 (8,833.86 to 8,965.52)	12,341.00 (12,269.74 to 12,410.98)	69.03 (68.36 to 69.63)	186.11 (184.59 to 187.70)	255.14 (253.46 to 256.85)
	2032	160.22 (158.67 to 161.81)	356.76 (351.18 to 361.74)	516.98 (510.32 to 522.63)	3,426.33 (3,414.51 to 3,441.63)	8,855.52 (8,781.74 to 8,922.47)	12,281.86 (12,206.13 to 12,352.71)	68.70 (68.18 to 69.31)	184.78 (183.27 to 186.12)	253.48 (251.94 to 255.07)
	2033	158.70 (156.99 to 160.30)	352.66 (345.22 to 357.39)	511.36 (503.03 to 516.73)	3,409.36 (3,397.79 to 3,426.78)	8,807.79 (8,736.49 to 8,871.36)	12,217.16 (12,142.01 to 12,282.13)	68.37 (67.85 to 68.94)	183.74 (182.29 to 184.99)	252.11 (250.64 to 253.53)
	2034	157.23 (155.69 to 158.66)	348.20 (341.05 to 352.90)	505.44 (497.10 to 511.15)	3,393.05 (3,381.53 to 3,409.24)	8,752.75 (8,683.64 to 8,814.00)	12,145.80 (12,069.47 to 12,207.97)	68.03 (67.39 to 68.56)	182.49 (181.13 to 183.68)	250.51 (249.11 to 251.82)
	2035	155.54 (153.93 to 157.22)	343.82 (335.49 to 349.82)	499.35 (489.59 to 506.49)	3,378.65 (3,365.51 to 3,395.33)	8,697.97 (8,621.05 to 8,759.46)	12,076.62 (12,003.36 to 12,141.44)	67.65 (66.99 to 68.19)	181.28 (179.88 to 182.49)	248.94 (247.54 to 250.27)
	2036	153.90 (152.13 to 155.79)	340.75 (331.68 to 347.09)	494.65 (484.19 to 502.18)	3,359.39 (3,346.23 to 3,376.49)	8,632.24 (8,554.16 to 8,692.84)	11,991.63 (11,909.96 to 12,054.46)	67.26 (66.46 to 67.80)	180.16 (178.69 to 181.39)	247.41 (245.72 to 248.77)
	2037	152.51 (150.44 to 154.43)	337.21 (327.87 to 344.08)	489.72 (478.61 to 497.89)	3,338.04 (3,325.41 to 3,354.89)	8,570.14 (8,483.94 to 8,626.17)	11,908.18 (11,821.91 to 11,968.23)	66.86 (66.14 to 67.37)	178.71 (177.26 to 179.77)	245.57 (244.05 to 246.88)
	2038	151.52 (149.45 to 153.62)	334.23 (324.34 to 341.23)	485.76 (474.38 to 493.93)	3,316.78 (3,302.93 to 3,332.83)	8,510.70 (8,427.99 to 8,571.73)	11,827.48 (11,742.67 to 11,893.68)	66.45 (65.79 to 66.94)	177.46 (175.98 to 178.56)	243.91 (242.36 to 245.15)
	2039	150.37 (148.36 to 152.40)	330.90 (320.57 to 338.02)	481.27 (469.58 to 489.88)	3,297.07 (3,284.50 to 3,311.96)	8,445.76 (8,367.44 to 8,505.78)	11,742.83 (11,663.10 to 11,807.87)	65.96 (65.19 to 66.49)	176.15 (174.73 to 177.24)	242.12 (240.59 to 243.37)
	2040	149.23 (147.12 to 151.43)	327.67 (316.87 to 334.96)	476.90 (464.70 to 485.93)	3,277.45 (3,264.49 to 3,294.84)	8,371.29 (8,288.22 to 8,439.21)	11,648.75 (11,564.21 to 11,723.15)	65.55 (64.78 to 66.09)	174.90 (173.48 to 176.08)	240.45 (238.87 to 241.71)
	2041	148.48 (146.29 to 150.63)	325.52 (314.80 to 333.18)	474.00 (461.36 to 483.10)	3,255.75 (3,243.30 to 3,272.00)	8,291.73 (8,193.71 to 8,369.34)	11,547.48 (11,453.36 to 11,631.09)	65.13 (64.20 to 65.68)	173.64 (172.10 to 174.83)	238.77 (237.08 to 240.08)
	2042	147.39 (145.07 to 149.74)	322.77 (311.22 to 330.83)	470.16 (456.74 to 479.53)	3,233.38 (3,220.17 to 3,250.03)	8,225.20 (8,125.47 to 8,293.21)	11,458.59 (11,359.43 to 11,527.22)	64.74 (63.95 to 65.22)	172.43 (170.76 to 173.54)	237.17 (235.41 to 238.38)
	2043	146.65 (144.26 to 149.03)	320.98 (308.95 to 329.18)	467.62 (454.24 to 477.13)	3,211.74 (3,198.97 to 3,228.68)	8,159.89 (8,061.82 to 8,225.11)	11,371.63 (11,274.27 to 11,438.64)	64.31 (63.55 to 64.76)	171.15 (169.56 to 172.27)	235.47 (233.74 to 236.72)
	2044	145.96 (143.49 to 148.33)	318.52 (306.83 to 326.70)	464.48 (450.87 to 474.10)	3,190.25 (3,178.69 to 3,208.06)	8,088.20 (7,997.97 to 8,158.00)	11,278.45 (11,188.70 to 11,350.87)	63.84 (62.94 to 64.30)	169.79 (168.25 to 170.94)	233.64 (231.90 to 234.81)
	2045	145.32 (142.98 to 147.78)	316.18 (304.60 to 324.81)	461.50 (448.20 to 471.17)	3,169.93 (3,156.85 to 3,187.21)	8,014.21 (7,920.03 to 8,089.01)	11,184.14 (11,089.02 to 11,266.00)	63.40 (62.40 to 63.94)	168.35 (166.80 to 169.49)	231.75 (230.05 to 233.03)
	2046	144.59 (142.24 to 147.08)	313.96 (302.20 to 322.50)	458.56 (445.00 to 468.44)	3,149.22 (3,136.12 to 3,167.21)	7,949.25 (7,851.12 to 8,023.74)	11,098.47 (11,000.10 to 11,175.11)	62.98 (62.04 to 63.46)	167.17 (165.64 to 168.29)	230.15 (228.42 to 231.34)
	2047	143.88 (141.37 to 146.34)	312.13 (300.23 to 320.98)	456.01 (442.17 to 466.37)	3,128.54 (3,114.90 to 3,146.16)	7,891.29 (7,798.70 to 7,959.82)	11,019.84 (10,923.21 to 11,093.17)	62.58 (61.72 to 63.07)	165.94 (164.43 to 167.04)	228.52 (226.78 to 229.77)
	2048	142.93 (140.33 to 145.50)	309.94 (298.12 to 318.98)	452.87 (438.60 to 463.35)	3,108.44 (3,095.17 to 3,126.59)	7,827.03 (7,736.21 to 7,896.77)	10,935.47 (10,844.38 to 11,006.81)	62.18 (61.29 to 62.66)	164.71 (163.17 to 165.82)	226.88 (225.11 to 228.11)
	2049	142.20 (139.63 to 144.78)	307.92 (296.24 to 316.36)	450.12 (436.00 to 460.18)	3,090.68 (3,076.62 to 3,107.93)	7,765.51 (7,673.78 to 7,838.32)	10,856.19 (10,763.47 to 10,932.19)	61.72 (60.72 to 62.26)	163.30 (161.84 to 164.38)	225.02 (223.25 to 226.17)
	2050	141.43 (138.94 to 144.01)	305.69 (293.53 to 314.17)	447.13 (432.57 to 457.36)	3,072.06 (3,057.05 to 3,090.91)	7,700.15 (7,611.41 to 7,774.85)	10,772.21 (10,680.72 to 10,851.14)	61.28 (60.24 to 61.82)	162.02 (160.53 to 163.16)	223.30 (221.51 to 224.56)
Belgium	1990	1,377.39 (1,081.78 to 1,730.91)	2,128.10 (1,687.82 to 2,681.53)	3,505.49 (2,824.50 to 4,360.42)	31,381.36 (24,297.40 to 39,228.92)	56,077.65 (43,350.82 to 70,096.38)	87,459.01 (68,271.18 to 108,618.56)	335.84 (147.58 to 647.74)	594.11 (264.44 to 1,160.12)	929.95 (410.86 to 1,773.10)
	1991	1,371.47 (1,078.13 to 1,719.08)	2,113.33 (1,677.67 to 2,644.40)	3,484.80 (2,792.49 to 4,306.07)	31,493.41 (24,456.58 to 39,587.68)	56,184.23 (43,572.24 to 69,613.00)	87,677.64 (68,621.98 to 108,718.27)	336.60 (147.65 to 647.37)	593.98 (271.89 to 1,143.29)	930.59 (417.54 to 1,763.05)
	1992	1,365.72 (1,082.17 to 1,705.93)	2,099.81 (1,679.13 to 2,597.58)	3,465.53 (2,780.39 to 4,271.60)	31,592.55 (24,548.87 to 39,650.72)	56,287.76 (43,556.08 to 69,343.23)	87,880.31 (69,166.64 to 109,259.87)	337.79 (149.33 to 673.10)	595.29 (266.60 to 1,151.62)	933.08 (417.04 to 1,787.71)
	1993	1,360.03 (1,072.51 to 1,694.78)	2,087.42 (1,681.09 to 2,572.84)	3,447.45 (2,761.49 to 4,254.74)	31,682.54 (24,656.89 to 39,805.61)	56,391.78 (43,457.98 to 69,347.91)	88,074.32 (69,216.38 to 108,556.47)	339.01 (149.89 to 651.04)	595.85 (268.03 to 1,148.16)	934.86 (419.90 to 1,808.22)
	1994	1,354.53 (1,061.62 to 1,695.06)	2,075.84 (1,663.73 to 2,565.85)	3,430.37 (2,746.33 to 4,228.05)	31,769.43 (24,779.13 to 40,016.68)	56,500.22 (43,693.71 to 69,690.21)	88,269.65 (69,246.58 to 108,560.12)	339.83 (150.23 to 651.27)	597.73 (276.53 to 1,136.00)	937.56 (425.47 to 1,807.89)
	1995	1,349.60 (1,051.28 to 1,683.74)	2,065.86 (1,647.69 to 2,557.33)	3,415.46 (2,732.53 to 4,211.41)	31,860.11 (24,801.61 to 40,196.70)	56,623.81 (43,941.32 to 69,892.68)	88,483.92 (69,304.17 to 109,257.81)	341.08 (147.51 to 661.35)	599.13 (278.19 to 1,143.85)	940.21 (425.55 to 1,825.44)
	1996	1,345.38 (1,053.83 to 1,668.84)	2,057.97 (1,639.51 to 2,529.99)	3,403.34 (2,724.88 to 4,186.32)	31,953.41 (24,894.76 to 40,208.72)	56,756.37 (44,111.64 to 70,003.89)	88,709.78 (69,890.09 to 109,489.23)	341.57 (151.65 to 661.33)	599.34 (274.02 to 1,128.10)	940.90 (422.73 to 1,787.34)
	1997	1,341.32 (1,053.88 to 1,661.98)	2,051.17 (1,625.88 to 2,535.54)	3,392.50 (2,711.74 to 4,174.48)	32,040.71 (24,998.95 to 40,387.66)	56,872.22 (44,676.24 to 70,308.13)	88,912.94 (70,241.45 to 109,886.73)	342.60 (154.65 to 668.16)	601.33 (274.55 to 1,151.10)	943.93 (427.89 to 1,815.35)
	1998	1,337.44 (1,054.35 to 1,656.00)	2,045.38 (1,614.72 to 2,523.64)	3,382.81 (2,695.97 to 4,162.35)	32,124.25 (25,217.73 to 40,069.46)	56,985.76 (44,784.71 to 70,976.11)	89,110.01 (70,308.11 to 110,264.16)	343.21 (154.90 to 660.59)	602.49 (271.49 to 1,153.74)	945.71 (430.54 to 1,811.22)
	1999	1,334.10 (1,050.42 to 1,653.93)	2,040.55 (1,615.83 to 2,524.28)	3,374.65 (2,691.93 to 4,144.79)	32,207.92 (25,223.52 to 40,281.43)	57,114.24 (44,873.39 to 71,345.14)	89,322.16 (70,156.34 to 110,696.55)	343.72 (156.32 to 651.82)	604.04 (272.60 to 1,169.02)	947.76 (427.53 to 1,804.26)
	2000	1,332.01 (1,051.33 to 1,653.78)	2,037.58 (1,614.50 to 2,522.68)	3,369.59 (2,682.14 to 4,134.96)	32,303.07 (25,270.17 to 40,513.73)	57,292.99 (44,971.82 to 71,492.56)	89,596.06 (70,530.83 to 111,386.46)	345.14 (153.78 to 661.45)	605.05 (273.03 to 1,153.81)	950.19 (430.76 to 1,802.69)
	2001	1,330.64 (1,055.01 to 1,644.32)	2,037.38 (1,618.59 to 2,523.06)	3,368.03 (2,684.45 to 4,135.16)	32,401.93 (25,527.39 to 40,558.98)	57,558.29 (45,335.47 to 71,919.31)	89,960.22 (70,637.85 to 111,803.91)	345.64 (156.88 to 662.36)	607.27 (273.27 to 1,159.93)	952.91 (430.53 to 1,829.40)
	2002	1,328.90 (1,057.80 to 1,632.90)	2,039.29 (1,615.42 to 2,528.31)	3,368.19 (2,676.27 to 4,128.92)	32,482.19 (25,737.32 to 40,636.85)	57,872.45 (45,550.47 to 72,333.84)	90,354.65 (71,238.30 to 112,340.23)	346.76 (156.98 to 665.64)	610.69 (279.80 to 1,168.47)	957.45 (435.44 to 1,838.72)
	2003	1,326.93 (1,059.37 to 1,628.68)	2,042.35 (1,610.10 to 2,527.90)	3,369.27 (2,682.51 to 4,122.82)	32,543.81 (25,770.76 to 41,090.67)	58,195.42 (45,709.28 to 72,836.47)	90,739.22 (71,457.64 to 112,990.80)	347.05 (156.60 to 680.46)	614.60 (281.95 to 1,190.23)	961.65 (440.54 to 1,861.66)
	2004	1,325.34 (1,063.29 to 1,618.31)	2,046.22 (1,618.33 to 2,540.54)	3,371.57 (2,692.43 to 4,123.38)	32,601.00 (25,597.79 to 41,082.30)	58,506.63 (46,043.40 to 72,994.88)	91,107.63 (71,653.69 to 113,405.02)	348.20 (157.40 to 675.80)	617.00 (282.20 to 1,192.84)	965.20 (441.61 to 1,856.26)
	2005	1,324.97 (1,066.92 to 1,618.93)	2,050.80 (1,615.51 to 2,549.85)	3,375.78 (2,702.30 to 4,129.60)	32,668.84 (25,635.75 to 41,020.53)	58,792.22 (46,102.96 to 73,125.25)	91,461.07 (71,771.50 to 113,741.45)	348.72 (156.88 to 675.19)	619.92 (281.23 to 1,188.61)	968.64 (445.56 to 1,870.73)
	2006	1,325.74 (1,066.20 to 1,618.92)	2,055.08 (1,634.48 to 2,543.94)	3,380.82 (2,719.39 to 4,126.24)	32,726.33 (25,775.88 to 40,931.09)	58,997.40 (46,256.92 to 73,015.42)	91,723.73 (72,255.13 to 113,883.18)	349.26 (155.10 to 676.99)	621.63 (282.45 to 1,190.58)	970.89 (439.83 to 1,865.86)
	2007	1,326.63 (1,063.51 to 1,619.30)	2,058.25 (1,642.17 to 2,558.74)	3,384.88 (2,727.65 to 4,143.26)	32,753.77 (25,706.74 to 40,979.52)	59,100.72 (46,356.19 to 72,823.01)	91,854.49 (72,413.58 to 113,648.30)	349.16 (156.86 to 678.46)	622.34 (283.76 to 1,187.80)	971.49 (436.73 to 1,864.26)
	2008	1,327.84 (1,060.22 to 1,631.00)	2,061.14 (1,652.23 to 2,571.12)	3,388.98 (2,731.27 to 4,158.96)	32,766.77 (25,727.07 to 40,867.84)	59,157.12 (46,345.66 to 72,854.27)	91,923.90 (72,593.77 to 113,412.97)	349.02 (159.94 to 674.10)	622.95 (276.52 to 1,205.24)	971.98 (432.63 to 1,880.87)
	2009	1,329.72 (1,058.13 to 1,639.04)	2,064.95 (1,664.13 to 2,572.99)	3,394.67 (2,741.91 to 4,194.63)	32,790.68 (25,734.98 to 40,893.54)	59,227.27 (46,283.68 to 73,045.36)	92,017.95 (72,618.84 to 113,360.10)	348.80 (156.35 to 662.01)	624.04 (279.58 to 1,201.46)	972.84 (435.17 to 1,841.95)
	2010	1,332.77 (1,050.15 to 1,642.66)	2,070.72 (1,648.90 to 2,586.92)	3,403.49 (2,736.52 to 4,209.57)	32,858.67 (25,907.81 to 40,982.13)	59,387.37 (46,389.70 to 73,467.82)	92,246.04 (72,587.54 to 113,905.44)	349.50 (155.95 to 674.65)	625.35 (276.32 to 1,190.84)	974.85 (430.59 to 1,861.41)
	2011	1,336.19 (1,055.41 to 1,642.21)	2,078.31 (1,664.12 to 2,582.44)	3,414.50 (2,750.47 to 4,222.47)	32,958.36 (25,829.66 to 40,864.73)	59,629.56 (46,702.57 to 73,722.29)	92,587.92 (73,190.38 to 113,893.36)	350.73 (155.70 to 669.23)	628.79 (280.35 to 1,190.76)	979.53 (436.38 to 1,884.45)
	2012	1,337.68 (1,057.73 to 1,647.95)	2,084.70 (1,668.44 to 2,587.46)	3,422.38 (2,759.02 to 4,231.71)	33,041.42 (25,882.35 to 40,712.33)	59,854.83 (47,006.79 to 74,136.49)	92,896.25 (73,593.38 to 114,463.58)	351.80 (157.53 to 672.27)	630.18 (287.94 to 1,202.83)	981.98 (442.32 to 1,882.96)
	2013	1,337.85 (1,056.53 to 1,656.88)	2,089.36 (1,667.26 to 2,595.56)	3,427.21 (2,761.63 to 4,218.56)	33,107.83 (25,880.77 to 40,741.24)	60,049.68 (46,968.85 to 74,906.21)	93,157.50 (73,876.51 to 115,229.95)	352.59 (153.58 to 680.94)	632.13 (286.73 to 1,215.54)	984.72 (443.31 to 1,902.57)
	2014	1,337.78 (1,056.50 to 1,671.27)	2,093.09 (1,667.53 to 2,589.10)	3,430.87 (2,762.29 to 4,221.73)	33,177.79 (25,898.96 to 40,996.62)	60,227.05 (46,992.54 to 75,455.53)	93,404.83 (74,170.45 to 116,038.02)	353.88 (154.76 to 677.47)	634.80 (289.94 to 1,211.91)	988.69 (444.78 to 1,899.19)
	2015	1,338.79 (1,057.78 to 1,682.76)	2,097.02 (1,656.38 to 2,600.45)	3,435.81 (2,765.44 to 4,223.91)	33,277.77 (25,684.38 to 41,440.93)	60,412.39 (47,009.45 to 75,906.07)	93,690.17 (74,416.71 to 116,961.04)	354.03 (156.30 to 672.78)	637.60 (290.05 to 1,208.73)	991.64 (455.39 to 1,904.01)
	2016	1,341.20 (1,062.63 to 1,671.99)	2,099.76 (1,671.28 to 2,600.76)	3,440.96 (2,782.49 to 4,233.98)	33,413.66 (25,914.75 to 41,357.80)	60,635.98 (47,325.83 to 75,517.45)	94,049.64 (74,758.49 to 116,798.77)	355.58 (157.48 to 687.41)	640.41 (293.72 to 1,238.39)	996.00 (453.16 to 1,939.12)
	2017	1,343.43 (1,072.09 to 1,669.82)	2,099.64 (1,681.60 to 2,612.74)	3,443.07 (2,789.14 to 4,249.43)	33,559.57 (26,210.68 to 41,287.03)	60,872.50 (47,751.08 to 75,139.96)	94,432.07 (75,083.15 to 116,458.02)	357.49 (158.17 to 690.45)	642.48 (292.68 to 1,249.17)	999.97 (452.85 to 1,939.92)
	2018	1,345.55 (1,075.29 to 1,652.69)	2,098.06 (1,684.09 to 2,633.28)	3,443.62 (2,788.82 to 4,257.39)	33,700.05 (26,386.12 to 41,534.10)	61,082.95 (48,096.72 to 75,599.62)	94,783.00 (75,107.31 to 116,700.79)	359.47 (161.04 to 682.79)	644.69 (289.53 to 1,233.95)	1,004.15 (454.78 to 1,927.07)
	2019	1,347.73 (1,080.34 to 1,649.55)	2,097.17 (1,680.42 to 2,649.45)	3,444.90 (2,784.84 to 4,285.82)	33,825.51 (26,411.59 to 41,851.80)	61,240.83 (48,194.20 to 76,503.35)	95,066.34 (74,685.66 to 117,709.19)	360.30 (161.92 to 700.67)	645.71 (292.71 to 1,222.18)	1,006.01 (452.88 to 1,926.51)
	2020	1,348.73 (1,076.62 to 1,675.38)	2,091.39 (1,660.50 to 2,580.48)	3,440.12 (2,757.61 to 4,239.94)	33,766.34 (27,004.68 to 41,846.40)	60,996.56 (48,473.79 to 75,575.77)	94,762.90 (75,768.83 to 117,358.46)	360.08 (160.07 to 702.48)	642.68 (292.81 to 1,277.20)	1,002.77 (448.29 to 1,991.27)
	2021	1,343.31 (1,076.11 to 1,667.07)	2,099.16 (1,685.07 to 2,625.48)	3,442.47 (2,765.82 to 4,263.16)	33,813.17 (26,683.55 to 42,526.26)	61,030.31 (48,775.26 to 74,768.25)	94,843.48 (75,366.19 to 116,999.25)	360.05 (161.92 to 698.38)	642.03 (292.14 to 1,238.87)	1,002.08 (462.39 to 1,939.14)
	2022	1,361.48 (1,357.12 to 1,367.21)	2,122.46 (2,111.88 to 2,125.51)	3,483.93 (3,473.14 to 3,489.68)	34,299.93 (34,139.79 to 34,531.38)	62,141.32 (61,816.35 to 62,504.77)	96,441.26 (96,076.65 to 96,869.30)	365.54 (363.40 to 368.56)	657.01 (650.16 to 666.43)	1,022.56 (1,014.83 to 1,033.03)
	2023	1,367.56 (1,363.22 to 1,373.09)	2,129.41 (2,118.98 to 2,133.39)	3,496.97 (3,486.49 to 3,503.86)	34,535.41 (34,361.39 to 34,762.41)	62,540.53 (62,209.31 to 62,906.07)	97,075.94 (96,715.21 to 97,503.93)	367.94 (365.48 to 371.56)	660.57 (653.59 to 670.76)	1,028.51 (1,020.77 to 1,040.20)
	2024	1,372.43 (1,367.84 to 1,377.88)	2,136.78 (2,125.01 to 2,140.80)	3,509.21 (3,496.71 to 3,515.29)	34,709.02 (34,511.59 to 34,951.90)	62,884.78 (62,537.55 to 63,254.78)	97,593.80 (97,202.76 to 98,076.63)	369.60 (367.12 to 373.69)	664.23 (656.80 to 674.78)	1,033.83 (1,025.35 to 1,045.33)
	2025	1,378.23 (1,373.16 to 1,383.83)	2,144.57 (2,133.26 to 2,148.60)	3,522.80 (3,510.16 to 3,528.87)	34,927.19 (34,735.28 to 35,182.55)	63,288.56 (62,859.43 to 63,715.05)	98,215.75 (97,769.36 to 98,719.12)	371.12 (369.15 to 375.65)	667.28 (659.76 to 680.19)	1,038.40 (1,030.63 to 1,052.90)
	2026	1,383.53 (1,378.71 to 1,389.14)	2,150.99 (2,141.36 to 2,155.72)	3,534.53 (3,522.82 to 3,541.77)	35,144.39 (34,953.72 to 35,389.98)	63,558.87 (63,216.72 to 63,918.19)	98,703.25 (98,310.40 to 99,158.53)	373.48 (371.33 to 378.26)	669.23 (663.77 to 677.16)	1,042.70 (1,036.55 to 1,053.37)
	2027	1,389.20 (1,384.25 to 1,395.02)	2,156.75 (2,147.50 to 2,161.90)	3,545.95 (3,534.21 to 3,554.44)	35,309.36 (35,096.27 to 35,551.97)	63,828.86 (63,461.16 to 64,208.21)	99,138.22 (98,683.15 to 99,565.40)	375.72 (373.47 to 379.60)	672.59 (667.30 to 679.57)	1,048.31 (1,042.59 to 1,056.87)
	2028	1,394.92 (1,390.07 to 1,400.96)	2,162.85 (2,154.11 to 2,167.72)	3,557.77 (3,547.37 to 3,566.11)	35,548.62 (35,325.50 to 35,800.38)	64,096.95 (63,706.35 to 64,484.48)	99,645.58 (99,193.59 to 100,106.59)	377.84 (375.42 to 381.74)	675.60 (670.10 to 683.10)	1,053.43 (1,047.09 to 1,063.31)
	2029	1,399.94 (1,394.83 to 1,405.90)	2,168.46 (2,159.07 to 2,174.12)	3,568.40 (3,557.52 to 3,577.55)	35,753.05 (35,543.54 to 36,023.15)	64,466.77 (64,068.34 to 64,872.60)	100,219.82 (99,759.81 to 100,743.24)	379.93 (377.43 to 384.02)	680.06 (672.43 to 688.33)	1,059.98 (1,051.66 to 1,070.00)
	2030	1,405.50 (1,399.80 to 1,411.45)	2,175.78 (2,165.17 to 2,180.88)	3,581.28 (3,568.85 to 3,589.84)	35,973.65 (35,777.11 to 36,271.16)	64,870.76 (64,472.84 to 65,362.53)	100,844.41 (100,350.85 to 101,447.18)	382.07 (379.68 to 386.84)	683.77 (675.47 to 693.77)	1,065.83 (1,056.75 to 1,078.04)
	2031	1,411.20 (1,405.41 to 1,417.30)	2,183.28 (2,171.03 to 2,189.04)	3,594.48 (3,580.94 to 3,603.26)	36,198.23 (35,949.74 to 36,486.68)	65,297.80 (64,811.36 to 65,826.09)	101,496.03 (100,901.52 to 102,139.68)	384.72 (381.44 to 389.05)	690.25 (677.72 to 704.14)	1,074.96 (1,060.89 to 1,090.16)
	2032	1,416.44 (1,410.42 to 1,422.97)	2,188.12 (2,177.57 to 2,194.21)	3,604.56 (3,591.03 to 3,613.83)	36,374.46 (36,127.65 to 36,639.26)	65,632.38 (65,139.73 to 66,225.76)	102,006.84 (101,416.85 to 102,694.18)	386.47 (382.89 to 390.78)	693.75 (680.53 to 708.05)	1,080.23 (1,064.56 to 1,095.58)
	2033	1,421.50 (1,415.42 to 1,427.95)	2,194.70 (2,184.48 to 2,201.14)	3,616.20 (3,602.89 to 3,625.92)	36,548.15 (36,296.70 to 36,824.99)	65,974.31 (65,428.04 to 66,558.04)	102,522.46 (101,883.74 to 103,219.12)	388.08 (384.58 to 392.91)	697.22 (682.79 to 711.30)	1,085.30 (1,068.63 to 1,100.97)
	2034	1,426.19 (1,420.03 to 1,433.02)	2,200.28 (2,189.71 to 2,207.07)	3,626.47 (3,611.94 to 3,635.59)	36,722.62 (36,466.03 to 37,003.85)	66,258.19 (65,725.33 to 66,836.16)	102,980.82 (102,339.40 to 103,676.45)	389.91 (386.38 to 395.14)	699.98 (685.00 to 714.34)	1,089.88 (1,073.02 to 1,105.83)
	2035	1,430.87 (1,424.50 to 1,438.20)	2,208.48 (2,197.56 to 2,215.02)	3,639.35 (3,624.75 to 3,649.94)	36,903.30 (36,615.69 to 37,213.70)	66,565.71 (66,013.91 to 67,194.10)	103,469.01 (102,792.90 to 104,134.45)	391.76 (388.22 to 397.20)	702.78 (687.21 to 717.65)	1,094.54 (1,076.38 to 1,111.06)
	2036	1,435.89 (1,429.37 to 1,443.28)	2,214.44 (2,202.44 to 2,221.18)	3,650.33 (3,634.75 to 3,661.02)	37,082.26 (36,795.17 to 37,398.35)	66,836.33 (66,244.36 to 67,439.32)	103,918.59 (103,212.45 to 104,626.01)	393.37 (389.79 to 398.81)	705.89 (690.54 to 720.74)	1,099.26 (1,080.96 to 1,115.83)
	2037	1,440.82 (1,434.26 to 1,448.31)	2,220.19 (2,207.06 to 2,227.34)	3,661.00 (3,645.30 to 3,671.53)	37,228.65 (36,932.24 to 37,544.80)	67,010.11 (66,407.34 to 67,608.96)	104,238.76 (103,524.46 to 104,982.56)	395.02 (391.31 to 400.32)	708.23 (692.89 to 723.61)	1,103.25 (1,085.11 to 1,120.17)
	2038	1,445.35 (1,438.48 to 1,452.86)	2,225.00 (2,211.41 to 2,232.40)	3,670.35 (3,654.38 to 3,681.98)	37,367.20 (37,074.77 to 37,671.57)	67,372.72 (66,723.51 to 68,015.94)	104,739.92 (103,954.32 to 105,520.89)	396.48 (392.72 to 401.61)	712.35 (694.94 to 728.91)	1,108.82 (1,088.53 to 1,126.97)
	2039	1,449.71 (1,442.57 to 1,457.30)	2,230.50 (2,216.71 to 2,238.58)	3,680.21 (3,663.54 to 3,691.79)	37,523.00 (37,232.12 to 37,837.35)	67,610.84 (66,952.58 to 68,294.29)	105,133.84 (104,329.07 to 105,945.97)	398.07 (394.13 to 403.64)	714.62 (696.96 to 731.42)	1,112.68 (1,092.57 to 1,131.05)
	2040	1,453.91 (1,446.29 to 1,461.95)	2,235.57 (2,222.06 to 2,243.13)	3,689.48 (3,672.94 to 3,701.83)	37,648.63 (37,357.91 to 37,940.69)	67,870.77 (67,210.25 to 68,560.13)	105,519.39 (104,739.77 to 106,353.18)	399.26 (395.61 to 404.66)	716.92 (698.73 to 733.75)	1,116.19 (1,095.84 to 1,135.30)
	2041	1,458.43 (1,450.94 to 1,466.47)	2,240.70 (2,227.82 to 2,248.69)	3,699.14 (3,683.01 to 3,711.33)	37,809.70 (37,510.18 to 38,125.72)	68,166.60 (67,469.08 to 68,933.59)	105,976.29 (105,171.92 to 106,814.44)	400.95 (397.09 to 406.39)	721.34 (702.03 to 740.05)	1,122.29 (1,101.64 to 1,142.10)
	2042	1,463.23 (1,455.73 to 1,471.32)	2,244.66 (2,231.29 to 2,253.50)	3,707.89 (3,690.34 to 3,721.11)	37,936.78 (37,653.01 to 38,241.01)	68,385.83 (67,679.78 to 69,160.32)	106,322.61 (105,483.56 to 107,202.30)	402.24 (398.27 to 407.40)	723.88 (704.28 to 742.01)	1,126.12 (1,104.18 to 1,146.85)
	2043	1,467.30 (1,459.68 to 1,475.77)	2,249.02 (2,235.77 to 2,257.75)	3,716.32 (3,699.15 to 3,728.97)	38,097.05 (37,802.00 to 38,394.45)	68,648.33 (67,908.82 to 69,414.66)	106,745.37 (105,822.12 to 107,658.21)	404.33 (399.87 to 409.45)	726.28 (706.00 to 744.89)	1,130.61 (1,108.07 to 1,151.36)
	2044	1,470.97 (1,463.13 to 1,479.56)	2,253.18 (2,239.64 to 2,261.73)	3,724.14 (3,706.62 to 3,737.31)	38,243.91 (37,952.76 to 38,529.74)	68,801.76 (68,063.30 to 69,612.54)	107,045.67 (106,134.66 to 107,904.94)	406.22 (401.87 to 411.59)	727.74 (707.34 to 745.98)	1,133.96 (1,110.69 to 1,154.86)
	2045	1,474.67 (1,466.67 to 1,483.29)	2,257.03 (2,243.53 to 2,265.78)	3,731.70 (3,714.56 to 3,745.09)	38,370.45 (38,042.77 to 38,668.87)	68,939.63 (68,204.66 to 69,715.64)	107,310.08 (106,411.43 to 108,256.28)	407.46 (402.93 to 412.53)	729.63 (709.20 to 747.87)	1,137.09 (1,113.18 to 1,157.92)
	2046	1,478.40 (1,470.61 to 1,486.89)	2,260.68 (2,246.81 to 2,269.28)	3,739.08 (3,721.18 to 3,752.35)	38,490.15 (38,175.76 to 38,790.20)	69,078.48 (68,322.36 to 69,863.04)	107,568.63 (106,685.03 to 108,526.79)	408.90 (404.32 to 414.16)	731.22 (710.51 to 750.35)	1,140.12 (1,115.83 to 1,161.36)
	2047	1,481.79 (1,473.90 to 1,490.46)	2,264.31 (2,249.90 to 2,273.12)	3,746.10 (3,727.89 to 3,759.84)	38,603.49 (38,281.71 to 38,901.90)	69,248.56 (68,489.24 to 70,099.09)	107,852.05 (106,955.46 to 108,887.11)	410.11 (405.45 to 415.65)	732.56 (712.47 to 751.08)	1,142.67 (1,118.61 to 1,163.72)
	2048	1,485.11 (1,477.37 to 1,493.72)	2,266.96 (2,253.06 to 2,276.16)	3,752.07 (3,733.88 to 3,765.54)	38,734.17 (38,421.12 to 39,024.23)	69,322.35 (68,562.76 to 70,090.80)	108,056.52 (107,192.79 to 108,984.60)	411.39 (406.97 to 416.89)	732.89 (713.59 to 751.06)	1,144.28 (1,120.87 to 1,165.07)
	2049	1,488.02 (1,480.10 to 1,496.79)	2,270.17 (2,256.04 to 2,279.47)	3,758.19 (3,739.95 to 3,771.91)	38,846.00 (38,530.76 to 39,157.86)	69,487.83 (68,727.38 to 70,229.92)	108,333.83 (107,451.50 to 109,223.97)	412.59 (408.14 to 418.04)	733.82 (714.91 to 751.80)	1,146.41 (1,123.73 to 1,167.12)
	2050	1,491.38 (1,483.34 to 1,499.89)	2,272.81 (2,258.60 to 2,282.49)	3,764.20 (3,745.61 to 3,778.27)	38,979.56 (38,674.15 to 39,307.41)	69,622.63 (68,841.80 to 70,387.40)	108,602.19 (107,681.34 to 109,515.16)	413.90 (409.40 to 419.39)	735.69 (716.99 to 754.40)	1,149.59 (1,126.92 to 1,170.81)
Belize	1990	8.92 (6.49 to 11.62)	11.31 (8.29 to 14.21)	20.23 (14.76 to 25.42)	118.01 (86.79 to 151.44)	148.63 (107.03 to 189.08)	266.64 (194.33 to 336.47)	2.61 (1.24 to 4.22)	3.31 (1.66 to 5.28)	5.92 (2.96 to 9.48)
	1991	8.91 (6.51 to 11.51)	11.26 (8.23 to 14.17)	20.17 (14.67 to 25.42)	118.21 (86.68 to 151.01)	148.50 (107.30 to 189.07)	266.71 (194.62 to 335.88)	2.61 (1.22 to 4.26)	3.30 (1.74 to 5.32)	5.91 (2.93 to 9.54)
	1992	8.92 (6.52 to 11.35)	11.23 (8.20 to 14.15)	20.15 (14.74 to 25.42)	118.61 (86.69 to 151.40)	148.70 (107.84 to 189.28)	267.31 (195.50 to 336.74)	2.61 (1.21 to 4.28)	3.30 (1.72 to 5.32)	5.91 (2.88 to 9.55)
	1993	8.94 (6.59 to 11.28)	11.23 (8.22 to 14.14)	20.17 (14.76 to 25.35)	119.34 (87.15 to 151.74)	149.40 (109.25 to 190.54)	268.73 (195.91 to 337.96)	2.62 (1.16 to 4.26)	3.31 (1.70 to 5.34)	5.93 (2.85 to 9.67)
	1994	8.99 (6.68 to 11.30)	11.27 (8.30 to 14.19)	20.26 (14.85 to 25.60)	120.51 (88.17 to 152.54)	150.76 (110.21 to 192.69)	271.27 (197.11 to 341.81)	2.64 (1.18 to 4.24)	3.33 (1.68 to 5.38)	5.97 (2.82 to 9.69)
	1995	9.07 (6.75 to 11.43)	11.37 (8.42 to 14.36)	20.44 (15.00 to 25.78)	122.28 (88.68 to 156.47)	152.99 (112.64 to 196.76)	275.27 (200.81 to 348.18)	2.68 (1.21 to 4.41)	3.38 (1.69 to 5.39)	6.06 (2.87 to 9.76)
	1996	9.19 (6.86 to 11.57)	11.53 (8.56 to 14.56)	20.72 (15.35 to 26.10)	124.65 (90.52 to 158.79)	156.11 (113.45 to 198.69)	280.77 (203.61 to 356.33)	2.72 (1.28 to 4.44)	3.45 (1.73 to 5.49)	6.17 (2.97 to 9.90)
	1997	9.34 (6.98 to 11.70)	11.72 (8.70 to 14.77)	21.06 (15.67 to 26.55)	127.43 (92.34 to 162.56)	159.82 (115.05 to 204.03)	287.25 (208.02 to 365.83)	2.79 (1.22 to 4.54)	3.53 (1.72 to 5.65)	6.31 (3.03 to 10.11)
	1998	9.50 (7.10 to 11.88)	11.93 (8.80 to 15.12)	21.43 (15.94 to 26.83)	130.40 (94.87 to 167.15)	163.88 (119.29 to 209.88)	294.28 (214.21 to 376.92)	2.85 (1.22 to 4.60)	3.62 (1.84 to 5.80)	6.46 (3.11 to 10.32)
	1999	9.65 (7.26 to 12.08)	12.15 (8.90 to 15.41)	21.80 (16.14 to 27.31)	133.38 (97.82 to 172.11)	168.01 (121.58 to 216.39)	301.39 (220.20 to 386.71)	2.91 (1.31 to 4.79)	3.69 (1.81 to 5.91)	6.60 (3.19 to 10.60)
	2000	9.80 (7.38 to 12.36)	12.35 (9.11 to 15.68)	22.15 (16.32 to 27.93)	136.15 (99.83 to 176.42)	171.91 (124.66 to 223.59)	308.06 (224.74 to 396.31)	2.97 (1.32 to 4.90)	3.78 (1.86 to 6.08)	6.75 (3.28 to 11.04)
	2001	9.91 (7.43 to 12.56)	12.49 (9.21 to 15.77)	22.40 (16.56 to 28.04)	138.36 (101.10 to 178.84)	175.02 (127.15 to 226.65)	313.38 (227.38 to 401.57)	3.01 (1.29 to 5.00)	3.86 (1.87 to 6.45)	6.87 (3.35 to 11.30)
	2002	9.98 (7.49 to 12.70)	12.57 (9.29 to 15.81)	22.55 (16.68 to 28.30)	139.97 (101.54 to 180.73)	177.30 (128.32 to 227.69)	317.27 (229.49 to 404.63)	3.04 (1.35 to 5.03)	3.91 (1.91 to 6.29)	6.95 (3.35 to 11.36)
	2003	10.03 (7.53 to 12.77)	12.63 (9.33 to 15.84)	22.66 (16.79 to 28.54)	141.29 (101.84 to 180.90)	179.18 (129.78 to 227.48)	320.47 (229.77 to 406.28)	3.07 (1.35 to 5.05)	3.95 (1.92 to 6.39)	7.02 (3.34 to 11.32)
	2004	10.09 (7.53 to 12.90)	12.70 (9.37 to 15.91)	22.78 (16.90 to 28.81)	142.66 (103.01 to 182.37)	181.14 (130.69 to 229.16)	323.80 (230.52 to 409.53)	3.10 (1.35 to 5.19)	3.98 (1.94 to 6.50)	7.08 (3.40 to 11.68)
	2005	10.18 (7.58 to 13.14)	12.82 (9.42 to 16.05)	23.00 (17.05 to 29.19)	144.50 (103.51 to 184.52)	183.77 (131.90 to 233.37)	328.27 (233.40 to 414.86)	3.14 (1.32 to 5.18)	4.04 (1.92 to 6.54)	7.18 (3.36 to 11.61)
	2006	10.30 (7.59 to 13.20)	13.00 (9.60 to 16.24)	23.30 (17.26 to 29.46)	146.76 (104.82 to 187.34)	187.11 (134.94 to 236.34)	333.87 (237.51 to 421.70)	3.19 (1.32 to 5.25)	4.11 (1.94 to 6.60)	7.30 (3.39 to 11.74)
	2007	10.42 (7.59 to 13.24)	13.20 (9.82 to 16.50)	23.62 (17.48 to 29.76)	149.11 (106.15 to 189.50)	190.70 (137.64 to 242.73)	339.81 (242.29 to 431.57)	3.23 (1.38 to 5.23)	4.19 (1.99 to 6.88)	7.43 (3.50 to 11.91)
	2008	10.55 (7.62 to 13.33)	13.40 (10.02 to 16.78)	23.95 (17.71 to 30.11)	151.58 (108.04 to 193.38)	194.47 (140.33 to 249.63)	346.05 (247.20 to 442.56)	3.28 (1.40 to 5.37)	4.28 (2.17 to 6.96)	7.56 (3.66 to 12.25)
	2009	10.68 (7.69 to 13.41)	13.60 (10.21 to 17.12)	24.28 (17.96 to 30.48)	154.20 (110.31 to 196.43)	198.29 (141.95 to 255.78)	352.49 (252.25 to 452.02)	3.33 (1.40 to 5.53)	4.37 (2.19 to 7.18)	7.70 (3.72 to 12.60)
	2010	10.82 (7.79 to 13.60)	13.79 (10.35 to 17.53)	24.61 (18.25 to 30.97)	156.98 (112.14 to 201.31)	202.04 (144.70 to 262.16)	359.02 (256.84 to 461.25)	3.39 (1.34 to 5.64)	4.46 (2.21 to 7.27)	7.85 (3.72 to 12.96)
	2011	10.96 (7.94 to 13.79)	13.94 (10.46 to 17.72)	24.89 (18.45 to 31.32)	159.78 (114.57 to 204.63)	205.36 (146.64 to 265.81)	365.13 (259.67 to 469.14)	3.45 (1.40 to 5.69)	4.54 (2.28 to 7.33)	7.99 (3.82 to 13.12)
	2012	11.08 (8.07 to 13.99)	14.04 (10.53 to 17.81)	25.12 (18.59 to 31.62)	162.51 (115.57 to 209.78)	208.26 (148.13 to 269.42)	370.76 (262.00 to 476.38)	3.51 (1.46 to 5.84)	4.59 (2.25 to 7.49)	8.11 (3.90 to 13.34)
	2013	11.20 (8.24 to 14.06)	14.13 (10.54 to 17.91)	25.33 (18.74 to 31.91)	165.32 (116.60 to 215.06)	211.14 (149.73 to 272.27)	376.46 (265.59 to 483.50)	3.58 (1.47 to 5.84)	4.67 (2.32 to 7.62)	8.25 (3.98 to 13.66)
	2014	11.33 (8.42 to 14.23)	14.24 (10.61 to 17.95)	25.57 (18.96 to 32.10)	168.38 (118.75 to 220.15)	214.48 (151.87 to 275.00)	382.85 (271.07 to 491.09)	3.65 (1.54 to 6.04)	4.74 (2.39 to 7.64)	8.40 (3.97 to 13.61)
	2015	11.48 (8.57 to 14.50)	14.41 (10.78 to 18.18)	25.89 (19.29 to 32.59)	171.84 (121.45 to 226.87)	218.78 (154.88 to 279.01)	390.62 (279.24 to 499.65)	3.73 (1.57 to 5.97)	4.83 (2.36 to 7.78)	8.56 (4.10 to 13.81)
	2016	11.63 (8.69 to 14.57)	14.62 (10.94 to 18.33)	26.25 (19.52 to 32.77)	175.63 (124.36 to 227.84)	223.83 (160.79 to 284.75)	399.46 (287.11 to 510.63)	3.82 (1.58 to 6.29)	4.94 (2.47 to 7.87)	8.76 (4.16 to 14.22)
	2017	11.78 (8.76 to 14.79)	14.83 (11.17 to 18.45)	26.62 (19.84 to 33.08)	179.52 (127.39 to 232.85)	229.04 (167.05 to 292.31)	408.56 (295.34 to 520.56)	3.89 (1.60 to 6.38)	5.07 (2.55 to 8.14)	8.96 (4.23 to 14.63)
	2018	11.94 (8.84 to 15.01)	15.04 (11.39 to 18.80)	26.98 (20.26 to 33.45)	183.50 (130.94 to 238.20)	234.44 (171.66 to 299.53)	417.94 (303.76 to 534.32)	3.97 (1.65 to 6.51)	5.17 (2.59 to 8.29)	9.14 (4.34 to 14.84)
	2019	12.09 (9.01 to 15.22)	15.26 (11.60 to 19.08)	27.35 (20.62 to 33.99)	187.54 (134.03 to 242.31)	240.08 (175.31 to 307.51)	427.62 (312.77 to 549.07)	4.05 (1.61 to 6.55)	5.29 (2.62 to 8.45)	9.35 (4.52 to 14.75)
	2020	12.22 (9.18 to 15.38)	15.46 (11.70 to 19.39)	27.69 (21.12 to 34.47)	191.27 (139.06 to 244.98)	246.21 (177.92 to 316.21)	437.49 (318.46 to 563.48)	4.14 (1.69 to 6.81)	5.44 (2.70 to 8.65)	9.57 (4.53 to 15.52)
	2021	12.41 (9.47 to 15.63)	15.71 (11.84 to 19.73)	28.12 (21.38 to 35.14)	195.89 (142.32 to 253.06)	252.18 (182.58 to 323.87)	448.08 (326.13 to 574.89)	4.24 (1.77 to 6.85)	5.57 (2.75 to 8.99)	9.81 (4.68 to 15.94)
	2022	12.34 (12.24 to 12.46)	15.50 (15.37 to 15.65)	27.85 (27.63 to 28.08)	198.58 (197.70 to 199.69)	255.51 (253.93 to 256.64)	454.09 (452.33 to 455.73)	4.30 (4.28 to 4.33)	5.65 (5.61 to 5.67)	9.95 (9.90 to 9.99)
	2023	12.49 (12.38 to 12.62)	15.68 (15.53 to 15.82)	28.17 (27.93 to 28.42)	202.05 (201.04 to 203.30)	260.69 (259.01 to 262.15)	462.73 (460.37 to 464.88)	4.38 (4.36 to 4.41)	5.77 (5.73 to 5.80)	10.15 (10.10 to 10.20)
	2024	12.63 (12.53 to 12.76)	15.83 (15.67 to 15.98)	28.45 (28.20 to 28.71)	205.75 (204.70 to 207.02)	265.88 (263.76 to 267.32)	471.63 (469.13 to 473.73)	4.46 (4.43 to 4.49)	5.88 (5.84 to 5.92)	10.34 (10.29 to 10.40)
	2025	12.76 (12.64 to 12.89)	16.00 (15.84 to 16.16)	28.75 (28.52 to 29.01)	209.43 (208.32 to 210.73)	271.13 (268.89 to 272.85)	480.56 (477.82 to 483.10)	4.54 (4.51 to 4.57)	6.00 (5.96 to 6.04)	10.54 (10.49 to 10.60)
	2026	12.89 (12.77 to 13.02)	16.16 (16.00 to 16.31)	29.05 (28.80 to 29.30)	213.06 (211.68 to 214.51)	275.80 (273.27 to 277.70)	488.86 (485.85 to 491.81)	4.62 (4.59 to 4.66)	6.11 (6.06 to 6.15)	10.73 (10.67 to 10.80)
	2027	13.02 (12.89 to 13.14)	16.32 (16.16 to 16.45)	29.34 (29.09 to 29.58)	216.38 (215.18 to 218.12)	280.31 (277.88 to 282.38)	496.69 (493.47 to 499.96)	4.70 (4.67 to 4.74)	6.21 (6.16 to 6.26)	10.91 (10.84 to 10.98)
	2028	13.13 (13.00 to 13.27)	16.47 (16.32 to 16.62)	29.61 (29.36 to 29.86)	219.59 (218.09 to 221.29)	285.12 (282.34 to 287.34)	504.71 (501.09 to 508.18)	4.77 (4.73 to 4.81)	6.32 (6.27 to 6.37)	11.09 (11.01 to 11.17)
	2029	13.26 (13.12 to 13.40)	16.63 (16.46 to 16.80)	29.89 (29.63 to 30.15)	222.65 (221.12 to 224.51)	289.89 (286.70 to 292.18)	512.54 (508.61 to 516.08)	4.84 (4.79 to 4.88)	6.44 (6.38 to 6.49)	11.27 (11.18 to 11.35)
	2030	13.39 (13.24 to 13.52)	16.79 (16.62 to 16.96)	30.18 (29.90 to 30.44)	226.19 (224.75 to 228.10)	294.36 (290.84 to 296.76)	520.55 (516.11 to 524.47)	4.92 (4.87 to 4.96)	6.54 (6.48 to 6.60)	11.46 (11.37 to 11.55)
	2031	13.51 (13.35 to 13.65)	16.94 (16.76 to 17.11)	30.45 (30.17 to 30.73)	229.44 (227.75 to 231.47)	298.80 (295.19 to 301.40)	528.24 (523.80 to 532.49)	4.99 (4.95 to 5.05)	6.65 (6.58 to 6.71)	11.64 (11.54 to 11.74)
	2032	13.62 (13.48 to 13.77)	17.13 (16.96 to 17.29)	30.75 (30.47 to 31.02)	232.59 (230.87 to 234.82)	303.13 (299.47 to 305.93)	535.72 (531.07 to 540.30)	5.07 (5.02 to 5.12)	6.75 (6.68 to 6.81)	11.81 (11.71 to 11.91)
	2033	13.72 (13.56 to 13.87)	17.26 (17.09 to 17.42)	30.98 (30.71 to 31.25)	235.59 (233.75 to 237.77)	307.39 (303.57 to 310.35)	542.99 (537.97 to 547.59)	5.13 (5.08 to 5.18)	6.85 (6.77 to 6.91)	11.98 (11.86 to 12.08)
	2034	13.82 (13.66 to 13.97)	17.40 (17.24 to 17.57)	31.22 (30.93 to 31.49)	238.42 (236.68 to 240.60)	311.25 (306.68 to 314.34)	549.67 (543.83 to 554.62)	5.20 (5.14 to 5.25)	6.95 (6.86 to 7.02)	12.14 (12.02 to 12.25)
	2035	13.91 (13.75 to 14.07)	17.53 (17.35 to 17.69)	31.44 (31.14 to 31.73)	241.54 (239.65 to 243.80)	315.27 (310.90 to 318.49)	556.81 (551.25 to 561.94)	5.26 (5.21 to 5.31)	7.04 (6.96 to 7.11)	12.30 (12.18 to 12.42)
	2036	14.04 (13.87 to 14.20)	17.64 (17.46 to 17.81)	31.67 (31.38 to 31.98)	244.39 (242.30 to 246.77)	319.13 (314.77 to 322.39)	563.52 (557.79 to 568.94)	5.33 (5.27 to 5.38)	7.13 (7.04 to 7.21)	12.46 (12.33 to 12.58)
	2037	14.15 (13.98 to 14.32)	17.74 (17.54 to 17.92)	31.89 (31.56 to 32.21)	247.23 (244.90 to 249.69)	323.10 (318.52 to 326.55)	570.33 (564.22 to 575.95)	5.39 (5.33 to 5.45)	7.22 (7.13 to 7.30)	12.61 (12.48 to 12.74)
	2038	14.22 (14.03 to 14.39)	17.82 (17.63 to 18.00)	32.04 (31.71 to 32.36)	249.79 (247.41 to 252.55)	326.92 (322.23 to 330.46)	576.71 (570.14 to 582.40)	5.46 (5.39 to 5.52)	7.31 (7.22 to 7.39)	12.77 (12.62 to 12.90)
	2039	14.30 (14.13 to 14.46)	17.88 (17.69 to 18.06)	32.18 (31.86 to 32.50)	252.49 (250.07 to 255.39)	330.52 (325.60 to 334.15)	583.01 (576.54 to 588.92)	5.52 (5.45 to 5.58)	7.39 (7.31 to 7.48)	12.91 (12.77 to 13.04)
	2040	14.36 (14.18 to 14.51)	17.96 (17.78 to 18.13)	32.32 (31.99 to 32.61)	255.25 (252.83 to 258.17)	334.02 (328.73 to 337.91)	589.28 (582.48 to 595.27)	5.57 (5.51 to 5.63)	7.48 (7.38 to 7.57)	13.06 (12.91 to 13.19)
	2041	14.41 (14.24 to 14.57)	18.02 (17.84 to 18.20)	32.44 (32.10 to 32.74)	258.04 (255.61 to 260.92)	337.30 (332.08 to 341.26)	595.34 (588.38 to 601.52)	5.64 (5.57 to 5.70)	7.56 (7.45 to 7.65)	13.20 (13.04 to 13.34)
	2042	14.45 (14.27 to 14.61)	18.10 (17.91 to 18.28)	32.54 (32.21 to 32.84)	260.43 (257.91 to 263.64)	341.16 (335.87 to 345.24)	601.60 (594.62 to 608.03)	5.70 (5.63 to 5.76)	7.65 (7.54 to 7.74)	13.34 (13.18 to 13.49)
	2043	14.49 (14.30 to 14.65)	18.14 (17.95 to 18.32)	32.63 (32.28 to 32.93)	262.92 (260.23 to 266.10)	344.63 (339.46 to 348.74)	607.55 (600.50 to 614.21)	5.75 (5.68 to 5.82)	7.72 (7.61 to 7.82)	13.47 (13.31 to 13.62)
	2044	14.51 (14.32 to 14.68)	18.16 (17.96 to 18.35)	32.67 (32.32 to 32.97)	265.05 (262.35 to 268.28)	347.51 (342.24 to 351.98)	612.56 (605.43 to 619.45)	5.80 (5.73 to 5.87)	7.80 (7.68 to 7.90)	13.60 (13.42 to 13.75)
	2045	14.56 (14.38 to 14.73)	18.19 (18.00 to 18.36)	32.75 (32.41 to 33.06)	267.43 (264.54 to 270.94)	350.76 (345.04 to 355.07)	618.19 (610.29 to 625.20)	5.85 (5.77 to 5.92)	7.87 (7.75 to 7.97)	13.72 (13.53 to 13.88)
	2046	14.57 (14.39 to 14.74)	18.21 (18.00 to 18.39)	32.78 (32.43 to 33.09)	269.70 (266.82 to 273.19)	353.55 (347.72 to 358.10)	623.25 (615.45 to 630.55)	5.90 (5.82 to 5.97)	7.94 (7.82 to 8.04)	13.84 (13.65 to 14.00)
	2047	14.58 (14.39 to 14.75)	18.24 (18.03 to 18.43)	32.82 (32.47 to 33.15)	272.02 (269.06 to 275.36)	356.24 (350.19 to 361.01)	628.26 (620.11 to 635.87)	5.95 (5.87 to 6.02)	8.01 (7.88 to 8.11)	13.96 (13.78 to 14.12)
	2048	14.59 (14.41 to 14.76)	18.26 (18.05 to 18.45)	32.85 (32.48 to 33.17)	274.00 (270.90 to 277.45)	358.98 (352.64 to 363.80)	632.98 (624.63 to 640.86)	6.00 (5.92 to 6.07)	8.07 (7.95 to 8.18)	14.07 (13.87 to 14.23)
	2049	14.61 (14.41 to 14.77)	18.26 (18.05 to 18.45)	32.87 (32.49 to 33.19)	275.88 (272.59 to 279.48)	361.78 (355.72 to 366.64)	637.67 (629.21 to 645.55)	6.04 (5.96 to 6.11)	8.13 (8.01 to 8.24)	14.17 (13.98 to 14.33)
	2050	14.61 (14.39 to 14.79)	18.26 (18.03 to 18.46)	32.87 (32.50 to 33.20)	277.63 (274.45 to 281.39)	364.27 (358.00 to 369.06)	641.90 (633.81 to 649.81)	6.08 (6.00 to 6.16)	8.20 (8.07 to 8.30)	14.28 (14.09 to 14.44)
Benin	1990	1,106.84 (861.14 to 1,374.16)	1,972.43 (1,558.54 to 2,430.63)	3,079.26 (2,445.42 to 3,741.89)	15,190.17 (11,746.48 to 18,754.77)	30,847.57 (24,246.68 to 37,802.13)	46,037.74 (36,453.54 to 56,386.26)	282.47 (140.61 to 474.79)	480.12 (259.89 to 815.25)	762.59 (408.23 to 1,288.44)
	1991	1,155.40 (897.71 to 1,425.67)	2,063.98 (1,629.31 to 2,538.79)	3,219.38 (2,557.29 to 3,919.98)	15,902.07 (12,464.41 to 19,553.24)	32,303.67 (25,520.72 to 39,648.62)	48,205.75 (38,040.77 to 59,187.22)	296.77 (153.13 to 496.11)	503.37 (273.77 to 864.26)	800.14 (441.70 to 1,380.01)
	1992	1,203.35 (939.70 to 1,484.30)	2,154.89 (1,710.34 to 2,656.96)	3,358.25 (2,677.02 to 4,108.06)	16,600.22 (13,011.30 to 20,334.95)	33,723.14 (26,488.01 to 41,597.07)	50,323.36 (39,479.12 to 62,064.21)	309.90 (159.70 to 522.73)	527.81 (289.03 to 898.33)	837.71 (447.97 to 1,421.87)
	1993	1,250.07 (976.80 to 1,537.99)	2,244.19 (1,774.13 to 2,775.57)	3,494.25 (2,791.04 to 4,286.74)	17,283.07 (13,449.41 to 21,152.12)	35,101.34 (27,298.24 to 43,328.34)	52,384.41 (41,077.64 to 64,867.63)	324.47 (169.71 to 543.22)	547.05 (292.52 to 949.34)	871.52 (470.56 to 1,464.72)
	1994	1,295.57 (1,011.60 to 1,599.26)	2,331.21 (1,848.54 to 2,884.00)	3,626.79 (2,872.95 to 4,477.45)	17,952.81 (13,865.35 to 22,183.58)	36,439.77 (28,271.80 to 44,974.36)	54,392.58 (42,506.64 to 67,312.71)	335.57 (171.62 to 558.28)	570.00 (297.79 to 966.50)	905.56 (491.84 to 1,505.91)
	1995	1,340.19 (1,032.87 to 1,654.74)	2,416.39 (1,917.81 to 3,003.18)	3,756.58 (2,962.35 to 4,654.04)	18,612.76 (14,286.24 to 22,978.31)	37,742.00 (29,075.51 to 46,644.96)	56,354.76 (43,768.38 to 69,630.81)	347.31 (172.31 to 587.65)	591.47 (301.35 to 991.10)	938.78 (473.06 to 1,571.75)
	1996	1,382.67 (1,078.84 to 1,704.53)	2,496.62 (1,986.71 to 3,119.56)	3,879.29 (3,076.12 to 4,790.75)	19,237.91 (14,865.98 to 23,559.97)	38,948.21 (30,254.61 to 48,021.03)	58,186.11 (45,606.98 to 71,817.99)	360.06 (181.43 to 589.23)	607.45 (323.59 to 1,028.96)	967.51 (504.83 to 1,620.39)
	1997	1,422.80 (1,106.84 to 1,735.44)	2,571.30 (2,046.72 to 3,168.77)	3,994.10 (3,185.26 to 4,911.70)	19,809.91 (15,575.99 to 24,137.01)	40,031.22 (31,278.16 to 48,996.40)	59,841.13 (47,299.49 to 73,206.57)	371.95 (186.03 to 618.24)	626.41 (339.99 to 1,048.35)	998.36 (530.20 to 1,671.79)
	1998	1,461.24 (1,124.65 to 1,793.90)	2,641.98 (2,103.41 to 3,260.63)	4,103.22 (3,284.76 to 5,028.90)	20,344.19 (15,976.61 to 24,768.77)	41,027.67 (32,284.69 to 50,133.04)	61,371.86 (48,490.17 to 74,922.35)	380.11 (192.36 to 641.47)	640.67 (337.30 to 1,078.21)	1,020.78 (526.68 to 1,746.99)
	1999	1,499.20 (1,149.33 to 1,846.83)	2,711.08 (2,172.98 to 3,349.79)	4,210.28 (3,369.14 to 5,162.03)	20,860.88 (16,427.09 to 25,432.69)	41,984.17 (33,017.92 to 51,507.76)	62,845.05 (49,706.41 to 76,571.90)	391.63 (197.31 to 656.99)	654.41 (348.50 to 1,092.95)	1,046.04 (543.78 to 1,746.16)
	2000	1,538.04 (1,187.94 to 1,897.45)	2,782.17 (2,232.65 to 3,441.02)	4,320.22 (3,448.72 to 5,318.13)	21,383.55 (16,823.56 to 26,130.70)	42,961.06 (33,783.49 to 53,108.84)	64,344.61 (50,748.79 to 78,786.93)	400.27 (197.02 to 677.89)	673.37 (350.31 to 1,141.49)	1,073.65 (565.77 to 1,799.17)
	2001	1,572.56 (1,220.69 to 1,931.09)	2,844.73 (2,282.17 to 3,510.54)	4,417.29 (3,537.03 to 5,407.35)	21,850.91 (17,185.29 to 26,664.73)	43,841.39 (34,434.64 to 53,980.08)	65,692.29 (51,811.42 to 80,414.68)	409.03 (204.43 to 688.19)	686.37 (371.77 to 1,145.60)	1,095.39 (589.72 to 1,812.46)
	2002	1,599.93 (1,241.64 to 1,960.06)	2,891.65 (2,336.37 to 3,578.48)	4,491.58 (3,609.18 to 5,498.05)	22,223.88 (17,412.20 to 27,185.53)	44,542.34 (34,943.06 to 54,496.77)	66,766.22 (52,658.56 to 81,365.10)	416.60 (206.98 to 713.44)	701.24 (386.86 to 1,203.48)	1,117.84 (588.91 to 1,895.13)
	2003	1,624.20 (1,264.90 to 1,997.00)	2,930.49 (2,354.61 to 3,654.93)	4,554.69 (3,684.80 to 5,595.29)	22,556.69 (17,705.70 to 27,630.77)	45,157.37 (35,537.25 to 55,189.34)	67,714.05 (53,227.85 to 82,811.47)	423.31 (211.23 to 708.11)	714.04 (384.30 to 1,235.03)	1,137.35 (603.51 to 1,944.45)
	2004	1,650.11 (1,287.42 to 2,030.98)	2,970.66 (2,386.53 to 3,716.86)	4,620.76 (3,714.18 to 5,701.53)	22,913.79 (17,988.69 to 28,240.46)	45,804.15 (36,172.02 to 56,376.28)	68,717.93 (53,906.57 to 84,393.72)	427.98 (217.78 to 725.68)	723.75 (391.58 to 1,239.43)	1,151.72 (619.27 to 1,946.18)
	2005	1,682.89 (1,310.38 to 2,095.22)	3,023.23 (2,428.15 to 3,748.36)	4,706.12 (3,783.67 to 5,827.74)	23,368.47 (18,169.26 to 28,899.73)	46,623.87 (36,952.96 to 57,569.58)	69,992.35 (54,847.03 to 86,484.63)	437.47 (220.95 to 738.22)	736.44 (387.13 to 1,271.60)	1,173.91 (637.14 to 2,004.59)
	2006	1,720.63 (1,343.31 to 2,121.52)	3,085.32 (2,478.18 to 3,825.17)	4,805.95 (3,872.14 to 5,925.46)	23,909.71 (18,689.65 to 29,493.38)	47,583.26 (37,514.14 to 58,603.74)	71,492.97 (55,944.44 to 87,971.81)	447.04 (222.37 to 773.86)	755.57 (404.42 to 1,279.32)	1,202.61 (643.52 to 2,049.41)
	2007	1,758.84 (1,373.29 to 2,167.11)	3,149.24 (2,533.21 to 3,904.98)	4,908.09 (3,951.24 to 6,052.79)	24,484.22 (19,236.11 to 30,193.70)	48,588.44 (38,092.77 to 59,549.52)	73,072.67 (57,215.36 to 89,505.74)	459.20 (228.97 to 763.30)	770.86 (423.61 to 1,311.02)	1,230.05 (669.65 to 2,051.47)
	2008	1,798.56 (1,406.76 to 2,215.72)	3,217.90 (2,583.99 to 3,994.63)	5,016.46 (4,029.12 to 6,197.14)	25,098.34 (19,653.26 to 30,911.47)	49,674.76 (38,928.02 to 60,964.92)	74,773.10 (58,863.90 to 91,354.42)	469.64 (236.38 to 801.70)	788.07 (438.53 to 1,369.77)	1,257.71 (683.83 to 2,148.18)
	2009	1,841.45 (1,443.53 to 2,270.97)	3,294.94 (2,645.46 to 4,089.53)	5,136.38 (4,118.53 to 6,348.52)	25,764.85 (20,091.77 to 31,798.49)	50,891.74 (40,018.27 to 62,457.61)	76,656.59 (60,620.39 to 93,799.12)	484.63 (233.78 to 834.36)	807.18 (417.90 to 1,404.89)	1,291.81 (686.23 to 2,197.07)
	2010	1,889.24 (1,474.75 to 2,341.37)	3,384.29 (2,716.79 to 4,199.64)	5,273.53 (4,208.83 to 6,528.00)	26,494.38 (20,595.13 to 32,882.23)	52,290.88 (40,990.38 to 64,494.33)	78,785.26 (61,747.96 to 96,591.88)	497.81 (229.32 to 860.13)	832.25 (449.72 to 1,449.38)	1,330.06 (703.44 to 2,308.94)
	2011	1,940.38 (1,523.47 to 2,388.93)	3,484.39 (2,799.68 to 4,318.41)	5,424.77 (4,375.87 to 6,701.59)	27,278.71 (21,296.76 to 33,800.39)	53,861.78 (42,179.42 to 66,036.82)	81,140.48 (64,354.65 to 99,419.40)	511.68 (250.56 to 865.52)	856.67 (434.34 to 1,450.92)	1,368.35 (727.50 to 2,304.47)
	2012	1,992.83 (1,574.46 to 2,444.75)	3,590.80 (2,884.33 to 4,420.05)	5,583.62 (4,487.34 to 6,831.35)	28,104.55 (22,050.50 to 34,702.70)	55,557.03 (43,758.80 to 67,890.92)	83,661.58 (66,509.24 to 102,446.64)	527.16 (263.55 to 903.44)	880.61 (461.88 to 1,509.33)	1,407.77 (744.51 to 2,418.03)
	2013	2,046.60 (1,616.80 to 2,513.34)	3,701.45 (2,977.70 to 4,540.66)	5,748.06 (4,624.10 to 7,017.48)	28,959.27 (22,746.18 to 35,562.19)	57,324.67 (45,454.13 to 70,141.69)	86,283.94 (68,629.91 to 105,790.03)	547.91 (266.28 to 959.20)	909.25 (466.27 to 1,566.52)	1,457.16 (765.77 to 2,484.95)
	2014	2,102.26 (1,667.12 to 2,587.67)	3,814.33 (3,051.09 to 4,693.74)	5,916.59 (4,746.47 to 7,218.12)	29,835.48 (23,507.37 to 36,828.62)	59,117.14 (46,505.06 to 72,842.81)	88,952.62 (70,223.26 to 109,367.17)	562.56 (272.79 to 950.94)	936.21 (508.12 to 1,663.09)	1,498.77 (788.32 to 2,590.24)
	2015	2,160.14 (1,706.56 to 2,654.04)	3,927.15 (3,131.88 to 4,865.13)	6,087.29 (4,903.83 to 7,472.12)	30,723.99 (24,115.54 to 38,026.46)	60,887.54 (47,437.88 to 75,411.40)	91,611.54 (72,014.59 to 113,331.19)	578.59 (288.72 to 983.57)	964.10 (478.40 to 1,664.82)	1,542.69 (793.70 to 2,611.42)
	2016	2,220.03 (1,762.05 to 2,708.92)	4,014.32 (3,220.26 to 5,002.30)	6,234.35 (4,996.62 to 7,647.88)	31,629.56 (24,776.52 to 39,020.83)	62,335.71 (48,969.57 to 77,284.20)	93,965.27 (74,222.05 to 115,952.82)	599.10 (293.03 to 1,005.04)	991.32 (503.49 to 1,662.28)	1,590.42 (841.83 to 2,612.92)
	2017	2,280.99 (1,805.85 to 2,773.28)	4,070.47 (3,259.09 to 5,061.42)	6,351.45 (5,110.87 to 7,802.02)	32,547.85 (25,430.91 to 40,263.60)	63,412.58 (50,336.13 to 78,600.40)	95,960.44 (75,915.20 to 117,990.26)	613.22 (285.20 to 1,016.65)	1,005.69 (544.03 to 1,701.31)	1,618.91 (842.51 to 2,722.92)
	2018	2,340.74 (1,847.07 to 2,862.86)	4,125.06 (3,266.95 to 5,162.48)	6,465.80 (5,179.97 to 7,966.49)	33,429.21 (25,958.12 to 41,393.57)	64,422.06 (50,916.19 to 79,864.23)	97,851.27 (77,659.51 to 120,412.21)	632.68 (305.40 to 1,065.24)	1,028.88 (542.33 to 1,809.13)	1,661.57 (896.66 to 2,817.51)
	2019	2,397.16 (1,882.16 to 2,933.15)	4,212.23 (3,311.06 to 5,283.39)	6,609.39 (5,296.52 to 8,166.55)	34,225.19 (26,545.38 to 42,298.15)	65,728.67 (51,761.04 to 81,293.44)	99,953.86 (79,416.52 to 122,762.19)	647.96 (302.61 to 1,096.39)	1,046.65 (565.50 to 1,773.99)	1,694.61 (909.44 to 2,817.19)
	2020	2,413.52 (1,883.68 to 2,996.68)	4,328.69 (3,439.62 to 5,329.08)	6,742.21 (5,356.13 to 8,309.73)	34,515.44 (26,691.97 to 42,931.12)	67,297.37 (52,050.64 to 83,166.19)	101,812.81 (78,797.77 to 124,377.82)	645.16 (297.47 to 1,089.07)	1,072.25 (574.43 to 1,804.84)	1,717.41 (913.22 to 2,869.34)
	2021	2,485.34 (1,955.40 to 3,087.60)	4,433.46 (3,488.68 to 5,511.18)	6,918.79 (5,470.42 to 8,563.33)	35,545.56 (27,457.37 to 44,333.48)	68,916.76 (54,013.21 to 85,170.00)	104,462.32 (82,083.06 to 129,193.61)	673.62 (331.09 to 1,163.13)	1,105.13 (605.84 to 1,873.06)	1,778.75 (918.51 to 3,018.90)
	2022	2,508.09 (2,470.30 to 2,537.86)	4,430.11 (4,354.32 to 4,470.03)	6,938.20 (6,849.25 to 6,992.90)	36,353.65 (35,995.39 to 36,646.86)	70,566.41 (69,814.38 to 71,086.49)	106,920.06 (106,071.90 to 107,528.68)	687.43 (679.60 to 694.49)	1,126.70 (1,118.27 to 1,134.94)	1,814.13 (1,802.40 to 1,825.19)
	2023	2,575.36 (2,540.55 to 2,607.84)	4,526.11 (4,453.10 to 4,571.03)	7,101.47 (7,014.44 to 7,158.40)	37,418.87 (37,089.92 to 37,782.30)	72,344.78 (71,567.18 to 72,917.66)	109,763.65 (108,918.47 to 110,400.14)	709.28 (701.11 to 716.43)	1,157.61 (1,148.68 to 1,166.66)	1,866.89 (1,854.96 to 1,878.38)
	2024	2,643.20 (2,603.16 to 2,677.99)	4,627.73 (4,550.75 to 4,672.19)	7,270.93 (7,177.00 to 7,329.56)	38,515.35 (38,115.36 to 38,894.20)	74,417.19 (73,510.26 to 75,071.92)	112,932.55 (111,866.60 to 113,734.47)	730.33 (722.07 to 738.48)	1,190.53 (1,181.66 to 1,198.96)	1,920.87 (1,908.77 to 1,932.52)
	2025	2,713.62 (2,664.31 to 2,749.30)	4,727.88 (4,646.16 to 4,776.79)	7,441.50 (7,342.47 to 7,505.51)	39,541.80 (39,116.36 to 39,918.72)	76,484.03 (75,595.74 to 77,208.00)	116,025.83 (114,956.43 to 117,007.32)	747.86 (739.51 to 757.20)	1,224.58 (1,215.44 to 1,233.89)	1,972.44 (1,959.57 to 1,987.35)
	2026	2,775.39 (2,726.21 to 2,814.98)	4,826.99 (4,736.03 to 4,883.84)	7,602.38 (7,491.45 to 7,674.92)	40,539.55 (40,016.71 to 40,970.49)	78,488.92 (77,381.06 to 79,158.94)	119,028.47 (117,735.33 to 119,960.38)	769.59 (760.93 to 779.94)	1,259.68 (1,248.75 to 1,269.85)	2,029.26 (2,015.49 to 2,044.58)
	2027	2,839.02 (2,785.36 to 2,886.67)	4,919.67 (4,819.88 to 4,984.74)	7,758.69 (7,632.19 to 7,850.67)	41,660.81 (41,088.32 to 42,108.21)	80,453.90 (79,163.24 to 81,289.75)	122,114.72 (120,549.93 to 123,168.24)	792.62 (780.76 to 803.57)	1,291.87 (1,280.23 to 1,304.66)	2,084.49 (2,067.55 to 2,102.49)
	2028	2,909.70 (2,851.07 to 2,959.39)	5,008.21 (4,899.79 to 5,085.57)	7,917.92 (7,766.25 to 8,013.87)	42,748.84 (42,153.35 to 43,276.37)	82,461.04 (81,049.35 to 83,503.54)	125,209.88 (123,584.37 to 126,497.22)	814.90 (803.71 to 827.99)	1,326.03 (1,313.72 to 1,339.08)	2,140.94 (2,125.19 to 2,159.93)
	2029	2,978.81 (2,913.67 to 3,029.87)	5,110.91 (4,990.23 to 5,189.31)	8,089.71 (7,934.06 to 8,192.79)	43,922.01 (43,297.28 to 44,490.34)	84,588.47 (83,100.78 to 85,798.43)	128,510.48 (126,633.87 to 130,045.66)	838.90 (827.06 to 852.41)	1,362.74 (1,347.77 to 1,376.97)	2,201.64 (2,182.71 to 2,221.96)
	2030	3,048.65 (2,981.96 to 3,101.38)	5,214.25 (5,087.05 to 5,300.31)	8,262.89 (8,097.24 to 8,373.27)	45,093.25 (44,365.90 to 45,741.63)	86,769.39 (85,233.89 to 87,986.91)	131,862.64 (129,839.25 to 133,551.10)	859.90 (847.08 to 875.93)	1,398.83 (1,383.82 to 1,414.95)	2,258.73 (2,238.55 to 2,281.83)
	2031	3,113.17 (3,042.58 to 3,171.68)	5,314.86 (5,174.34 to 5,404.81)	8,428.02 (8,228.79 to 8,554.01)	46,152.09 (45,413.32 to 46,903.30)	89,003.01 (87,307.82 to 90,285.66)	135,155.10 (133,029.06 to 137,143.21)	883.17 (869.82 to 899.10)	1,437.37 (1,421.46 to 1,453.35)	2,320.54 (2,300.10 to 2,345.54)
	2032	3,182.15 (3,109.14 to 3,247.21)	5,418.12 (5,262.70 to 5,516.12)	8,600.27 (8,388.46 to 8,737.66)	47,307.72 (46,467.47 to 48,079.05)	91,167.75 (89,198.55 to 92,648.88)	138,475.47 (135,907.29 to 140,515.52)	908.84 (893.37 to 925.49)	1,476.89 (1,459.04 to 1,493.56)	2,385.73 (2,361.43 to 2,411.81)
	2033	3,252.14 (3,176.38 to 3,316.68)	5,508.84 (5,344.54 to 5,620.76)	8,760.97 (8,539.04 to 8,909.27)	48,477.94 (47,567.38 to 49,343.71)	93,309.09 (91,288.48 to 95,067.33)	141,787.03 (139,230.93 to 144,129.71)	932.61 (916.68 to 951.79)	1,512.73 (1,493.60 to 1,530.73)	2,445.34 (2,419.11 to 2,472.72)
	2034	3,321.25 (3,242.13 to 3,389.66)	5,604.37 (5,422.21 to 5,724.54)	8,925.62 (8,694.15 to 9,092.36)	49,727.98 (48,767.86 to 50,609.56)	95,537.91 (93,333.40 to 97,366.72)	145,265.89 (142,385.38 to 147,845.04)	958.47 (942.27 to 978.70)	1,551.76 (1,529.59 to 1,571.48)	2,510.23 (2,482.36 to 2,539.67)
	2035	3,388.09 (3,298.82 to 3,458.72)	5,705.39 (5,518.30 to 5,832.92)	9,093.48 (8,844.53 to 9,259.78)	50,941.52 (49,815.22 to 51,909.69)	97,709.85 (95,377.28 to 99,717.76)	148,651.37 (145,513.82 to 151,473.25)	981.85 (964.33 to 1,003.42)	1,590.67 (1,567.81 to 1,611.77)	2,572.52 (2,542.00 to 2,606.41)
	2036	3,453.44 (3,360.66 to 3,529.27)	5,806.99 (5,610.56 to 5,939.91)	9,260.42 (9,005.10 to 9,432.76)	52,086.61 (50,953.51 to 53,214.13)	100,115.45 (97,622.58 to 102,224.49)	152,202.06 (149,022.17 to 155,472.27)	1,005.28 (986.25 to 1,027.74)	1,632.03 (1,607.91 to 1,654.47)	2,637.31 (2,605.77 to 2,672.77)
	2037	3,520.00 (3,415.44 to 3,598.09)	5,897.05 (5,699.42 to 6,044.00)	9,417.05 (9,130.68 to 9,599.83)	53,308.84 (52,078.40 to 54,521.91)	102,433.94 (99,706.12 to 104,815.83)	155,742.79 (152,291.71 to 158,959.59)	1,031.88 (1,011.73 to 1,054.69)	1,672.70 (1,648.75 to 1,696.32)	2,704.58 (2,670.30 to 2,742.06)
	2038	3,583.03 (3,476.98 to 3,666.36)	5,987.90 (5,772.07 to 6,140.01)	9,570.93 (9,286.22 to 9,772.11)	54,544.94 (53,202.91 to 55,775.78)	104,731.80 (101,663.13 to 107,226.04)	159,276.74 (155,360.87 to 162,859.66)	1,057.07 (1,035.13 to 1,082.13)	1,710.50 (1,683.69 to 1,735.97)	2,767.57 (2,729.24 to 2,807.16)
	2039	3,648.40 (3,541.37 to 3,734.14)	6,078.51 (5,855.53 to 6,240.31)	9,726.91 (9,430.58 to 9,939.56)	55,820.94 (54,377.51 to 57,140.09)	106,908.67 (103,547.78 to 109,586.29)	162,729.60 (158,377.54 to 166,645.91)	1,083.80 (1,062.14 to 1,110.31)	1,750.70 (1,720.56 to 1,778.01)	2,834.50 (2,795.87 to 2,876.28)
	2040	3,710.31 (3,593.87 to 3,797.17)	6,169.82 (5,929.63 to 6,336.29)	9,880.13 (9,567.60 to 10,097.62)	57,133.32 (55,600.94 to 58,528.04)	109,341.13 (105,991.55 to 112,213.96)	166,474.45 (161,813.70 to 170,621.88)	1,110.04 (1,086.51 to 1,137.96)	1,791.19 (1,760.39 to 1,819.72)	2,901.23 (2,859.15 to 2,945.36)
	2041	3,774.71 (3,648.83 to 3,862.39)	6,260.50 (6,016.16 to 6,432.65)	10,035.22 (9,706.62 to 10,254.00)	58,429.51 (56,829.54 to 59,890.29)	111,810.81 (108,165.79 to 114,853.73)	170,240.32 (165,425.14 to 174,751.74)	1,134.35 (1,109.28 to 1,163.60)	1,832.57 (1,800.79 to 1,862.70)	2,966.92 (2,921.28 to 3,014.33)
	2042	3,833.27 (3,702.61 to 3,924.15)	6,343.82 (6,099.58 to 6,523.27)	10,177.10 (9,821.54 to 10,405.30)	59,656.06 (57,905.56 to 61,299.24)	114,116.30 (110,341.25 to 117,404.71)	173,772.36 (168,765.89 to 178,603.66)	1,160.43 (1,135.25 to 1,190.88)	1,874.44 (1,842.23 to 1,906.16)	3,034.87 (2,986.88 to 3,084.98)
	2043	3,891.97 (3,757.47 to 3,985.78)	6,425.15 (6,160.88 to 6,610.74)	10,317.12 (9,964.77 to 10,556.94)	60,846.64 (59,039.77 to 62,571.40)	116,469.57 (112,208.47 to 119,965.30)	177,316.21 (171,815.80 to 182,380.72)	1,186.34 (1,157.33 to 1,218.92)	1,914.80 (1,878.68 to 1,948.69)	3,101.14 (3,047.82 to 3,153.28)
	2044	3,950.94 (3,813.80 to 4,044.68)	6,502.46 (6,234.19 to 6,693.61)	10,453.40 (10,085.57 to 10,698.73)	62,112.93 (60,195.69 to 63,826.65)	118,879.27 (114,384.96 to 122,614.17)	180,992.20 (175,219.39 to 186,255.83)	1,212.37 (1,184.19 to 1,246.37)	1,954.24 (1,916.68 to 1,989.68)	3,166.60 (3,112.55 to 3,220.74)
	2045	4,002.89 (3,863.43 to 4,101.44)	6,585.45 (6,310.56 to 6,778.95)	10,588.34 (10,208.79 to 10,833.48)	63,398.87 (61,328.96 to 65,267.31)	121,165.96 (116,652.29 to 125,205.38)	184,564.83 (178,313.93 to 190,165.86)	1,238.30 (1,209.04 to 1,273.37)	1,994.32 (1,955.88 to 2,031.30)	3,232.62 (3,177.00 to 3,288.69)
	2046	4,056.15 (3,913.48 to 4,155.86)	6,659.52 (6,377.58 to 6,861.07)	10,715.67 (10,325.56 to 10,964.78)	64,683.54 (62,627.80 to 66,590.03)	123,501.68 (118,858.71 to 127,717.07)	188,185.22 (181,779.00 to 194,010.35)	1,262.64 (1,232.02 to 1,300.22)	2,034.20 (1,992.86 to 2,072.57)	3,296.84 (3,236.60 to 3,356.95)
	2047	4,104.45 (3,957.73 to 4,207.65)	6,727.78 (6,443.25 to 6,930.59)	10,832.23 (10,427.61 to 11,089.71)	65,909.60 (63,649.76 to 68,001.44)	125,888.16 (120,922.38 to 130,293.53)	191,797.76 (185,124.44 to 198,186.29)	1,288.24 (1,255.31 to 1,326.65)	2,076.34 (2,034.19 to 2,115.75)	3,364.59 (3,301.96 to 3,428.50)
	2048	4,154.63 (4,006.26 to 4,259.33)	6,791.39 (6,498.81 to 7,001.95)	10,946.02 (10,531.21 to 11,209.93)	67,087.95 (64,753.91 to 69,283.89)	128,250.98 (123,083.82 to 132,930.86)	195,338.93 (188,225.03 to 201,997.22)	1,313.24 (1,279.74 to 1,353.48)	2,115.88 (2,071.24 to 2,157.86)	3,429.12 (3,363.84 to 3,496.22)
	2049	4,199.70 (4,052.13 to 4,306.41)	6,856.28 (6,554.44 to 7,069.35)	11,055.98 (10,635.53 to 11,323.77)	68,326.59 (65,957.30 to 70,572.97)	130,570.19 (124,726.93 to 135,361.76)	198,896.79 (191,347.10 to 205,873.30)	1,338.47 (1,302.61 to 1,380.72)	2,153.99 (2,107.78 to 2,199.01)	3,492.47 (3,423.88 to 3,561.46)
	2050	4,243.90 (4,093.10 to 4,353.13)	6,917.44 (6,612.80 to 7,130.74)	11,161.34 (10,729.14 to 11,438.32)	69,579.52 (67,037.89 to 71,899.50)	132,830.91 (126,852.60 to 138,030.71)	202,410.43 (194,513.02 to 209,636.22)	1,363.67 (1,327.39 to 1,406.81)	2,192.71 (2,145.19 to 2,238.07)	3,556.38 (3,486.01 to 3,627.31)
Bermuda	1990	2.82 (2.21 to 3.53)	3.69 (2.85 to 4.58)	6.52 (5.11 to 8.08)	54.23 (40.86 to 67.90)	74.67 (57.35 to 93.06)	128.90 (99.18 to 161.33)	0.91 (0.34 to 1.78)	1.32 (0.56 to 2.38)	2.23 (0.93 to 4.16)
	1991	2.83 (2.21 to 3.54)	3.70 (2.89 to 4.56)	6.53 (5.16 to 8.09)	54.62 (41.05 to 68.51)	75.15 (57.70 to 93.62)	129.76 (99.39 to 162.22)	0.92 (0.34 to 1.78)	1.33 (0.59 to 2.41)	2.25 (0.97 to 4.20)
	1992	2.83 (2.21 to 3.55)	3.70 (2.90 to 4.57)	6.53 (5.16 to 8.11)	54.91 (41.67 to 69.13)	75.48 (57.99 to 94.22)	130.39 (99.99 to 163.01)	0.92 (0.35 to 1.78)	1.33 (0.58 to 2.41)	2.25 (0.97 to 4.22)
	1993	2.83 (2.20 to 3.55)	3.69 (2.90 to 4.56)	6.52 (5.15 to 8.11)	55.14 (42.18 to 69.64)	75.69 (58.31 to 94.07)	130.83 (101.37 to 163.55)	0.92 (0.36 to 1.76)	1.33 (0.56 to 2.42)	2.26 (0.96 to 4.22)
	1994	2.83 (2.21 to 3.56)	3.68 (2.89 to 4.56)	6.51 (5.12 to 8.10)	55.31 (42.31 to 70.06)	75.80 (58.63 to 94.26)	131.11 (102.27 to 163.93)	0.92 (0.35 to 1.80)	1.33 (0.58 to 2.42)	2.26 (0.97 to 4.24)
	1995	2.82 (2.21 to 3.56)	3.67 (2.87 to 4.56)	6.49 (5.08 to 8.10)	55.43 (42.27 to 70.11)	75.84 (58.38 to 94.60)	131.26 (101.87 to 164.19)	0.92 (0.35 to 1.82)	1.33 (0.59 to 2.46)	2.26 (0.98 to 4.24)
	1996	2.81 (2.19 to 3.53)	3.66 (2.85 to 4.51)	6.46 (5.07 to 8.04)	55.34 (42.54 to 69.54)	75.68 (58.51 to 94.08)	131.03 (102.14 to 163.06)	0.92 (0.35 to 1.79)	1.33 (0.59 to 2.44)	2.25 (0.94 to 4.21)
	1997	2.78 (2.18 to 3.48)	3.63 (2.85 to 4.47)	6.41 (5.02 to 7.93)	54.98 (42.27 to 68.42)	75.25 (58.21 to 93.17)	130.23 (101.72 to 160.98)	0.91 (0.34 to 1.78)	1.32 (0.58 to 2.43)	2.22 (0.94 to 4.23)
	1998	2.75 (2.15 to 3.44)	3.59 (2.83 to 4.41)	6.33 (4.97 to 7.82)	54.42 (41.77 to 68.15)	74.58 (58.22 to 92.25)	128.99 (100.41 to 159.79)	0.89 (0.34 to 1.75)	1.30 (0.58 to 2.41)	2.19 (0.96 to 4.16)
	1999	2.71 (2.11 to 3.38)	3.54 (2.78 to 4.36)	6.24 (4.91 to 7.72)	53.71 (41.13 to 67.43)	73.70 (57.81 to 91.22)	127.41 (99.15 to 158.02)	0.87 (0.33 to 1.71)	1.28 (0.56 to 2.38)	2.15 (0.93 to 4.09)
	2000	2.66 (2.08 to 3.31)	3.48 (2.74 to 4.28)	6.15 (4.83 to 7.59)	52.93 (40.49 to 66.83)	72.68 (56.71 to 90.08)	125.60 (97.70 to 157.04)	0.86 (0.33 to 1.69)	1.26 (0.55 to 2.34)	2.11 (0.90 to 4.01)
	2001	2.60 (2.03 to 3.24)	3.41 (2.70 to 4.19)	6.01 (4.73 to 7.43)	51.87 (39.81 to 65.39)	71.21 (55.59 to 88.32)	123.08 (95.69 to 154.05)	0.83 (0.33 to 1.62)	1.23 (0.54 to 2.29)	2.06 (0.91 to 3.91)
	2002	2.53 (1.97 to 3.14)	3.31 (2.60 to 4.07)	5.84 (4.58 to 7.21)	50.44 (38.74 to 63.71)	69.20 (54.01 to 86.10)	119.63 (93.40 to 149.85)	0.80 (0.31 to 1.60)	1.19 (0.51 to 2.20)	1.99 (0.87 to 3.77)
	2003	2.44 (1.90 to 3.02)	3.19 (2.51 to 3.97)	5.64 (4.42 to 6.96)	48.80 (37.24 to 61.85)	66.91 (52.07 to 83.37)	115.71 (89.79 to 144.89)	0.77 (0.29 to 1.55)	1.15 (0.49 to 2.14)	1.92 (0.81 to 3.70)
	2004	2.35 (1.84 to 2.92)	3.08 (2.40 to 3.83)	5.44 (4.24 to 6.73)	47.16 (35.83 to 60.48)	64.61 (50.12 to 80.36)	111.76 (86.56 to 140.47)	0.74 (0.27 to 1.53)	1.11 (0.49 to 2.11)	1.85 (0.78 to 3.64)
	2005	2.28 (1.77 to 2.84)	2.98 (2.31 to 3.72)	5.26 (4.09 to 6.53)	45.69 (34.54 to 58.75)	62.58 (48.28 to 78.35)	108.27 (83.33 to 136.12)	0.71 (0.28 to 1.47)	1.07 (0.46 to 1.98)	1.78 (0.75 to 3.46)
	2006	2.21 (1.72 to 2.73)	2.89 (2.24 to 3.58)	5.09 (3.97 to 6.29)	44.34 (33.55 to 57.06)	60.73 (46.83 to 75.97)	105.07 (80.19 to 132.17)	0.69 (0.27 to 1.42)	1.04 (0.45 to 1.96)	1.72 (0.74 to 3.37)
	2007	2.14 (1.65 to 2.64)	2.80 (2.17 to 3.45)	4.93 (3.83 to 6.06)	42.98 (32.43 to 55.00)	58.88 (45.43 to 73.85)	101.86 (77.79 to 128.30)	0.66 (0.25 to 1.39)	1.01 (0.42 to 1.88)	1.67 (0.70 to 3.30)
	2008	2.07 (1.60 to 2.56)	2.71 (2.10 to 3.36)	4.78 (3.71 to 5.87)	41.68 (31.49 to 53.22)	57.09 (43.68 to 71.77)	98.77 (75.53 to 123.91)	0.64 (0.24 to 1.32)	0.98 (0.42 to 1.85)	1.61 (0.70 to 3.19)
	2009	2.01 (1.56 to 2.48)	2.62 (2.04 to 3.28)	4.63 (3.60 to 5.71)	40.51 (30.56 to 51.39)	55.44 (42.37 to 70.26)	95.95 (73.24 to 121.10)	0.61 (0.24 to 1.29)	0.95 (0.39 to 1.78)	1.56 (0.66 to 3.05)
	2010	1.96 (1.51 to 2.42)	2.55 (1.99 to 3.20)	4.51 (3.51 to 5.55)	39.54 (29.92 to 49.91)	53.99 (41.49 to 68.95)	93.53 (71.52 to 118.71)	0.59 (0.23 to 1.25)	0.92 (0.38 to 1.72)	1.52 (0.63 to 2.98)
	2011	1.91 (1.48 to 2.35)	2.48 (1.93 to 3.09)	4.38 (3.42 to 5.40)	38.70 (29.34 to 48.68)	52.63 (40.59 to 66.64)	91.33 (70.04 to 115.18)	0.58 (0.22 to 1.21)	0.91 (0.37 to 1.67)	1.49 (0.63 to 2.87)
	2012	1.86 (1.45 to 2.29)	2.40 (1.87 to 3.00)	4.27 (3.35 to 5.28)	37.91 (28.74 to 47.71)	51.28 (39.87 to 64.55)	89.19 (68.36 to 112.20)	0.57 (0.22 to 1.18)	0.89 (0.37 to 1.67)	1.47 (0.62 to 2.86)
	2013	1.82 (1.42 to 2.24)	2.34 (1.83 to 2.92)	4.15 (3.29 to 5.14)	37.20 (28.19 to 46.72)	50.04 (38.90 to 62.92)	87.24 (67.02 to 108.88)	0.57 (0.22 to 1.15)	0.87 (0.36 to 1.62)	1.44 (0.61 to 2.75)
	2014	1.78 (1.39 to 2.20)	2.28 (1.79 to 2.83)	4.06 (3.22 to 5.02)	36.60 (27.80 to 45.78)	48.99 (38.13 to 61.49)	85.59 (65.97 to 106.80)	0.56 (0.21 to 1.14)	0.86 (0.36 to 1.60)	1.42 (0.61 to 2.66)
	2015	1.75 (1.37 to 2.16)	2.23 (1.76 to 2.78)	3.98 (3.16 to 4.93)	36.13 (27.36 to 45.32)	48.23 (37.59 to 60.55)	84.36 (65.28 to 105.69)	0.55 (0.21 to 1.09)	0.85 (0.36 to 1.58)	1.40 (0.60 to 2.66)
	2016	1.73 (1.35 to 2.14)	2.19 (1.72 to 2.71)	3.91 (3.10 to 4.84)	35.76 (27.30 to 44.74)	47.67 (37.11 to 59.67)	83.43 (64.27 to 104.24)	0.54 (0.21 to 1.10)	0.84 (0.35 to 1.54)	1.38 (0.61 to 2.61)
	2017	1.70 (1.34 to 2.11)	2.15 (1.70 to 2.65)	3.85 (3.05 to 4.77)	35.42 (27.10 to 44.37)	47.17 (36.28 to 58.97)	82.60 (63.51 to 103.16)	0.54 (0.21 to 1.10)	0.83 (0.33 to 1.55)	1.36 (0.58 to 2.59)
	2018	1.68 (1.33 to 2.09)	2.12 (1.67 to 2.61)	3.80 (3.01 to 4.71)	35.13 (27.01 to 44.08)	46.73 (35.67 to 58.37)	81.86 (62.76 to 102.23)	0.53 (0.20 to 1.08)	0.82 (0.34 to 1.50)	1.35 (0.57 to 2.60)
	2019	1.66 (1.31 to 2.08)	2.08 (1.63 to 2.58)	3.74 (2.96 to 4.65)	34.87 (26.84 to 43.83)	46.31 (35.25 to 57.82)	81.18 (62.07 to 101.35)	0.52 (0.20 to 1.08)	0.81 (0.34 to 1.50)	1.33 (0.57 to 2.58)
	2020	1.63 (1.30 to 2.04)	2.06 (1.65 to 2.55)	3.69 (2.94 to 4.57)	34.61 (26.59 to 43.53)	45.91 (35.69 to 57.61)	80.53 (62.64 to 101.08)	0.52 (0.19 to 1.06)	0.80 (0.34 to 1.47)	1.32 (0.58 to 2.53)
	2021	1.60 (1.26 to 1.99)	2.03 (1.62 to 2.55)	3.64 (2.91 to 4.54)	34.18 (26.06 to 43.49)	45.78 (35.37 to 57.49)	79.96 (61.67 to 100.88)	0.51 (0.19 to 1.08)	0.80 (0.33 to 1.49)	1.31 (0.57 to 2.56)
	2022	1.67 (1.66 to 1.69)	2.16 (2.15 to 2.18)	3.84 (3.82 to 3.86)	34.95 (34.76 to 35.18)	48.55 (48.32 to 48.81)	83.51 (83.18 to 83.85)	0.53 (0.52 to 0.53)	0.85 (0.84 to 0.85)	1.37 (1.36 to 1.38)
	2023	1.66 (1.65 to 1.68)	2.15 (2.14 to 2.16)	3.81 (3.79 to 3.84)	34.84 (34.64 to 35.05)	48.50 (48.25 to 48.74)	83.34 (83.01 to 83.69)	0.52 (0.52 to 0.53)	0.84 (0.84 to 0.85)	1.37 (1.36 to 1.38)
	2024	1.65 (1.64 to 1.66)	2.13 (2.12 to 2.15)	3.78 (3.77 to 3.81)	34.74 (34.53 to 34.96)	48.42 (48.16 to 48.66)	83.16 (82.83 to 83.50)	0.52 (0.52 to 0.53)	0.84 (0.84 to 0.85)	1.36 (1.35 to 1.37)
	2025	1.64 (1.63 to 1.65)	2.12 (2.11 to 2.13)	3.76 (3.74 to 3.77)	34.62 (34.40 to 34.82)	48.30 (48.00 to 48.56)	82.92 (82.55 to 83.28)	0.52 (0.51 to 0.52)	0.84 (0.83 to 0.85)	1.36 (1.35 to 1.37)
	2026	1.62 (1.61 to 1.64)	2.10 (2.09 to 2.11)	3.72 (3.71 to 3.75)	34.50 (34.27 to 34.72)	48.18 (47.89 to 48.45)	82.68 (82.30 to 83.08)	0.52 (0.51 to 0.52)	0.84 (0.83 to 0.85)	1.35 (1.34 to 1.36)
	2027	1.61 (1.60 to 1.62)	2.09 (2.08 to 2.10)	3.70 (3.68 to 3.72)	34.37 (34.14 to 34.60)	48.08 (47.80 to 48.35)	82.45 (82.06 to 82.84)	0.51 (0.51 to 0.52)	0.84 (0.83 to 0.84)	1.35 (1.34 to 1.36)
	2028	1.60 (1.59 to 1.61)	2.07 (2.06 to 2.08)	3.67 (3.65 to 3.69)	34.20 (33.96 to 34.41)	47.95 (47.65 to 48.21)	82.15 (81.74 to 82.53)	0.51 (0.50 to 0.51)	0.83 (0.83 to 0.84)	1.34 (1.33 to 1.35)
	2029	1.59 (1.58 to 1.60)	2.06 (2.05 to 2.07)	3.64 (3.63 to 3.66)	34.04 (33.81 to 34.27)	47.82 (47.51 to 48.09)	81.86 (81.44 to 82.26)	0.51 (0.50 to 0.51)	0.83 (0.82 to 0.84)	1.34 (1.33 to 1.35)
	2030	1.57 (1.56 to 1.59)	2.04 (2.03 to 2.05)	3.62 (3.60 to 3.63)	33.83 (33.60 to 34.04)	47.58 (47.24 to 47.86)	81.40 (80.97 to 81.82)	0.50 (0.50 to 0.51)	0.83 (0.82 to 0.84)	1.33 (1.32 to 1.34)
	2031	1.56 (1.55 to 1.57)	2.03 (2.01 to 2.04)	3.59 (3.57 to 3.60)	33.63 (33.40 to 33.86)	47.41 (47.07 to 47.70)	81.04 (80.59 to 81.47)	0.50 (0.49 to 0.50)	0.83 (0.82 to 0.83)	1.33 (1.31 to 1.34)
	2032	1.55 (1.54 to 1.56)	2.01 (2.00 to 2.02)	3.56 (3.54 to 3.58)	33.43 (33.21 to 33.66)	47.26 (46.94 to 47.59)	80.69 (80.27 to 81.11)	0.50 (0.49 to 0.50)	0.82 (0.82 to 0.83)	1.32 (1.31 to 1.33)
	2033	1.54 (1.53 to 1.55)	2.00 (1.98 to 2.01)	3.54 (3.52 to 3.55)	33.20 (32.97 to 33.44)	47.06 (46.71 to 47.38)	80.26 (79.82 to 80.72)	0.49 (0.49 to 0.50)	0.82 (0.81 to 0.83)	1.31 (1.30 to 1.32)
	2034	1.53 (1.51 to 1.54)	1.98 (1.97 to 1.99)	3.51 (3.49 to 3.52)	33.02 (32.76 to 33.27)	46.86 (46.50 to 47.22)	79.89 (79.39 to 80.35)	0.49 (0.48 to 0.49)	0.82 (0.81 to 0.82)	1.30 (1.29 to 1.32)
	2035	1.51 (1.50 to 1.52)	1.97 (1.95 to 1.98)	3.48 (3.46 to 3.50)	32.78 (32.52 to 33.02)	46.57 (46.16 to 46.94)	79.35 (78.84 to 79.85)	0.49 (0.48 to 0.49)	0.81 (0.80 to 0.82)	1.30 (1.28 to 1.31)
	2036	1.50 (1.49 to 1.51)	1.95 (1.94 to 1.96)	3.45 (3.43 to 3.47)	32.55 (32.30 to 32.80)	46.30 (45.90 to 46.66)	78.85 (78.37 to 79.37)	0.48 (0.48 to 0.49)	0.81 (0.80 to 0.82)	1.29 (1.28 to 1.30)
	2037	1.49 (1.47 to 1.50)	1.94 (1.92 to 1.95)	3.43 (3.40 to 3.44)	32.32 (32.07 to 32.58)	46.07 (45.68 to 46.45)	78.39 (77.91 to 78.90)	0.48 (0.47 to 0.48)	0.80 (0.79 to 0.81)	1.28 (1.27 to 1.29)
	2038	1.48 (1.46 to 1.49)	1.92 (1.91 to 1.93)	3.40 (3.37 to 3.41)	32.06 (31.82 to 32.32)	45.77 (45.39 to 46.15)	77.84 (77.34 to 78.35)	0.47 (0.47 to 0.48)	0.80 (0.79 to 0.81)	1.27 (1.26 to 1.28)
	2039	1.46 (1.45 to 1.48)	1.91 (1.89 to 1.92)	3.37 (3.34 to 3.39)	31.82 (31.55 to 32.06)	45.45 (45.05 to 45.87)	77.26 (76.75 to 77.79)	0.47 (0.47 to 0.48)	0.79 (0.78 to 0.80)	1.26 (1.25 to 1.28)
	2040	1.45 (1.44 to 1.46)	1.89 (1.87 to 1.90)	3.34 (3.32 to 3.36)	31.54 (31.30 to 31.78)	45.07 (44.67 to 45.47)	76.61 (76.08 to 77.16)	0.47 (0.46 to 0.47)	0.79 (0.78 to 0.79)	1.25 (1.24 to 1.26)
	2041	1.44 (1.42 to 1.45)	1.88 (1.86 to 1.89)	3.31 (3.28 to 3.33)	31.26 (31.03 to 31.52)	44.75 (44.35 to 45.14)	76.01 (75.47 to 76.62)	0.46 (0.46 to 0.47)	0.78 (0.77 to 0.79)	1.24 (1.23 to 1.26)
	2042	1.43 (1.41 to 1.44)	1.86 (1.84 to 1.87)	3.29 (3.26 to 3.30)	31.00 (30.74 to 31.27)	44.42 (44.02 to 44.82)	75.42 (74.89 to 76.00)	0.46 (0.45 to 0.47)	0.77 (0.76 to 0.78)	1.23 (1.22 to 1.25)
	2043	1.41 (1.40 to 1.43)	1.84 (1.83 to 1.85)	3.26 (3.23 to 3.28)	30.73 (30.46 to 31.00)	44.05 (43.68 to 44.46)	74.78 (74.26 to 75.36)	0.45 (0.45 to 0.46)	0.77 (0.76 to 0.78)	1.22 (1.21 to 1.23)
	2044	1.40 (1.39 to 1.41)	1.83 (1.81 to 1.84)	3.23 (3.20 to 3.25)	30.47 (30.20 to 30.73)	43.62 (43.21 to 44.04)	74.09 (73.55 to 74.65)	0.45 (0.45 to 0.46)	0.76 (0.75 to 0.77)	1.21 (1.20 to 1.22)
	2045	1.39 (1.37 to 1.40)	1.81 (1.79 to 1.82)	3.20 (3.17 to 3.22)	30.14 (29.90 to 30.42)	43.21 (42.79 to 43.60)	73.35 (72.83 to 73.90)	0.45 (0.44 to 0.45)	0.75 (0.74 to 0.76)	1.20 (1.19 to 1.21)
	2046	1.38 (1.36 to 1.39)	1.80 (1.78 to 1.81)	3.17 (3.14 to 3.19)	29.83 (29.56 to 30.12)	42.81 (42.39 to 43.21)	72.64 (72.11 to 73.24)	0.44 (0.44 to 0.45)	0.75 (0.74 to 0.76)	1.19 (1.17 to 1.20)
	2047	1.36 (1.35 to 1.38)	1.78 (1.76 to 1.79)	3.14 (3.11 to 3.16)	29.55 (29.29 to 29.84)	42.43 (42.01 to 42.83)	71.97 (71.45 to 72.53)	0.44 (0.43 to 0.44)	0.74 (0.73 to 0.75)	1.17 (1.16 to 1.19)
	2048	1.35 (1.34 to 1.36)	1.76 (1.74 to 1.77)	3.12 (3.08 to 3.14)	29.24 (28.98 to 29.53)	41.99 (41.58 to 42.41)	71.23 (70.69 to 71.81)	0.43 (0.43 to 0.44)	0.73 (0.72 to 0.74)	1.16 (1.15 to 1.17)
	2049	1.34 (1.32 to 1.35)	1.75 (1.73 to 1.76)	3.09 (3.05 to 3.11)	28.96 (28.70 to 29.24)	41.55 (41.12 to 41.95)	70.51 (69.98 to 71.06)	0.43 (0.42 to 0.43)	0.72 (0.71 to 0.73)	1.15 (1.14 to 1.16)
	2050	1.33 (1.31 to 1.34)	1.73 (1.71 to 1.74)	3.06 (3.02 to 3.08)	28.65 (28.37 to 28.94)	41.11 (40.67 to 41.52)	69.76 (69.24 to 70.31)	0.42 (0.42 to 0.43)	0.71 (0.70 to 0.72)	1.14 (1.12 to 1.15)
Bhutan	1990	103.38 (79.78 to 128.55)	276.06 (215.57 to 353.44)	379.44 (301.53 to 477.03)	1,415.87 (1,075.31 to 1,739.48)	3,955.99 (3,143.60 to 4,952.45)	5,371.86 (4,252.39 to 6,641.62)	31.88 (17.62 to 51.75)	81.33 (47.83 to 133.17)	113.21 (66.93 to 183.32)
	1991	99.04 (77.16 to 123.00)	261.77 (206.66 to 329.71)	360.82 (286.53 to 448.75)	1,357.77 (1,049.31 to 1,663.63)	3,746.69 (3,004.70 to 4,622.51)	5,104.46 (4,090.18 to 6,238.80)	30.49 (16.99 to 49.47)	77.60 (45.73 to 124.72)	108.09 (64.21 to 170.68)
	1992	91.36 (71.63 to 113.07)	239.74 (189.25 to 299.87)	331.10 (265.35 to 408.21)	1,253.89 (973.59 to 1,522.18)	3,447.37 (2,776.10 to 4,228.02)	4,701.26 (3,825.50 to 5,739.94)	28.24 (16.06 to 45.45)	71.74 (42.30 to 116.79)	99.98 (61.09 to 161.45)
	1993	80.76 (62.94 to 100.18)	211.51 (166.95 to 263.03)	292.26 (235.45 to 359.21)	1,113.39 (868.77 to 1,356.07)	3,078.07 (2,472.88 to 3,734.46)	4,191.46 (3,405.36 to 5,072.47)	25.12 (15.24 to 39.91)	64.58 (38.82 to 102.92)	89.70 (54.71 to 143.17)
	1994	73.92 (57.89 to 90.94)	192.00 (152.94 to 242.62)	265.91 (214.68 to 331.20)	1,024.72 (803.80 to 1,244.75)	2,815.79 (2,240.52 to 3,439.67)	3,840.51 (3,109.64 to 4,663.33)	23.18 (13.76 to 37.73)	59.37 (36.04 to 93.55)	82.54 (50.08 to 128.06)
	1995	71.19 (55.52 to 88.41)	182.23 (145.09 to 234.01)	253.42 (203.50 to 320.70)	990.58 (774.80 to 1,218.19)	2,670.05 (2,104.56 to 3,317.66)	3,660.64 (2,946.03 to 4,507.46)	22.27 (12.47 to 35.26)	56.21 (34.75 to 88.85)	78.48 (47.33 to 121.91)
	1996	70.30 (54.94 to 87.22)	175.99 (140.20 to 225.54)	246.29 (197.93 to 310.68)	981.77 (767.81 to 1,209.14)	2,571.56 (2,032.97 to 3,171.40)	3,553.33 (2,872.02 to 4,332.87)	22.16 (12.45 to 35.20)	54.89 (32.37 to 83.99)	77.05 (46.11 to 120.35)
	1997	70.08 (54.51 to 86.88)	170.12 (135.36 to 216.94)	240.20 (191.63 to 303.04)	983.57 (767.84 to 1,209.51)	2,487.20 (1,966.20 to 3,083.30)	3,470.77 (2,808.98 to 4,279.41)	22.38 (13.01 to 36.14)	53.57 (30.74 to 85.38)	75.95 (44.59 to 120.11)
	1998	70.09 (54.52 to 87.01)	164.64 (129.37 to 211.71)	234.73 (185.67 to 297.77)	989.74 (775.42 to 1,220.36)	2,417.14 (1,902.87 to 3,018.81)	3,406.88 (2,748.11 to 4,224.17)	22.47 (13.07 to 35.76)	52.52 (31.04 to 82.30)	75.00 (44.85 to 118.06)
	1999	70.36 (54.66 to 87.12)	160.72 (124.88 to 209.54)	231.08 (181.35 to 294.33)	999.83 (788.44 to 1,240.42)	2,374.04 (1,863.13 to 2,995.31)	3,373.88 (2,707.01 to 4,172.86)	22.71 (12.93 to 36.26)	51.56 (29.50 to 84.05)	74.28 (44.28 to 118.84)
	2000	70.52 (54.93 to 87.54)	159.00 (121.92 to 209.76)	229.52 (179.01 to 295.15)	1,008.41 (796.46 to 1,256.18)	2,362.71 (1,846.31 to 3,014.29)	3,371.12 (2,678.55 to 4,182.31)	22.71 (12.90 to 36.71)	50.46 (30.20 to 79.46)	73.17 (44.84 to 115.57)
	2001	70.50 (55.25 to 87.66)	158.73 (123.15 to 208.42)	229.23 (179.19 to 293.08)	1,010.17 (798.55 to 1,259.81)	2,363.95 (1,865.71 to 2,979.42)	3,374.11 (2,715.07 to 4,176.52)	21.65 (12.66 to 35.11)	47.20 (28.77 to 75.32)	68.85 (42.71 to 108.73)
	2002	70.36 (55.97 to 87.69)	158.55 (123.34 to 205.90)	228.91 (179.03 to 291.45)	1,005.43 (794.53 to 1,246.30)	2,358.09 (1,879.90 to 2,920.39)	3,363.52 (2,700.84 to 4,145.21)	18.71 (11.17 to 30.98)	40.95 (24.78 to 67.05)	59.67 (36.50 to 96.89)
	2003	70.15 (55.62 to 87.61)	158.42 (122.91 to 204.65)	228.57 (179.91 to 290.21)	998.73 (787.53 to 1,231.99)	2,352.50 (1,868.60 to 2,889.88)	3,351.23 (2,700.31 to 4,128.02)	15.22 (8.45 to 25.90)	33.81 (19.06 to 58.28)	49.03 (27.49 to 82.59)
	2004	69.94 (55.28 to 87.50)	158.38 (122.84 to 205.37)	228.32 (180.02 to 290.32)	995.29 (773.55 to 1,226.94)	2,356.16 (1,849.94 to 2,917.63)	3,351.45 (2,674.42 to 4,119.91)	12.08 (5.64 to 22.36)	27.93 (13.52 to 51.04)	40.01 (19.48 to 72.59)
	2005	69.73 (55.05 to 87.52)	158.42 (121.62 to 206.67)	228.15 (179.28 to 290.97)	999.92 (765.64 to 1,237.83)	2,377.31 (1,838.21 to 2,962.34)	3,377.23 (2,669.36 to 4,171.65)	10.81 (4.73 to 20.96)	25.42 (11.20 to 49.08)	36.23 (15.96 to 70.20)
	2006	70.31 (55.76 to 87.89)	161.22 (124.30 to 207.42)	231.53 (182.36 to 293.09)	1,023.17 (786.67 to 1,263.35)	2,454.87 (1,925.44 to 3,031.89)	3,478.04 (2,780.89 to 4,261.00)	11.05 (4.81 to 20.74)	26.22 (11.72 to 49.96)	37.27 (16.52 to 70.49)
	2007	72.22 (57.31 to 90.21)	168.29 (130.44 to 214.60)	240.51 (189.85 to 301.31)	1,067.95 (823.48 to 1,319.29)	2,601.78 (2,085.24 to 3,181.52)	3,669.73 (2,946.63 to 4,472.49)	11.53 (4.92 to 21.94)	27.80 (12.11 to 51.83)	39.33 (17.26 to 73.98)
	2008	74.92 (59.40 to 93.36)	177.37 (137.76 to 225.52)	252.30 (200.01 to 314.00)	1,125.29 (872.25 to 1,398.04)	2,783.03 (2,213.28 to 3,390.70)	3,908.32 (3,108.21 to 4,772.58)	12.16 (5.28 to 22.76)	29.74 (12.96 to 56.09)	41.90 (18.17 to 78.33)
	2009	77.59 (61.63 to 96.53)	185.81 (144.49 to 234.70)	263.40 (209.80 to 325.74)	1,182.62 (914.36 to 1,468.39)	2,957.28 (2,323.60 to 3,608.71)	4,139.90 (3,259.20 to 5,057.67)	12.81 (5.41 to 24.83)	31.59 (13.73 to 58.92)	44.39 (19.28 to 82.81)
	2010	79.46 (63.00 to 98.83)	190.99 (149.01 to 241.99)	270.45 (213.78 to 335.45)	1,226.88 (937.99 to 1,533.38)	3,080.89 (2,408.60 to 3,779.15)	4,307.77 (3,360.90 to 5,246.41)	13.30 (5.51 to 25.77)	32.95 (14.21 to 62.80)	46.25 (19.74 to 86.88)
	2011	80.49 (63.99 to 99.87)	192.71 (149.66 to 244.60)	273.20 (215.62 to 339.69)	1,255.86 (961.35 to 1,566.31)	3,147.74 (2,457.41 to 3,850.12)	4,403.60 (3,455.37 to 5,364.81)	13.59 (5.69 to 25.59)	33.64 (14.46 to 64.34)	47.23 (20.03 to 88.92)
	2012	81.34 (64.61 to 100.94)	193.21 (150.95 to 246.76)	274.55 (217.77 to 342.85)	1,279.90 (978.45 to 1,592.08)	3,193.68 (2,498.94 to 3,912.06)	4,473.57 (3,528.50 to 5,457.50)	13.84 (5.81 to 27.00)	34.15 (14.89 to 63.95)	47.99 (20.60 to 89.75)
	2013	81.87 (64.75 to 101.62)	192.80 (151.81 to 245.71)	274.67 (217.32 to 343.26)	1,297.93 (998.36 to 1,612.51)	3,224.24 (2,527.10 to 3,952.00)	4,522.17 (3,585.91 to 5,536.61)	14.05 (5.94 to 27.38)	34.45 (14.83 to 63.97)	48.50 (20.83 to 90.95)
	2014	81.77 (64.29 to 101.29)	191.48 (151.01 to 242.46)	273.25 (215.76 to 341.74)	1,306.71 (1,012.81 to 1,635.24)	3,242.41 (2,535.71 to 3,989.22)	4,549.11 (3,603.19 to 5,585.48)	14.15 (5.99 to 27.02)	34.69 (15.02 to 65.85)	48.84 (21.10 to 92.25)
	2015	81.28 (63.93 to 100.60)	190.36 (148.47 to 240.73)	271.63 (214.14 to 339.95)	1,310.86 (1,013.76 to 1,647.05)	3,265.91 (2,550.99 to 4,034.06)	4,576.77 (3,597.26 to 5,627.62)	14.17 (5.98 to 27.66)	34.88 (15.11 to 65.67)	49.05 (21.16 to 91.98)
	2016	80.63 (63.53 to 100.10)	189.85 (149.41 to 238.93)	270.47 (215.51 to 337.29)	1,314.43 (1,020.35 to 1,650.46)	3,300.66 (2,586.14 to 4,072.33)	4,615.10 (3,633.99 to 5,645.72)	14.19 (6.08 to 27.68)	35.30 (15.33 to 67.02)	49.49 (21.51 to 94.39)
	2017	79.83 (62.66 to 98.72)	189.32 (149.26 to 236.42)	269.16 (213.53 to 333.92)	1,316.44 (1,017.68 to 1,655.27)	3,335.33 (2,600.35 to 4,099.45)	4,651.76 (3,658.75 to 5,674.74)	14.21 (5.99 to 27.13)	35.54 (15.55 to 67.74)	49.75 (21.67 to 94.56)
	2018	78.88 (61.78 to 97.57)	188.34 (147.56 to 234.99)	267.23 (211.62 to 331.65)	1,315.00 (1,020.01 to 1,652.10)	3,362.91 (2,602.81 to 4,105.65)	4,677.91 (3,678.64 to 5,682.86)	14.24 (5.99 to 26.26)	35.90 (15.67 to 68.57)	50.14 (21.90 to 96.38)
	2019	77.80 (60.87 to 96.95)	186.54 (146.30 to 233.71)	264.34 (208.34 to 328.68)	1,308.95 (1,012.97 to 1,644.06)	3,378.12 (2,623.16 to 4,104.26)	4,687.07 (3,682.12 to 5,696.17)	14.15 (6.03 to 27.48)	36.04 (16.23 to 69.71)	50.19 (22.29 to 95.96)
	2020	76.76 (60.55 to 95.89)	182.55 (142.11 to 232.21)	259.31 (206.04 to 325.74)	1,296.13 (1,008.91 to 1,617.58)	3,360.41 (2,609.33 to 4,232.98)	4,656.54 (3,615.41 to 5,756.85)	14.00 (5.90 to 26.74)	35.89 (15.36 to 70.19)	49.89 (21.44 to 96.44)
	2021	75.69 (59.83 to 93.86)	178.67 (139.64 to 228.53)	254.36 (202.56 to 319.19)	1,290.02 (1,001.58 to 1,584.67)	3,335.60 (2,561.87 to 4,180.64)	4,625.63 (3,625.68 to 5,739.28)	13.93 (5.78 to 25.90)	35.60 (15.50 to 68.29)	49.53 (21.51 to 93.01)
	2022	96.51 (92.30 to 100.14)	208.08 (194.29 to 222.83)	304.59 (288.91 to 321.85)	1,734.58 (1,696.22 to 1,770.18)	3,857.07 (3,596.92 to 4,230.15)	5,591.65 (5,304.99 to 5,960.56)	19.08 (18.79 to 19.46)	46.69 (45.01 to 48.23)	65.78 (64.12 to 67.45)
	2023	96.73 (92.57 to 100.29)	208.82 (194.89 to 223.30)	305.56 (289.60 to 322.84)	1,759.12 (1,718.50 to 1,795.87)	3,930.49 (3,659.12 to 4,308.69)	5,689.61 (5,400.62 to 6,058.33)	19.34 (19.02 to 19.73)	47.53 (45.92 to 49.03)	66.87 (65.24 to 68.55)
	2024	97.28 (93.28 to 100.97)	209.31 (195.46 to 223.65)	306.58 (290.27 to 323.92)	1,782.75 (1,743.89 to 1,821.55)	3,991.93 (3,719.03 to 4,377.66)	5,774.68 (5,490.63 to 6,154.45)	19.61 (19.29 to 20.00)	48.32 (46.69 to 49.85)	67.93 (66.26 to 69.57)
	2025	97.80 (93.62 to 101.49)	209.32 (195.48 to 224.64)	307.12 (291.11 to 324.48)	1,805.65 (1,764.73 to 1,848.12)	3,987.22 (3,681.71 to 4,430.96)	5,792.88 (5,466.04 to 6,229.50)	19.88 (19.52 to 20.28)	49.14 (47.23 to 50.80)	69.01 (67.16 to 70.81)
	2026	98.12 (93.89 to 101.94)	209.66 (195.71 to 223.94)	307.77 (292.33 to 324.37)	1,828.70 (1,788.05 to 1,868.88)	4,057.88 (3,755.08 to 4,505.61)	5,886.58 (5,560.78 to 6,321.55)	20.14 (19.76 to 20.53)	49.88 (48.00 to 51.61)	70.02 (68.09 to 71.94)
	2027	98.21 (94.19 to 101.64)	210.25 (196.16 to 223.85)	308.46 (292.27 to 324.67)	1,850.41 (1,805.98 to 1,889.31)	4,122.86 (3,817.79 to 4,578.96)	5,973.27 (5,639.25 to 6,418.87)	20.39 (20.09 to 20.75)	50.66 (48.79 to 52.45)	71.05 (69.17 to 72.95)
	2028	98.28 (94.45 to 101.86)	211.40 (197.95 to 225.15)	309.68 (293.64 to 325.81)	1,871.20 (1,825.13 to 1,912.37)	4,188.29 (3,875.03 to 4,637.85)	6,059.49 (5,721.91 to 6,499.95)	20.61 (20.26 to 20.98)	51.36 (49.45 to 53.11)	71.97 (70.10 to 73.79)
	2029	98.61 (94.84 to 101.95)	211.96 (198.43 to 225.81)	310.56 (295.12 to 326.55)	1,891.03 (1,845.64 to 1,933.20)	4,240.62 (3,911.03 to 4,703.43)	6,131.65 (5,793.58 to 6,581.06)	20.82 (20.48 to 21.17)	52.07 (50.19 to 53.76)	72.89 (71.00 to 74.63)
	2030	98.78 (94.68 to 102.39)	211.65 (198.84 to 224.99)	310.43 (295.62 to 325.89)	1,911.22 (1,864.01 to 1,954.78)	4,229.24 (3,880.04 to 4,726.88)	6,140.45 (5,761.61 to 6,645.47)	21.02 (20.62 to 21.37)	52.75 (50.52 to 54.66)	73.76 (71.65 to 75.78)
	2031	98.98 (95.14 to 102.21)	211.41 (198.17 to 223.85)	310.39 (295.15 to 325.12)	1,929.63 (1,884.76 to 1,969.86)	4,291.93 (3,944.53 to 4,798.61)	6,221.57 (5,847.87 to 6,718.78)	21.24 (20.89 to 21.60)	53.39 (51.23 to 55.33)	74.63 (72.50 to 76.70)
	2032	99.06 (95.36 to 102.27)	211.58 (198.74 to 223.97)	310.64 (296.23 to 324.96)	1,946.58 (1,899.40 to 1,986.46)	4,348.06 (3,994.88 to 4,866.08)	6,294.64 (5,910.10 to 6,798.46)	21.44 (21.11 to 21.77)	53.96 (51.87 to 55.91)	75.40 (73.28 to 77.41)
	2033	99.00 (95.58 to 102.17)	215.25 (202.94 to 226.69)	314.24 (299.49 to 327.83)	1,963.59 (1,915.77 to 2,004.71)	4,434.92 (4,084.37 to 4,922.75)	6,398.51 (6,024.20 to 6,873.04)	21.60 (21.27 to 21.91)	54.61 (52.61 to 56.52)	76.21 (74.17 to 78.20)
	2034	98.86 (95.28 to 101.96)	216.37 (205.55 to 227.74)	315.23 (301.63 to 328.51)	1,979.40 (1,929.62 to 2,022.00)	4,477.26 (4,120.52 to 4,965.71)	6,456.66 (6,077.75 to 6,939.94)	21.74 (21.38 to 22.04)	55.19 (53.18 to 57.08)	76.93 (74.83 to 78.81)
	2035	98.93 (95.39 to 102.02)	215.41 (204.08 to 226.58)	314.34 (300.77 to 327.57)	1,994.25 (1,944.88 to 2,035.31)	4,451.69 (4,076.04 to 4,984.26)	6,445.95 (6,052.39 to 6,983.16)	21.90 (21.54 to 22.18)	55.64 (53.48 to 57.62)	77.53 (75.24 to 79.54)
	2036	99.50 (96.01 to 102.13)	214.57 (203.54 to 225.33)	314.08 (300.83 to 326.69)	2,007.60 (1,957.67 to 2,047.07)	4,499.95 (4,129.61 to 5,045.58)	6,507.55 (6,114.16 to 7,053.97)	22.06 (21.73 to 22.35)	56.11 (53.88 to 58.16)	78.17 (75.93 to 80.24)
	2037	99.83 (96.52 to 102.44)	214.19 (203.43 to 224.76)	314.02 (301.29 to 325.99)	2,019.90 (1,969.55 to 2,058.45)	4,549.94 (4,176.64 to 5,096.10)	6,569.83 (6,167.62 to 7,115.53)	22.19 (21.85 to 22.50)	56.51 (54.26 to 58.44)	78.69 (76.42 to 80.62)
	2038	99.56 (96.37 to 101.92)	215.69 (206.21 to 225.03)	315.25 (303.83 to 326.30)	2,030.15 (1,982.15 to 2,068.53)	4,635.83 (4,285.03 to 5,145.05)	6,665.99 (6,285.80 to 7,170.00)	22.31 (21.98 to 22.59)	56.99 (54.94 to 58.93)	79.30 (77.20 to 81.31)
	2039	99.18 (95.92 to 101.60)	215.39 (206.54 to 224.23)	314.57 (303.86 to 324.89)	2,040.91 (1,994.95 to 2,080.89)	4,671.67 (4,310.96 to 5,172.20)	6,712.58 (6,328.10 to 7,210.98)	22.37 (22.01 to 22.65)	57.38 (55.33 to 59.33)	79.74 (77.62 to 81.66)
	2040	98.85 (95.71 to 101.37)	214.04 (205.05 to 222.47)	312.88 (302.43 to 323.00)	2,049.92 (2,003.38 to 2,088.83)	4,642.59 (4,251.65 to 5,205.71)	6,692.51 (6,286.75 to 7,236.58)	22.45 (22.13 to 22.74)	57.60 (55.37 to 59.54)	80.06 (77.78 to 81.99)
	2041	98.55 (95.44 to 101.28)	212.39 (204.08 to 221.00)	310.94 (300.48 to 321.45)	2,058.53 (2,009.31 to 2,095.54)	4,680.11 (4,296.29 to 5,227.00)	6,738.64 (6,332.25 to 7,288.42)	22.54 (22.19 to 22.83)	57.89 (55.66 to 59.74)	80.43 (78.16 to 82.39)
	2042	98.31 (95.17 to 100.74)	211.96 (203.89 to 219.95)	310.27 (300.20 to 319.89)	2,065.36 (2,018.71 to 2,101.90)	4,724.89 (4,336.79 to 5,274.70)	6,790.26 (6,391.38 to 7,335.77)	22.61 (22.30 to 22.89)	58.18 (56.06 to 60.08)	80.79 (78.62 to 82.70)
	2043	98.05 (95.06 to 100.53)	213.10 (205.80 to 220.35)	311.15 (302.25 to 320.24)	2,070.52 (2,027.41 to 2,106.87)	4,808.07 (4,471.44 to 5,311.01)	6,878.60 (6,517.73 to 7,374.34)	22.65 (22.34 to 22.95)	58.51 (56.46 to 60.32)	81.17 (79.11 to 83.05)
	2044	97.46 (94.45 to 99.85)	212.04 (205.07 to 218.78)	309.50 (301.26 to 317.57)	2,076.04 (2,031.52 to 2,112.32)	4,831.34 (4,486.66 to 5,311.24)	6,907.38 (6,529.87 to 7,387.71)	22.67 (22.36 to 22.97)	58.74 (56.64 to 60.60)	81.41 (79.36 to 83.28)
	2045	96.98 (94.35 to 99.64)	210.11 (203.32 to 216.83)	307.10 (298.99 to 315.42)	2,080.84 (2,039.65 to 2,117.76)	4,849.31 (4,504.36 to 5,325.59)	6,930.15 (6,567.75 to 7,409.05)	22.68 (22.36 to 22.97)	58.91 (56.83 to 60.78)	81.59 (79.54 to 83.53)
	2046	96.52 (94.02 to 98.94)	208.25 (201.56 to 214.89)	304.78 (296.76 to 312.72)	2,082.30 (2,044.61 to 2,115.49)	4,818.47 (4,451.85 to 5,350.61)	6,900.77 (6,517.06 to 7,426.93)	22.69 (22.40 to 22.97)	58.84 (56.65 to 60.76)	81.53 (79.38 to 83.54)
	2047	96.25 (93.71 to 98.62)	207.82 (201.96 to 213.97)	304.07 (296.54 to 311.88)	2,083.69 (2,042.88 to 2,116.97)	4,876.69 (4,525.29 to 5,388.10)	6,960.38 (6,588.25 to 7,453.75)	22.69 (22.41 to 22.96)	59.10 (57.06 to 60.88)	81.79 (79.77 to 83.65)
	2048	95.57 (92.96 to 97.88)	207.45 (201.86 to 213.08)	303.02 (295.35 to 310.46)	2,083.94 (2,045.58 to 2,117.32)	4,928.85 (4,599.92 to 5,401.71)	7,012.79 (6,675.93 to 7,467.85)	22.66 (22.32 to 22.96)	59.18 (57.25 to 60.90)	81.84 (79.83 to 83.60)
	2049	94.91 (92.45 to 97.15)	205.42 (199.94 to 211.35)	300.33 (293.16 to 307.77)	2,083.82 (2,046.78 to 2,115.04)	4,941.18 (4,619.30 to 5,395.78)	7,025.00 (6,695.68 to 7,476.48)	22.63 (22.33 to 22.92)	59.23 (57.27 to 61.07)	81.86 (79.91 to 83.74)
	2050	94.01 (91.60 to 96.29)	203.24 (198.00 to 209.10)	297.25 (290.38 to 304.64)	2,078.34 (2,042.00 to 2,108.61)	4,953.16 (4,631.93 to 5,389.51)	7,031.50 (6,694.98 to 7,471.05)	22.59 (22.33 to 22.85)	59.27 (57.23 to 61.05)	81.86 (79.81 to 83.69)
Bolivia (Plurinational State of)	1990	193.73 (149.23 to 239.83)	239.25 (190.93 to 292.42)	432.98 (340.00 to 533.48)	2,676.39 (2,028.93 to 3,331.66)	3,412.23 (2,697.61 to 4,197.63)	6,088.62 (4,758.53 to 7,489.12)	60.88 (34.48 to 93.50)	78.07 (45.26 to 122.15)	138.95 (78.42 to 217.18)
	1991	198.10 (150.54 to 247.74)	244.31 (191.57 to 301.90)	442.41 (342.05 to 548.69)	2,744.20 (2,039.61 to 3,450.71)	3,489.50 (2,703.87 to 4,347.28)	6,233.71 (4,798.75 to 7,770.67)	62.21 (34.40 to 96.61)	80.00 (45.62 to 125.18)	142.22 (79.88 to 223.46)
	1992	202.62 (151.89 to 255.53)	249.52 (190.93 to 311.72)	452.14 (346.07 to 565.45)	2,815.11 (2,072.27 to 3,556.20)	3,570.14 (2,738.37 to 4,496.54)	6,385.24 (4,845.75 to 7,995.02)	63.82 (34.37 to 98.36)	81.86 (46.42 to 125.17)	145.68 (81.76 to 222.25)
	1993	207.37 (154.51 to 263.04)	254.94 (192.24 to 319.84)	462.31 (348.62 to 580.46)	2,889.75 (2,092.12 to 3,721.54)	3,654.81 (2,755.90 to 4,659.71)	6,544.56 (4,846.34 to 8,290.88)	65.57 (35.48 to 103.25)	83.72 (46.73 to 132.62)	149.29 (80.92 to 237.02)
	1994	212.39 (156.27 to 272.23)	260.54 (195.88 to 328.72)	472.93 (354.96 to 600.41)	2,967.85 (2,118.28 to 3,850.54)	3,743.24 (2,785.18 to 4,829.89)	6,711.09 (4,903.95 to 8,682.95)	67.06 (35.03 to 105.35)	85.78 (47.67 to 135.78)	152.84 (83.01 to 239.52)
	1995	217.69 (157.86 to 282.65)	266.29 (197.34 to 340.21)	483.99 (358.19 to 617.92)	3,048.86 (2,143.88 to 4,009.60)	3,835.08 (2,770.18 to 5,009.22)	6,883.95 (4,893.53 to 8,989.02)	69.00 (35.82 to 110.58)	88.16 (47.24 to 142.92)	157.16 (83.19 to 253.57)
	1996	222.87 (162.57 to 287.83)	271.91 (201.26 to 349.02)	494.78 (366.63 to 634.55)	3,128.77 (2,198.72 to 4,118.17)	3,926.32 (2,822.46 to 5,174.53)	7,055.09 (5,021.29 to 9,239.73)	70.86 (36.11 to 113.00)	89.98 (49.36 to 144.35)	160.84 (85.90 to 255.02)
	1997	227.64 (167.42 to 294.81)	277.21 (204.39 to 357.22)	504.85 (376.76 to 649.93)	3,205.25 (2,252.54 to 4,218.51)	4,014.31 (2,881.99 to 5,288.32)	7,219.55 (5,146.82 to 9,496.46)	72.69 (36.90 to 115.09)	91.91 (51.40 to 144.62)	164.60 (88.38 to 260.02)
	1998	232.17 (171.87 to 300.91)	282.27 (208.73 to 365.04)	514.44 (385.31 to 663.06)	3,280.06 (2,308.56 to 4,309.78)	4,100.59 (2,939.30 to 5,381.94)	7,380.66 (5,281.26 to 9,725.13)	74.26 (37.43 to 118.77)	93.58 (51.99 to 149.26)	167.84 (89.60 to 266.48)
	1999	236.64 (176.31 to 305.83)	287.19 (213.19 to 370.81)	523.83 (392.93 to 677.46)	3,355.67 (2,366.00 to 4,402.86)	4,187.18 (2,998.25 to 5,506.95)	7,542.86 (5,419.79 to 9,937.64)	75.71 (37.98 to 122.38)	95.76 (53.06 to 154.40)	171.47 (91.71 to 274.12)
	2000	241.26 (179.93 to 311.68)	292.06 (217.34 to 379.01)	533.32 (399.63 to 690.20)	3,434.75 (2,423.98 to 4,522.97)	4,275.92 (3,058.13 to 5,632.95)	7,710.67 (5,548.33 to 10,151.14)	77.28 (38.56 to 125.84)	97.87 (54.01 to 156.07)	175.15 (94.65 to 281.42)
	2001	245.82 (182.82 to 316.74)	296.68 (219.89 to 382.58)	542.50 (405.91 to 699.19)	3,516.75 (2,471.43 to 4,612.98)	4,365.60 (3,126.09 to 5,690.19)	7,882.35 (5,666.42 to 10,255.06)	79.34 (41.34 to 129.87)	99.59 (54.85 to 159.43)	178.93 (97.50 to 287.71)
	2002	249.90 (183.93 to 320.76)	300.77 (221.71 to 386.07)	550.66 (411.52 to 704.77)	3,597.81 (2,523.07 to 4,727.21)	4,452.39 (3,187.02 to 5,773.71)	8,050.20 (5,786.62 to 10,460.46)	80.89 (40.30 to 131.46)	101.64 (55.86 to 161.77)	182.53 (98.74 to 290.82)
	2003	253.49 (185.87 to 325.26)	304.35 (224.91 to 389.18)	557.84 (416.50 to 711.53)	3,676.43 (2,584.21 to 4,821.33)	4,535.76 (3,237.28 to 5,907.71)	8,212.19 (5,883.72 to 10,712.89)	82.72 (41.13 to 133.21)	103.55 (58.33 to 163.89)	186.27 (101.78 to 296.35)
	2004	256.63 (187.53 to 330.18)	307.54 (226.78 to 391.14)	564.17 (420.92 to 721.38)	3,751.36 (2,637.29 to 4,940.08)	4,615.55 (3,285.81 to 6,041.41)	8,366.91 (5,987.33 to 10,889.58)	84.33 (42.03 to 136.88)	105.13 (58.31 to 167.12)	189.45 (101.75 to 301.72)
	2005	259.39 (189.28 to 332.84)	310.38 (228.74 to 392.94)	569.77 (424.84 to 728.25)	3,821.03 (2,658.14 to 5,005.35)	4,690.88 (3,358.71 to 6,125.43)	8,511.91 (6,091.03 to 11,128.08)	85.69 (43.25 to 139.39)	106.68 (57.42 to 170.53)	192.36 (103.85 to 307.46)
	2006	261.60 (191.31 to 334.78)	312.72 (231.50 to 396.22)	574.32 (429.66 to 730.70)	3,882.88 (2,707.41 to 5,087.49)	4,760.50 (3,419.19 to 6,231.64)	8,643.38 (6,173.42 to 11,343.86)	86.98 (43.43 to 141.23)	108.35 (57.92 to 171.56)	195.33 (102.36 to 311.99)
	2007	263.19 (193.47 to 336.43)	314.41 (232.94 to 401.38)	577.60 (433.14 to 735.68)	3,936.74 (2,747.65 to 5,146.47)	4,824.00 (3,478.68 to 6,367.77)	8,760.74 (6,267.23 to 11,530.00)	88.34 (44.24 to 144.35)	109.80 (60.68 to 175.60)	198.14 (105.56 to 316.34)
	2008	264.27 (195.49 to 336.77)	315.55 (233.10 to 404.87)	579.82 (434.42 to 739.46)	3,983.88 (2,772.59 to 5,188.96)	4,881.35 (3,516.52 to 6,491.34)	8,865.23 (6,346.92 to 11,658.94)	89.27 (44.14 to 143.26)	111.15 (60.74 to 173.79)	200.42 (107.26 to 316.73)
	2009	265.00 (196.64 to 337.67)	316.33 (234.20 to 408.60)	581.33 (434.21 to 740.10)	4,026.03 (2,812.67 to 5,244.78)	4,933.29 (3,562.58 to 6,545.01)	8,959.32 (6,418.25 to 11,843.81)	89.93 (43.59 to 144.27)	112.07 (60.90 to 179.54)	202.01 (108.13 to 323.37)
	2010	265.55 (197.43 to 338.24)	316.94 (235.18 to 412.27)	582.49 (435.40 to 743.20)	4,065.03 (2,851.90 to 5,284.65)	4,980.33 (3,612.63 to 6,626.54)	9,045.36 (6,474.79 to 11,941.68)	90.85 (43.80 to 144.80)	112.94 (60.61 to 176.98)	203.79 (105.63 to 321.23)
	2011	265.55 (197.93 to 337.63)	316.89 (237.05 to 408.45)	582.44 (437.58 to 739.28)	4,096.23 (2,890.66 to 5,343.87)	5,016.08 (3,636.45 to 6,628.52)	9,112.31 (6,531.60 to 11,998.74)	91.20 (45.43 to 145.85)	113.84 (60.74 to 178.16)	205.04 (108.73 to 321.86)
	2012	264.90 (197.02 to 335.28)	316.03 (238.41 to 402.84)	580.93 (436.55 to 733.39)	4,118.13 (2,915.25 to 5,384.20)	5,039.25 (3,663.61 to 6,619.85)	9,157.38 (6,573.59 to 12,018.83)	91.87 (45.00 to 148.18)	114.15 (61.46 to 179.51)	206.02 (111.99 to 326.57)
	2013	264.14 (197.19 to 333.62)	314.99 (238.71 to 399.42)	579.13 (436.37 to 735.20)	4,137.13 (2,920.97 to 5,417.81)	5,057.84 (3,662.92 to 6,601.70)	9,194.97 (6,609.06 to 12,031.42)	92.16 (45.57 to 147.30)	114.68 (60.87 to 184.26)	206.83 (111.36 to 330.90)
	2014	263.79 (196.86 to 332.65)	314.44 (240.09 to 397.15)	578.24 (436.17 to 731.82)	4,160.24 (2,943.55 to 5,464.87)	5,080.55 (3,689.76 to 6,613.25)	9,240.79 (6,645.40 to 12,065.06)	92.56 (46.05 to 150.38)	115.00 (62.46 to 187.03)	207.56 (112.65 to 328.50)
	2015	264.44 (196.04 to 333.06)	315.05 (240.02 to 398.32)	579.49 (437.56 to 729.18)	4,195.00 (2,977.96 to 5,513.01)	5,116.61 (3,720.41 to 6,610.73)	9,311.61 (6,717.52 to 12,120.74)	93.23 (45.35 to 150.59)	115.65 (62.35 to 184.92)	208.88 (113.68 to 329.95)
	2016	265.92 (198.96 to 334.28)	316.58 (241.90 to 398.28)	582.50 (441.76 to 733.06)	4,241.32 (2,999.14 to 5,565.41)	5,165.36 (3,754.57 to 6,702.24)	9,406.67 (6,775.17 to 12,224.87)	94.37 (45.21 to 153.27)	116.66 (62.94 to 187.98)	211.03 (113.28 to 338.58)
	2017	267.69 (201.75 to 335.09)	318.30 (243.32 to 400.13)	585.99 (446.27 to 738.20)	4,292.16 (3,014.36 to 5,642.48)	5,218.40 (3,797.49 to 6,799.79)	9,510.56 (6,834.47 to 12,381.20)	95.37 (45.48 to 155.25)	118.06 (61.69 to 187.04)	213.43 (111.45 to 340.67)
	2018	269.64 (202.99 to 337.50)	320.12 (243.77 to 401.78)	589.76 (450.91 to 741.98)	4,344.30 (3,054.35 to 5,691.82)	5,273.06 (3,833.23 to 6,875.29)	9,617.36 (6,898.05 to 12,516.18)	96.34 (42.33 to 158.41)	119.03 (64.35 to 191.33)	215.36 (110.16 to 345.55)
	2019	271.75 (205.51 to 341.12)	321.97 (243.86 to 404.16)	593.72 (452.81 to 745.56)	4,395.05 (3,108.29 to 5,733.91)	5,327.14 (3,869.63 to 6,964.05)	9,722.20 (6,986.06 to 12,672.57)	97.32 (43.71 to 159.94)	119.90 (65.38 to 192.08)	217.21 (109.91 to 352.75)
	2020	272.09 (203.70 to 342.62)	322.37 (242.34 to 408.03)	594.46 (448.16 to 750.14)	4,413.33 (3,115.84 to 5,760.56)	5,362.07 (3,863.70 to 6,973.79)	9,775.40 (6,982.22 to 12,751.75)	97.55 (45.29 to 157.51)	120.63 (64.72 to 196.38)	218.18 (110.62 to 355.77)
	2021	275.24 (205.74 to 352.01)	324.63 (248.43 to 406.05)	599.88 (453.35 to 755.74)	4,474.11 (3,218.36 to 5,830.11)	5,420.57 (3,906.33 to 6,910.53)	9,894.68 (7,165.52 to 12,688.69)	98.75 (46.28 to 159.83)	122.02 (66.72 to 196.02)	220.77 (113.54 to 350.13)
	2022	294.00 (292.23 to 296.08)	342.85 (338.75 to 345.75)	636.85 (631.79 to 640.78)	4,624.54 (4,595.23 to 4,656.77)	5,577.37 (5,537.62 to 5,614.47)	10,201.91 (10,143.10 to 10,259.80)	102.51 (101.48 to 103.41)	125.74 (124.53 to 126.64)	228.25 (226.65 to 229.54)
	2023	299.61 (297.71 to 301.71)	349.25 (344.87 to 352.04)	648.86 (643.32 to 652.81)	4,708.12 (4,679.41 to 4,740.97)	5,673.93 (5,628.81 to 5,710.20)	10,382.06 (10,314.66 to 10,440.66)	104.11 (103.09 to 105.08)	127.81 (126.51 to 128.64)	231.91 (230.25 to 233.37)
	2024	305.28 (303.21 to 307.41)	355.50 (350.77 to 358.35)	660.78 (654.80 to 664.77)	4,799.05 (4,770.30 to 4,835.91)	5,773.63 (5,731.75 to 5,809.70)	10,572.67 (10,511.44 to 10,631.47)	106.24 (105.12 to 107.14)	129.85 (128.63 to 130.82)	236.09 (234.37 to 237.56)
	2025	310.48 (308.11 to 312.74)	361.88 (356.70 to 364.92)	672.36 (665.69 to 676.84)	4,889.72 (4,854.97 to 4,923.78)	5,887.00 (5,840.14 to 5,923.51)	10,776.72 (10,705.72 to 10,837.64)	108.58 (107.53 to 109.53)	132.46 (131.09 to 133.38)	241.04 (239.13 to 242.45)
	2026	315.69 (313.10 to 318.11)	367.98 (362.27 to 371.32)	683.67 (676.60 to 688.47)	4,973.73 (4,938.12 to 5,012.81)	5,988.50 (5,933.75 to 6,029.15)	10,962.23 (10,877.14 to 11,027.35)	110.75 (109.60 to 111.64)	134.90 (133.56 to 135.84)	245.65 (243.71 to 247.08)
	2027	321.20 (318.42 to 323.75)	373.80 (368.01 to 377.27)	695.00 (687.52 to 700.11)	5,061.32 (5,024.78 to 5,106.73)	6,076.84 (6,019.21 to 6,127.94)	11,138.17 (11,055.19 to 11,220.72)	112.67 (111.46 to 113.66)	137.21 (135.81 to 138.28)	249.88 (247.88 to 251.50)
	2028	326.55 (323.65 to 329.21)	379.76 (373.91 to 383.32)	706.31 (698.53 to 711.52)	5,148.00 (5,108.10 to 5,196.03)	6,180.10 (6,117.11 to 6,237.77)	11,328.10 (11,241.89 to 11,423.38)	114.37 (112.98 to 115.41)	139.48 (137.89 to 140.66)	253.85 (251.47 to 255.59)
	2029	331.72 (328.93 to 334.43)	385.84 (379.68 to 389.43)	717.56 (709.57 to 722.89)	5,245.50 (5,202.96 to 5,296.44)	6,286.68 (6,223.43 to 6,340.52)	11,532.18 (11,439.88 to 11,623.13)	116.40 (114.99 to 117.35)	141.67 (139.94 to 142.80)	258.07 (255.47 to 259.78)
	2030	336.73 (333.76 to 339.57)	391.63 (385.36 to 395.33)	728.36 (720.06 to 734.04)	5,341.06 (5,295.43 to 5,395.14)	6,394.12 (6,326.97 to 6,455.37)	11,735.18 (11,637.39 to 11,841.47)	118.52 (117.08 to 119.55)	144.09 (142.13 to 145.32)	262.61 (259.67 to 264.48)
	2031	341.35 (338.24 to 344.32)	397.19 (390.76 to 401.03)	738.54 (729.95 to 744.39)	5,421.83 (5,369.21 to 5,475.66)	6,505.85 (6,436.21 to 6,570.42)	11,927.68 (11,821.59 to 12,036.40)	120.68 (119.16 to 121.75)	146.60 (144.66 to 147.90)	267.28 (264.23 to 269.22)
	2032	346.23 (342.98 to 349.32)	402.51 (395.92 to 406.43)	748.74 (739.82 to 754.70)	5,517.10 (5,464.39 to 5,581.86)	6,603.47 (6,527.53 to 6,675.01)	12,120.58 (11,998.54 to 12,245.35)	122.74 (121.10 to 123.86)	149.14 (147.25 to 150.50)	271.88 (268.70 to 273.88)
	2033	351.02 (347.70 to 354.19)	407.75 (401.14 to 411.88)	758.77 (749.75 to 764.83)	5,607.92 (5,548.85 to 5,674.27)	6,702.81 (6,618.16 to 6,785.65)	12,310.73 (12,177.89 to 12,445.34)	124.83 (123.21 to 126.04)	151.59 (149.44 to 153.04)	276.42 (273.06 to 278.61)
	2034	355.66 (352.25 to 358.99)	413.23 (406.43 to 417.39)	768.89 (759.42 to 775.12)	5,698.46 (5,643.05 to 5,772.31)	6,801.93 (6,714.12 to 6,880.23)	12,500.40 (12,365.86 to 12,644.97)	126.61 (124.76 to 127.99)	153.77 (151.54 to 155.38)	280.38 (276.70 to 282.81)
	2035	360.17 (356.55 to 363.62)	418.30 (411.40 to 422.51)	778.47 (768.79 to 784.96)	5,793.81 (5,735.26 to 5,874.18)	6,908.64 (6,818.38 to 6,996.30)	12,702.45 (12,565.36 to 12,854.92)	128.77 (126.84 to 130.21)	156.02 (153.23 to 157.87)	284.79 (280.70 to 287.55)
	2036	364.37 (360.73 to 367.81)	423.23 (416.29 to 427.51)	787.59 (777.88 to 794.37)	5,881.02 (5,814.78 to 5,967.09)	7,021.76 (6,931.04 to 7,109.64)	12,902.77 (12,753.12 to 13,072.22)	130.88 (128.84 to 132.35)	158.58 (155.71 to 160.45)	289.46 (285.29 to 292.24)
	2037	368.64 (364.68 to 372.14)	428.01 (420.80 to 432.43)	796.65 (786.43 to 803.41)	5,971.48 (5,896.80 to 6,056.86)	7,117.44 (7,013.07 to 7,217.70)	13,088.92 (12,929.89 to 13,261.57)	133.06 (130.97 to 134.49)	161.04 (158.14 to 162.92)	294.10 (289.78 to 296.83)
	2038	372.91 (368.95 to 376.44)	432.70 (425.33 to 437.22)	805.61 (795.04 to 812.33)	6,056.03 (5,982.29 to 6,147.41)	7,231.04 (7,121.57 to 7,330.53)	13,287.07 (13,109.49 to 13,471.67)	135.09 (133.03 to 136.71)	163.48 (160.45 to 165.48)	298.57 (293.81 to 301.55)
	2039	377.13 (373.14 to 380.86)	437.47 (430.04 to 442.07)	814.61 (804.05 to 821.70)	6,139.78 (6,064.97 to 6,236.14)	7,321.97 (7,209.47 to 7,427.25)	13,461.75 (13,283.10 to 13,657.57)	136.84 (134.50 to 138.54)	165.74 (162.86 to 167.85)	302.58 (297.66 to 305.83)
	2040	381.34 (377.15 to 385.01)	442.25 (434.81 to 446.72)	823.59 (813.01 to 830.82)	6,235.37 (6,156.03 to 6,340.34)	7,421.44 (7,306.51 to 7,529.51)	13,656.81 (13,479.03 to 13,860.37)	138.84 (136.14 to 140.63)	168.01 (164.59 to 170.56)	306.85 (301.72 to 310.43)
	2041	385.24 (380.96 to 389.01)	446.80 (439.16 to 451.48)	832.04 (821.32 to 839.60)	6,317.02 (6,233.20 to 6,424.93)	7,526.14 (7,403.00 to 7,647.77)	13,843.16 (13,647.85 to 14,063.70)	140.92 (138.24 to 142.77)	170.43 (166.68 to 173.08)	311.35 (305.57 to 315.15)
	2042	389.09 (384.76 to 392.93)	451.21 (443.52 to 455.94)	840.30 (829.34 to 847.95)	6,403.01 (6,311.43 to 6,521.91)	7,619.85 (7,482.29 to 7,748.82)	14,022.86 (13,809.24 to 14,255.01)	142.97 (140.21 to 144.88)	172.93 (169.08 to 175.66)	315.90 (310.02 to 319.69)
	2043	393.02 (388.42 to 396.86)	455.56 (447.61 to 460.49)	848.57 (837.28 to 856.40)	6,484.85 (6,394.28 to 6,600.23)	7,719.58 (7,582.77 to 7,859.48)	14,204.44 (13,983.84 to 14,447.65)	145.02 (142.26 to 146.86)	175.40 (171.52 to 178.08)	320.42 (314.45 to 324.26)
	2044	396.96 (392.33 to 400.90)	459.90 (451.76 to 464.83)	856.86 (845.59 to 864.79)	6,565.51 (6,466.38 to 6,690.60)	7,810.26 (7,668.35 to 7,948.79)	14,375.78 (14,138.39 to 14,635.03)	146.68 (143.83 to 148.78)	177.65 (173.54 to 180.52)	324.33 (318.01 to 328.53)
	2045	400.88 (396.20 to 404.84)	464.39 (456.26 to 469.41)	865.27 (853.86 to 873.27)	6,649.82 (6,543.90 to 6,783.58)	7,902.36 (7,751.83 to 8,042.90)	14,552.18 (14,309.91 to 14,818.00)	148.53 (145.34 to 150.65)	179.77 (175.52 to 182.95)	328.30 (321.55 to 332.87)
	2046	404.62 (399.68 to 408.64)	468.70 (460.35 to 473.73)	873.31 (861.81 to 881.56)	6,740.44 (6,632.90 to 6,874.51)	8,004.97 (7,846.26 to 8,152.87)	14,745.41 (14,495.00 to 15,015.78)	150.49 (147.28 to 152.68)	182.11 (177.52 to 185.52)	332.60 (325.47 to 337.35)
	2047	408.27 (403.39 to 412.46)	472.89 (464.38 to 478.06)	881.17 (869.52 to 889.66)	6,809.07 (6,691.14 to 6,953.51)	8,105.73 (7,940.24 to 8,257.39)	14,914.80 (14,649.38 to 15,201.12)	152.44 (149.05 to 154.67)	184.53 (179.89 to 188.00)	336.97 (329.75 to 341.88)
	2048	411.98 (406.90 to 416.19)	476.98 (468.46 to 482.18)	888.96 (877.02 to 897.66)	6,895.04 (6,778.60 to 7,039.30)	8,189.21 (8,015.18 to 8,349.45)	15,084.26 (14,804.09 to 15,380.94)	154.42 (151.02 to 156.70)	186.89 (182.19 to 190.41)	341.31 (333.97 to 346.26)
	2049	415.74 (410.65 to 420.02)	481.08 (472.36 to 486.24)	896.82 (884.70 to 905.49)	6,965.47 (6,847.90 to 7,114.57)	8,274.83 (8,104.13 to 8,437.56)	15,240.30 (14,964.45 to 15,552.50)	156.23 (152.76 to 158.66)	189.13 (184.10 to 192.77)	345.37 (337.77 to 350.34)
	2050	419.37 (414.16 to 423.76)	485.27 (476.45 to 490.54)	904.64 (892.75 to 913.37)	7,044.66 (6,914.78 to 7,200.43)	8,359.74 (8,181.38 to 8,537.24)	15,404.41 (15,115.60 to 15,726.46)	157.79 (153.84 to 160.30)	191.26 (186.03 to 195.11)	349.05 (340.95 to 354.51)
Bosnia and Herzegovina	1990	455.52 (351.45 to 560.60)	1,033.39 (836.48 to 1,296.33)	1,488.91 (1,229.85 to 1,794.63)	11,010.19 (8,158.02 to 13,965.80)	26,489.65 (21,230.11 to 32,917.37)	37,499.84 (29,717.32 to 46,506.64)	236.48 (121.02 to 384.33)	505.81 (262.56 to 820.65)	742.30 (408.08 to 1,173.15)
	1991	464.45 (367.02 to 565.45)	1,034.55 (846.03 to 1,290.05)	1,499.00 (1,244.70 to 1,798.65)	11,352.28 (8,436.36 to 14,205.01)	26,830.93 (21,731.51 to 33,258.96)	38,183.21 (30,710.39 to 47,005.93)	244.20 (132.14 to 394.52)	512.18 (274.54 to 834.63)	756.37 (428.00 to 1,199.03)
	1992	466.89 (372.91 to 562.60)	1,028.29 (844.84 to 1,272.04)	1,495.18 (1,243.27 to 1,790.81)	11,514.39 (8,589.24 to 14,247.08)	27,006.50 (22,113.40 to 33,194.32)	38,520.89 (31,285.94 to 47,296.47)	246.54 (132.10 to 397.71)	516.84 (282.15 to 851.76)	763.38 (438.29 to 1,192.23)
	1993	459.32 (368.15 to 552.73)	1,003.97 (825.21 to 1,231.24)	1,463.29 (1,217.10 to 1,742.33)	11,370.65 (8,507.40 to 14,134.83)	26,785.77 (21,917.79 to 32,755.09)	38,156.43 (31,155.55 to 46,401.53)	245.69 (132.82 to 397.75)	509.76 (275.97 to 849.93)	755.45 (418.20 to 1,224.53)
	1994	438.61 (353.95 to 529.25)	951.87 (785.26 to 1,162.79)	1,390.48 (1,159.61 to 1,653.02)	10,828.71 (8,218.88 to 13,462.24)	25,960.71 (21,133.37 to 31,651.92)	36,789.42 (30,005.25 to 44,512.82)	233.27 (118.42 to 372.68)	494.63 (281.90 to 798.45)	727.90 (413.82 to 1,150.93)
	1995	417.01 (335.06 to 503.15)	899.80 (741.90 to 1,096.36)	1,316.81 (1,095.01 to 1,564.18)	10,279.57 (7,873.01 to 12,778.64)	25,111.02 (20,448.30 to 30,618.14)	35,390.60 (28,889.38 to 42,674.91)	221.32 (123.56 to 346.99)	477.76 (261.28 to 787.77)	699.08 (393.48 to 1,107.32)
	1996	390.17 (316.16 to 468.22)	837.16 (697.60 to 1,017.20)	1,227.32 (1,024.59 to 1,452.67)	9,577.67 (7,380.07 to 11,797.89)	23,727.33 (19,429.28 to 28,868.03)	33,305.00 (27,274.85 to 40,110.94)	205.83 (116.45 to 328.07)	453.95 (239.62 to 748.10)	659.78 (377.73 to 1,050.79)
	1997	354.86 (288.07 to 423.89)	756.96 (630.10 to 919.62)	1,111.82 (929.23 to 1,316.73)	8,612.00 (6,724.61 to 10,546.75)	21,518.55 (17,588.53 to 26,374.98)	30,130.56 (24,713.47 to 36,316.58)	185.11 (90.37 to 293.71)	412.93 (222.72 to 679.48)	598.04 (332.29 to 950.33)
	1998	327.80 (268.69 to 391.33)	698.11 (576.37 to 855.84)	1,025.92 (858.15 to 1,223.18)	7,850.31 (6,142.20 to 9,603.48)	19,514.54 (15,869.01 to 24,109.08)	27,364.86 (22,409.54 to 33,002.45)	168.79 (86.65 to 271.62)	376.89 (194.79 to 623.50)	545.68 (286.79 to 877.12)
	1999	307.70 (252.38 to 368.04)	656.51 (537.75 to 814.86)	964.21 (800.66 to 1,161.44)	7,263.18 (5,713.31 to 8,925.33)	17,864.80 (14,493.09 to 22,154.05)	25,127.98 (20,483.88 to 30,380.97)	155.27 (76.51 to 254.71)	343.90 (169.38 to 578.17)	499.17 (258.59 to 821.46)
	2000	289.46 (234.33 to 346.53)	620.47 (503.65 to 777.21)	909.92 (752.00 to 1,097.67)	6,755.38 (5,314.91 to 8,344.48)	16,581.20 (13,399.22 to 20,566.45)	23,336.58 (18,975.32 to 28,266.31)	140.45 (64.19 to 224.95)	312.42 (161.91 to 522.07)	452.87 (233.33 to 728.40)
	2001	273.56 (222.65 to 324.45)	590.83 (481.98 to 734.95)	864.39 (709.95 to 1,039.92)	6,336.48 (4,997.93 to 7,827.56)	15,647.46 (12,540.00 to 19,270.11)	21,983.94 (17,819.75 to 26,518.46)	126.01 (65.54 to 203.80)	277.50 (152.67 to 464.97)	403.51 (227.77 to 663.32)
	2002	257.48 (207.14 to 306.40)	561.02 (458.88 to 691.66)	818.50 (670.68 to 982.69)	5,902.99 (4,613.90 to 7,254.73)	14,721.16 (11,783.94 to 18,192.82)	20,624.15 (16,671.51 to 25,033.69)	103.67 (60.06 to 165.05)	233.12 (134.66 to 392.67)	336.79 (197.03 to 559.74)
	2003	243.35 (192.83 to 291.60)	535.00 (433.88 to 655.98)	778.35 (633.45 to 934.74)	5,522.96 (4,264.29 to 6,826.67)	13,917.65 (11,057.57 to 17,200.69)	19,440.61 (15,627.47 to 23,677.97)	80.00 (44.28 to 132.95)	190.69 (104.94 to 330.53)	270.69 (146.33 to 458.81)
	2004	233.07 (183.68 to 280.28)	516.41 (415.18 to 631.52)	749.48 (605.70 to 895.34)	5,259.58 (3,992.59 to 6,524.22)	13,348.00 (10,616.27 to 16,468.58)	18,607.58 (14,858.11 to 22,847.03)	62.17 (29.33 to 112.30)	154.13 (74.45 to 282.96)	216.30 (104.32 to 393.50)
	2005	226.55 (177.53 to 272.30)	504.66 (401.00 to 624.54)	731.21 (586.97 to 872.08)	5,130.49 (3,853.95 to 6,376.12)	13,043.38 (10,415.41 to 16,140.49)	18,173.87 (14,424.31 to 22,421.58)	54.76 (22.80 to 103.58)	138.60 (60.76 to 257.83)	193.35 (84.62 to 360.10)
	2006	219.87 (173.02 to 264.16)	491.17 (393.65 to 608.32)	711.04 (572.29 to 853.57)	5,022.74 (3,804.17 to 6,216.70)	12,799.52 (10,203.75 to 15,836.34)	17,822.27 (14,155.51 to 21,958.69)	53.77 (22.48 to 100.57)	136.18 (59.78 to 255.82)	189.94 (83.19 to 357.51)
	2007	211.84 (167.02 to 253.11)	474.01 (380.62 to 585.33)	685.86 (553.23 to 829.08)	4,875.60 (3,745.72 to 6,057.77)	12,491.84 (9,888.36 to 15,465.59)	17,367.44 (13,858.28 to 21,393.24)	52.22 (21.61 to 98.93)	132.39 (59.17 to 251.15)	184.61 (79.91 to 348.95)
	2008	206.50 (163.52 to 247.25)	462.40 (370.15 to 570.32)	668.90 (536.53 to 810.95)	4,788.71 (3,710.02 to 5,932.18)	12,289.71 (9,644.01 to 15,251.96)	17,078.43 (13,612.38 to 21,114.65)	51.26 (21.33 to 97.21)	130.61 (56.77 to 246.07)	181.87 (78.90 to 341.98)
	2009	201.50 (158.98 to 240.75)	451.28 (360.12 to 556.56)	652.78 (524.54 to 791.28)	4,709.34 (3,642.70 to 5,859.69)	12,103.99 (9,496.71 to 15,059.91)	16,813.34 (13,366.04 to 20,874.67)	50.40 (21.45 to 95.76)	128.63 (55.09 to 248.27)	179.03 (77.41 to 343.40)
	2010	195.11 (153.83 to 235.38)	436.64 (346.44 to 541.95)	631.75 (508.10 to 770.51)	4,592.48 (3,540.69 to 5,727.47)	11,851.91 (9,331.76 to 14,762.46)	16,444.40 (13,049.74 to 20,444.04)	49.21 (20.38 to 92.45)	126.01 (54.97 to 244.84)	175.22 (76.15 to 337.98)
	2011	189.10 (149.22 to 227.69)	422.24 (336.88 to 521.30)	611.33 (493.83 to 745.75)	4,495.51 (3,444.63 to 5,600.55)	11,639.82 (9,148.18 to 14,414.22)	16,135.34 (12,851.69 to 19,980.98)	52.82 (25.04 to 97.25)	133.66 (62.98 to 251.72)	186.47 (86.79 to 347.83)
	2012	183.71 (145.43 to 221.66)	408.68 (326.85 to 502.31)	592.39 (479.43 to 718.06)	4,428.05 (3,371.95 to 5,523.40)	11,485.03 (9,051.43 to 14,178.21)	15,913.07 (12,703.67 to 19,682.33)	63.11 (33.33 to 112.16)	155.17 (82.53 to 271.69)	218.28 (115.68 to 373.75)
	2013	179.46 (141.09 to 218.38)	396.94 (317.67 to 487.63)	576.40 (466.23 to 697.52)	4,380.49 (3,317.98 to 5,447.08)	11,363.77 (8,965.56 to 14,017.59)	15,744.26 (12,483.62 to 19,426.14)	75.35 (41.68 to 125.24)	177.66 (103.04 to 303.25)	253.01 (146.99 to 430.26)
	2014	175.89 (138.07 to 214.22)	386.52 (308.43 to 474.48)	562.41 (452.96 to 680.58)	4,333.81 (3,257.34 to 5,393.22)	11,242.48 (8,893.53 to 13,903.54)	15,576.29 (12,286.83 to 19,252.12)	85.22 (41.80 to 142.05)	194.53 (105.24 to 321.25)	279.75 (149.79 to 457.33)
	2015	172.17 (135.04 to 209.46)	376.16 (300.22 to 459.54)	548.33 (441.01 to 660.14)	4,259.42 (3,178.23 to 5,327.08)	11,062.84 (8,682.28 to 13,775.47)	15,322.26 (12,022.75 to 19,009.68)	88.27 (34.80 to 148.17)	200.70 (94.15 to 339.14)	288.97 (129.84 to 481.58)
	2016	167.98 (132.17 to 205.16)	365.07 (292.85 to 443.51)	533.06 (431.57 to 634.91)	4,152.63 (3,128.69 to 5,131.09)	10,814.83 (8,491.36 to 13,367.88)	14,967.47 (11,831.52 to 18,551.18)	86.08 (33.53 to 143.06)	195.94 (93.93 to 329.50)	282.02 (130.62 to 467.49)
	2017	163.60 (128.50 to 199.90)	353.78 (283.64 to 432.49)	517.38 (421.89 to 619.01)	4,036.99 (3,067.99 to 4,952.35)	10,540.80 (8,254.22 to 13,012.34)	14,577.79 (11,486.36 to 17,941.64)	83.44 (33.71 to 138.13)	189.41 (90.04 to 322.89)	272.85 (126.00 to 455.46)
	2018	159.63 (125.03 to 193.97)	343.51 (275.29 to 423.62)	503.14 (410.98 to 601.51)	3,930.45 (2,989.60 to 4,812.37)	10,281.75 (8,100.08 to 12,677.71)	14,212.20 (11,214.55 to 17,452.74)	80.97 (32.35 to 133.67)	184.87 (87.38 to 314.76)	265.84 (120.68 to 445.05)
	2019	156.61 (122.10 to 191.14)	335.23 (267.08 to 413.26)	491.84 (398.15 to 590.88)	3,848.46 (2,930.14 to 4,727.33)	10,079.18 (7,985.15 to 12,410.82)	13,927.64 (11,061.31 to 17,083.56)	78.99 (31.47 to 131.86)	180.90 (88.99 to 316.29)	259.89 (121.47 to 439.72)
	2020	153.80 (120.08 to 186.96)	330.09 (263.16 to 401.69)	483.89 (390.34 to 583.44)	3,796.96 (2,899.50 to 4,805.15)	9,934.64 (7,769.66 to 12,402.19)	13,731.60 (10,850.46 to 16,976.59)	77.71 (32.37 to 132.57)	178.22 (84.80 to 300.78)	255.93 (116.39 to 432.30)
	2021	153.03 (120.97 to 185.91)	328.87 (264.72 to 399.09)	481.90 (387.50 to 584.92)	3,758.34 (2,841.21 to 4,703.55)	9,971.48 (7,715.84 to 12,463.76)	13,729.82 (10,883.84 to 16,905.84)	76.44 (30.65 to 128.19)	177.23 (84.09 to 308.14)	253.67 (114.96 to 430.20)
	2022	153.71 (152.03 to 155.02)	330.16 (326.80 to 332.66)	483.86 (479.87 to 486.85)	3,860.73 (3,842.29 to 3,880.31)	10,167.50 (10,053.91 to 10,256.36)	14,028.23 (13,904.79 to 14,109.14)	78.86 (78.36 to 79.82)	180.01 (178.14 to 181.69)	258.88 (256.94 to 260.82)
	2023	152.32 (150.54 to 153.54)	326.84 (323.21 to 329.20)	479.16 (474.88 to 481.97)	3,849.00 (3,827.52 to 3,866.22)	10,126.07 (10,001.48 to 10,205.64)	13,975.08 (13,850.71 to 14,045.64)	78.61 (78.03 to 79.51)	179.27 (177.03 to 180.72)	257.88 (255.50 to 259.62)
	2024	150.77 (148.00 to 152.01)	322.96 (319.26 to 325.34)	473.72 (468.97 to 476.64)	3,836.24 (3,813.48 to 3,855.17)	10,082.97 (9,940.31 to 10,143.62)	13,919.21 (13,775.04 to 13,983.73)	78.24 (77.60 to 79.17)	178.52 (176.25 to 180.05)	256.76 (254.38 to 258.49)
	2025	149.35 (146.67 to 150.67)	319.03 (315.42 to 321.46)	468.38 (463.78 to 471.27)	3,821.85 (3,794.84 to 3,842.54)	9,997.81 (9,871.79 to 10,067.71)	13,819.66 (13,685.20 to 13,883.57)	77.91 (77.14 to 78.80)	177.02 (174.73 to 178.56)	254.93 (252.38 to 256.71)
	2026	147.77 (144.92 to 149.27)	315.43 (311.58 to 317.76)	463.20 (458.10 to 466.11)	3,808.99 (3,779.60 to 3,828.12)	9,956.04 (9,830.34 to 10,023.42)	13,765.03 (13,628.44 to 13,832.09)	77.52 (76.77 to 78.35)	175.97 (173.22 to 177.52)	253.50 (250.64 to 255.19)
	2027	146.55 (143.79 to 148.05)	312.11 (308.27 to 314.25)	458.66 (453.18 to 461.52)	3,792.25 (3,762.07 to 3,812.71)	9,895.13 (9,745.47 to 9,965.83)	13,687.38 (13,536.55 to 13,754.38)	77.14 (76.41 to 77.99)	174.96 (172.35 to 176.50)	252.10 (249.30 to 253.84)
	2028	145.16 (142.48 to 146.56)	308.60 (304.73 to 310.73)	453.76 (448.45 to 456.52)	3,773.67 (3,743.11 to 3,793.08)	9,777.57 (9,627.74 to 9,854.08)	13,551.24 (13,393.00 to 13,627.35)	76.67 (75.80 to 77.59)	172.95 (170.41 to 174.47)	249.61 (246.84 to 251.32)
	2029	143.83 (140.53 to 145.35)	304.64 (300.50 to 306.97)	448.47 (442.80 to 451.53)	3,754.44 (3,724.21 to 3,774.84)	9,711.58 (9,566.88 to 9,789.45)	13,466.02 (13,318.04 to 13,546.86)	76.16 (75.29 to 77.12)	171.69 (169.12 to 173.35)	247.85 (244.91 to 249.80)
	2030	142.36 (138.99 to 143.89)	300.82 (296.74 to 303.07)	443.18 (437.70 to 446.17)	3,734.22 (3,700.32 to 3,757.48)	9,617.76 (9,471.15 to 9,702.51)	13,351.98 (13,204.32 to 13,444.95)	75.68 (74.78 to 76.62)	170.07 (167.14 to 171.64)	245.75 (242.54 to 247.64)
	2031	141.12 (137.64 to 142.55)	297.32 (293.08 to 299.79)	438.44 (432.51 to 441.51)	3,714.25 (3,678.68 to 3,737.30)	9,552.72 (9,401.51 to 9,644.54)	13,266.97 (13,104.62 to 13,358.51)	75.12 (74.14 to 76.07)	168.79 (165.83 to 170.58)	243.92 (240.56 to 245.94)
	2032	140.04 (136.69 to 141.43)	293.89 (289.60 to 296.29)	433.92 (427.83 to 436.95)	3,693.32 (3,657.38 to 3,717.43)	9,485.79 (9,325.24 to 9,581.74)	13,179.11 (13,013.67 to 13,275.56)	74.56 (73.66 to 75.52)	167.80 (165.12 to 169.53)	242.36 (239.55 to 244.45)
	2033	139.03 (135.67 to 140.47)	290.62 (286.25 to 293.05)	429.65 (423.57 to 432.75)	3,669.77 (3,635.70 to 3,693.92)	9,362.15 (9,189.30 to 9,471.62)	13,031.91 (12,863.36 to 13,147.72)	74.10 (72.91 to 75.20)	165.73 (162.81 to 167.78)	239.83 (236.50 to 242.34)
	2034	137.91 (134.57 to 139.38)	286.99 (282.61 to 289.51)	424.90 (418.89 to 428.10)	3,646.00 (3,608.55 to 3,670.39)	9,270.93 (9,125.96 to 9,374.73)	12,916.93 (12,763.25 to 13,024.78)	73.34 (72.16 to 74.41)	164.33 (161.34 to 166.29)	237.67 (234.52 to 240.19)
	2035	136.73 (133.44 to 138.20)	283.53 (279.11 to 285.95)	420.26 (414.42 to 423.40)	3,622.66 (3,584.38 to 3,649.56)	9,187.54 (9,051.46 to 9,296.71)	12,810.20 (12,659.49 to 12,923.43)	72.89 (71.75 to 73.94)	162.90 (159.65 to 164.75)	235.79 (232.38 to 238.01)
	2036	135.47 (132.25 to 136.91)	280.10 (275.57 to 282.60)	415.57 (409.71 to 418.67)	3,598.18 (3,558.52 to 3,625.30)	9,124.88 (8,967.72 to 9,234.95)	12,723.05 (12,559.79 to 12,839.51)	72.28 (71.03 to 73.37)	161.66 (158.36 to 163.34)	233.94 (230.55 to 236.18)
	2037	134.29 (131.10 to 135.72)	276.71 (272.19 to 279.22)	411.01 (405.00 to 414.05)	3,572.60 (3,533.20 to 3,600.36)	9,030.51 (8,854.27 to 9,150.05)	12,603.11 (12,425.88 to 12,723.89)	71.65 (70.46 to 72.67)	160.16 (156.88 to 161.89)	231.80 (228.58 to 234.07)
	2038	133.01 (129.86 to 134.49)	273.33 (268.93 to 275.88)	406.34 (400.48 to 409.61)	3,544.50 (3,504.51 to 3,573.55)	8,877.61 (8,701.73 to 9,000.45)	12,422.12 (12,239.95 to 12,552.55)	71.01 (69.70 to 72.09)	157.76 (154.45 to 159.72)	228.77 (224.98 to 231.35)
	2039	131.69 (128.51 to 133.17)	269.78 (265.57 to 272.27)	401.47 (395.69 to 404.60)	3,515.08 (3,472.52 to 3,546.36)	8,760.87 (8,592.33 to 8,876.13)	12,275.95 (12,098.48 to 12,394.09)	70.30 (69.03 to 71.42)	155.63 (152.21 to 157.98)	225.93 (222.34 to 228.58)
	2040	130.30 (127.20 to 131.75)	266.13 (261.71 to 268.62)	396.43 (390.77 to 399.59)	3,484.92 (3,446.25 to 3,517.40)	8,655.45 (8,487.72 to 8,774.57)	12,140.37 (11,967.72 to 12,269.91)	69.64 (68.17 to 70.80)	153.83 (150.44 to 155.94)	223.48 (219.76 to 226.07)
	2041	128.85 (125.83 to 130.28)	262.59 (258.20 to 265.10)	391.44 (385.74 to 394.58)	3,455.87 (3,415.02 to 3,488.46)	8,573.39 (8,390.63 to 8,693.28)	12,029.26 (11,844.30 to 12,161.47)	68.88 (67.53 to 70.01)	152.21 (148.96 to 154.28)	221.09 (217.56 to 223.85)
	2042	127.39 (124.41 to 128.82)	259.05 (254.63 to 261.48)	386.44 (380.85 to 389.44)	3,424.74 (3,384.62 to 3,459.18)	8,439.31 (8,253.98 to 8,574.72)	11,864.05 (11,679.25 to 12,005.98)	68.20 (66.77 to 69.40)	150.40 (146.92 to 152.69)	218.60 (215.01 to 221.60)
	2043	125.95 (122.93 to 127.36)	255.55 (251.27 to 257.98)	381.50 (375.88 to 384.43)	3,392.36 (3,354.23 to 3,427.00)	8,312.62 (8,135.58 to 8,447.22)	11,704.98 (11,523.12 to 11,850.45)	67.51 (66.07 to 68.68)	147.94 (144.23 to 150.33)	215.45 (211.37 to 218.26)
	2044	124.46 (121.54 to 125.89)	251.92 (247.76 to 254.38)	376.38 (371.03 to 379.39)	3,359.22 (3,321.94 to 3,394.45)	8,199.68 (8,020.72 to 8,345.68)	11,558.91 (11,362.94 to 11,709.11)	66.80 (65.27 to 68.00)	145.93 (142.25 to 148.54)	212.73 (208.72 to 215.70)
	2045	122.94 (120.08 to 124.32)	248.38 (243.94 to 250.70)	371.31 (365.98 to 374.22)	3,328.01 (3,287.27 to 3,363.45)	8,101.34 (7,901.17 to 8,242.49)	11,429.34 (11,229.04 to 11,578.11)	65.95 (64.51 to 67.24)	144.41 (140.54 to 146.89)	210.36 (206.39 to 213.32)
	2046	121.45 (118.60 to 122.80)	244.83 (240.49 to 247.14)	366.28 (360.99 to 369.16)	3,294.38 (3,254.11 to 3,330.77)	8,003.22 (7,800.68 to 8,150.47)	11,297.59 (11,097.86 to 11,455.13)	65.34 (63.99 to 66.60)	142.80 (139.01 to 145.36)	208.14 (204.09 to 210.87)
	2047	119.93 (117.10 to 121.24)	241.39 (237.20 to 243.76)	361.32 (356.27 to 364.23)	3,258.96 (3,219.77 to 3,295.19)	7,883.70 (7,685.35 to 8,036.35)	11,142.66 (10,943.59 to 11,309.02)	64.61 (63.17 to 65.84)	141.13 (137.10 to 143.70)	205.75 (201.28 to 208.70)
	2048	118.41 (115.63 to 119.67)	237.91 (233.96 to 240.27)	356.32 (351.20 to 359.25)	3,225.52 (3,188.00 to 3,262.87)	7,761.24 (7,560.98 to 7,920.94)	10,986.75 (10,781.46 to 11,152.72)	63.90 (62.48 to 65.12)	138.90 (134.99 to 141.53)	202.81 (198.61 to 205.80)
	2049	116.87 (114.19 to 118.16)	234.39 (230.18 to 236.76)	351.26 (346.25 to 354.15)	3,191.06 (3,152.55 to 3,228.77)	7,641.28 (7,420.67 to 7,797.92)	10,832.33 (10,606.01 to 10,998.76)	63.21 (61.68 to 64.47)	136.80 (132.39 to 139.57)	200.02 (195.31 to 203.30)
	2050	115.30 (112.67 to 116.53)	230.92 (226.94 to 233.21)	346.22 (341.47 to 348.97)	3,157.48 (3,116.78 to 3,194.85)	7,546.85 (7,336.63 to 7,707.91)	10,704.33 (10,488.30 to 10,870.35)	62.34 (60.76 to 63.72)	135.23 (130.90 to 137.99)	197.57 (192.98 to 200.75)
Botswana	1990	121.86 (95.06 to 150.51)	186.85 (147.23 to 232.41)	308.71 (243.90 to 382.00)	1,566.38 (1,202.79 to 1,944.16)	2,563.89 (2,009.29 to 3,156.76)	4,130.27 (3,246.41 to 5,078.91)	29.04 (11.72 to 49.55)	45.55 (20.37 to 79.89)	74.59 (32.48 to 130.16)
	1991	123.79 (96.84 to 152.62)	188.74 (149.76 to 235.03)	312.54 (247.82 to 386.37)	1,599.75 (1,228.44 to 1,982.21)	2,595.21 (2,028.56 to 3,181.10)	4,194.96 (3,311.52 to 5,157.46)	29.43 (12.28 to 51.42)	46.15 (20.89 to 80.41)	75.58 (33.23 to 130.40)
	1992	125.98 (98.06 to 154.95)	191.23 (152.65 to 236.11)	317.21 (251.25 to 390.81)	1,636.12 (1,265.54 to 2,029.90)	2,634.51 (2,064.97 to 3,229.66)	4,270.63 (3,368.66 to 5,253.65)	30.24 (12.24 to 53.50)	46.58 (21.41 to 81.17)	76.82 (33.28 to 135.14)
	1993	128.39 (99.55 to 157.81)	194.23 (155.62 to 240.80)	322.62 (255.35 to 396.32)	1,675.83 (1,296.81 to 2,082.26)	2,682.82 (2,125.79 to 3,294.09)	4,358.65 (3,426.17 to 5,373.93)	30.80 (12.52 to 55.25)	47.38 (21.61 to 83.31)	78.18 (33.63 to 139.50)
	1994	130.99 (101.15 to 161.29)	197.68 (159.00 to 245.46)	328.67 (261.32 to 405.76)	1,719.52 (1,333.58 to 2,130.33)	2,741.47 (2,168.05 to 3,386.79)	4,461.00 (3,492.58 to 5,504.44)	31.42 (12.43 to 56.54)	48.32 (20.79 to 88.26)	79.74 (32.80 to 145.76)
	1995	133.80 (103.29 to 165.06)	201.55 (161.80 to 252.07)	335.35 (266.03 to 415.62)	1,767.84 (1,372.43 to 2,177.23)	2,812.04 (2,221.68 to 3,479.35)	4,579.88 (3,598.69 to 5,661.20)	32.13 (12.90 to 58.24)	49.15 (22.20 to 86.44)	81.28 (35.61 to 142.62)
	1996	137.08 (105.74 to 168.41)	206.68 (166.90 to 258.44)	343.76 (272.27 to 426.69)	1,823.18 (1,409.21 to 2,262.23)	2,902.76 (2,291.38 to 3,590.36)	4,725.95 (3,704.22 to 5,840.63)	32.88 (13.21 to 59.47)	50.47 (22.85 to 88.50)	83.35 (36.24 to 149.51)
	1997	140.90 (108.41 to 173.99)	213.38 (170.71 to 267.14)	354.27 (279.36 to 439.88)	1,884.37 (1,447.64 to 2,350.39)	3,012.90 (2,376.85 to 3,718.41)	4,897.27 (3,817.04 to 6,058.23)	33.83 (13.55 to 60.77)	52.04 (23.14 to 91.61)	85.86 (36.35 to 152.84)
	1998	144.84 (111.15 to 179.44)	220.51 (175.07 to 276.45)	365.35 (287.28 to 453.78)	1,946.89 (1,490.92 to 2,434.52)	3,130.30 (2,466.66 to 3,859.31)	5,077.19 (3,932.72 to 6,295.67)	34.65 (13.89 to 63.48)	53.48 (23.65 to 95.15)	88.13 (37.18 to 156.56)
	1999	148.49 (113.65 to 183.92)	226.93 (179.23 to 283.80)	375.43 (295.04 to 466.80)	2,006.11 (1,519.26 to 2,510.87)	3,240.73 (2,536.11 to 4,014.81)	5,246.83 (4,038.56 to 6,510.00)	35.36 (14.43 to 64.96)	55.06 (25.34 to 99.75)	90.42 (39.30 to 165.58)
	2000	151.50 (116.26 to 188.28)	231.49 (180.99 to 289.50)	382.99 (299.71 to 477.44)	2,057.19 (1,556.25 to 2,580.10)	3,328.80 (2,578.83 to 4,123.96)	5,385.99 (4,108.05 to 6,680.04)	36.07 (13.95 to 66.81)	56.43 (25.02 to 104.05)	92.50 (39.21 to 169.21)
	2001	153.93 (117.98 to 191.17)	234.41 (183.08 to 294.47)	388.34 (302.96 to 483.10)	2,101.02 (1,588.16 to 2,636.43)	3,396.41 (2,623.51 to 4,184.75)	5,497.43 (4,198.79 to 6,814.26)	36.55 (14.44 to 68.50)	57.03 (25.82 to 100.50)	93.58 (40.04 to 167.53)
	2002	156.21 (119.99 to 193.72)	236.88 (184.77 to 297.43)	393.09 (304.91 to 488.39)	2,142.94 (1,617.90 to 2,695.44)	3,457.90 (2,668.01 to 4,258.70)	5,600.85 (4,287.30 to 6,961.26)	36.90 (14.62 to 68.93)	57.88 (26.52 to 105.85)	94.78 (40.49 to 175.53)
	2003	158.43 (122.23 to 195.72)	239.13 (185.67 to 298.74)	397.56 (307.83 to 492.89)	2,185.30 (1,648.07 to 2,749.84)	3,517.92 (2,716.60 to 4,372.59)	5,703.22 (4,365.06 to 7,082.69)	37.38 (14.74 to 71.74)	58.52 (26.75 to 108.06)	95.90 (42.23 to 178.29)
	2004	160.68 (123.69 to 197.80)	241.43 (186.41 to 299.72)	402.11 (311.05 to 496.21)	2,230.52 (1,680.86 to 2,813.60)	3,581.81 (2,770.24 to 4,437.89)	5,812.33 (4,457.79 to 7,238.92)	37.92 (14.71 to 72.89)	59.09 (26.71 to 107.63)	97.01 (41.45 to 180.09)
	2005	163.00 (125.65 to 201.76)	243.95 (187.39 to 302.82)	406.95 (314.02 to 501.69)	2,279.49 (1,719.23 to 2,871.65)	3,652.56 (2,813.22 to 4,543.58)	5,932.04 (4,552.39 to 7,398.27)	38.54 (15.33 to 73.36)	59.71 (27.42 to 110.65)	98.24 (42.19 to 180.44)
	2006	165.21 (127.57 to 204.45)	246.52 (190.10 to 307.27)	411.73 (318.18 to 507.82)	2,329.59 (1,766.39 to 2,937.62)	3,726.52 (2,881.79 to 4,602.33)	6,056.11 (4,640.35 to 7,524.88)	39.05 (15.48 to 76.54)	60.68 (26.93 to 109.91)	99.73 (43.61 to 185.67)
	2007	167.20 (128.99 to 208.39)	248.99 (192.86 to 309.53)	416.19 (323.10 to 515.37)	2,378.65 (1,805.46 to 2,988.36)	3,798.05 (2,931.77 to 4,661.41)	6,176.71 (4,734.37 to 7,645.96)	39.65 (15.17 to 76.54)	61.62 (27.26 to 110.93)	101.27 (44.52 to 187.81)
	2008	169.02 (131.20 to 211.75)	251.28 (195.71 to 312.29)	420.30 (328.95 to 522.61)	2,426.37 (1,838.18 to 3,064.61)	3,864.62 (2,975.90 to 4,741.44)	6,290.99 (4,831.00 to 7,767.61)	40.14 (15.67 to 78.29)	62.70 (28.07 to 113.79)	102.84 (45.01 to 194.30)
	2009	170.70 (132.46 to 214.16)	253.41 (199.47 to 315.31)	424.11 (333.14 to 527.99)	2,472.70 (1,865.19 to 3,134.22)	3,926.54 (3,012.54 to 4,851.90)	6,399.24 (4,916.17 to 7,915.27)	40.62 (15.66 to 78.83)	63.34 (27.71 to 114.36)	103.96 (45.30 to 194.28)
	2010	172.33 (133.15 to 217.63)	255.43 (200.62 to 318.32)	427.76 (336.39 to 533.62)	2,517.85 (1,904.04 to 3,213.53)	3,985.71 (3,048.53 to 4,966.62)	6,503.56 (4,979.08 to 8,165.82)	41.05 (15.65 to 78.44)	64.08 (28.17 to 117.68)	105.13 (45.97 to 199.40)
	2011	173.44 (134.15 to 217.94)	256.94 (201.99 to 318.99)	430.38 (338.34 to 532.71)	2,555.57 (1,939.45 to 3,243.80)	4,036.14 (3,090.41 to 5,017.27)	6,591.71 (5,047.94 to 8,188.60)	41.55 (16.21 to 80.56)	64.54 (28.78 to 118.99)	106.09 (46.98 to 200.58)
	2012	173.95 (135.04 to 218.38)	257.81 (201.86 to 320.54)	431.77 (337.75 to 534.86)	2,583.98 (1,965.15 to 3,261.74)	4,075.65 (3,124.70 to 5,038.88)	6,659.63 (5,112.29 to 8,272.80)	41.99 (16.10 to 82.21)	65.27 (29.04 to 121.09)	107.26 (46.29 to 200.16)
	2013	174.32 (135.59 to 218.08)	258.38 (201.09 to 320.12)	432.69 (337.17 to 536.49)	2,608.86 (1,988.97 to 3,297.07)	4,109.31 (3,164.49 to 5,084.89)	6,718.17 (5,160.94 to 8,380.78)	42.17 (16.37 to 84.05)	65.76 (29.16 to 123.29)	107.92 (47.26 to 205.62)
	2014	175.00 (135.44 to 218.68)	258.95 (201.64 to 320.45)	433.94 (338.00 to 537.52)	2,636.24 (2,007.37 to 3,345.86)	4,142.39 (3,193.99 to 5,138.46)	6,778.62 (5,208.17 to 8,472.12)	42.45 (16.75 to 83.69)	66.28 (29.35 to 123.74)	108.72 (47.18 to 208.90)
	2015	176.50 (136.75 to 221.82)	259.95 (201.89 to 323.32)	436.45 (339.63 to 541.15)	2,673.17 (2,036.55 to 3,404.17)	4,181.82 (3,219.19 to 5,194.96)	6,854.99 (5,267.73 to 8,558.72)	42.61 (17.40 to 83.02)	66.49 (29.70 to 123.40)	109.10 (47.92 to 204.54)
	2016	178.69 (138.98 to 222.85)	261.14 (202.74 to 323.33)	439.82 (343.23 to 543.99)	2,714.75 (2,059.75 to 3,413.26)	4,218.88 (3,284.14 to 5,191.86)	6,933.62 (5,363.84 to 8,604.26)	40.87 (18.77 to 77.18)	63.42 (32.39 to 115.06)	104.29 (50.39 to 193.64)
	2017	181.03 (141.47 to 224.65)	262.24 (204.31 to 323.30)	443.27 (347.15 to 547.34)	2,753.43 (2,104.24 to 3,446.84)	4,247.37 (3,340.32 to 5,200.06)	7,000.80 (5,452.50 to 8,670.44)	36.61 (17.58 to 66.82)	56.18 (28.81 to 99.86)	92.79 (46.59 to 166.44)
	2018	183.34 (143.70 to 228.42)	263.49 (206.74 to 324.50)	446.82 (351.30 to 549.00)	2,791.35 (2,122.55 to 3,484.66)	4,276.22 (3,367.38 to 5,240.84)	7,067.57 (5,498.48 to 8,728.59)	32.20 (14.28 to 60.01)	49.02 (22.09 to 89.29)	81.22 (35.69 to 149.06)
	2019	185.42 (145.29 to 231.76)	265.05 (208.25 to 327.60)	450.47 (356.32 to 557.03)	2,830.48 (2,158.23 to 3,545.51)	4,314.47 (3,405.98 to 5,321.65)	7,144.95 (5,566.46 to 8,812.36)	30.40 (12.63 to 56.75)	45.90 (19.47 to 87.86)	76.30 (32.35 to 143.18)
	2020	185.91 (146.23 to 231.64)	266.11 (208.11 to 328.66)	452.02 (355.37 to 559.00)	2,849.31 (2,173.57 to 3,598.72)	4,352.14 (3,402.31 to 5,425.52)	7,201.46 (5,582.46 to 9,011.69)	30.53 (12.72 to 58.87)	46.37 (19.31 to 86.79)	76.90 (31.74 to 145.66)
	2021	188.57 (147.47 to 236.81)	269.92 (212.70 to 337.90)	458.49 (360.22 to 571.37)	2,917.94 (2,221.99 to 3,630.67)	4,425.76 (3,445.87 to 5,494.21)	7,343.70 (5,656.47 to 9,055.25)	31.22 (13.02 to 59.80)	46.95 (19.78 to 89.96)	78.17 (33.25 to 147.57)
	2022	191.97 (190.51 to 193.67)	274.76 (272.27 to 276.66)	466.72 (463.74 to 469.43)	3,013.14 (2,995.48 to 3,029.98)	4,580.03 (4,562.14 to 4,595.72)	7,593.16 (7,565.97 to 7,618.75)	32.09 (31.58 to 33.01)	47.89 (46.75 to 48.93)	79.98 (78.64 to 81.61)
	2023	194.57 (192.85 to 196.44)	277.11 (273.78 to 279.51)	471.68 (467.89 to 474.92)	3,074.25 (3,055.01 to 3,091.04)	4,657.00 (4,633.68 to 4,677.35)	7,731.25 (7,698.85 to 7,758.19)	32.29 (31.82 to 33.44)	48.71 (47.59 to 49.66)	81.00 (79.76 to 82.74)
	2024	197.02 (195.05 to 199.16)	280.13 (276.53 to 282.74)	477.15 (472.96 to 480.72)	3,134.56 (3,115.86 to 3,152.90)	4,740.28 (4,716.08 to 4,759.16)	7,874.84 (7,840.19 to 7,903.75)	32.89 (32.42 to 33.95)	49.58 (48.28 to 50.60)	82.47 (81.03 to 84.20)
	2025	199.63 (197.72 to 201.81)	283.07 (279.16 to 285.74)	482.70 (478.07 to 486.38)	3,195.60 (3,175.79 to 3,212.85)	4,819.37 (4,795.07 to 4,840.85)	8,014.98 (7,976.07 to 8,046.75)	33.45 (32.81 to 34.50)	50.26 (48.71 to 51.42)	83.71 (81.78 to 85.41)
	2026	202.12 (200.13 to 204.40)	285.90 (281.99 to 288.78)	488.02 (483.30 to 491.97)	3,255.16 (3,229.71 to 3,275.92)	4,902.01 (4,874.55 to 4,925.08)	8,157.18 (8,110.56 to 8,192.00)	33.85 (32.85 to 35.11)	50.61 (48.89 to 52.21)	84.46 (82.11 to 86.79)
	2027	204.61 (202.46 to 206.98)	288.33 (284.63 to 291.48)	492.94 (488.28 to 497.27)	3,314.55 (3,288.02 to 3,338.48)	4,977.61 (4,942.48 to 5,004.63)	8,292.16 (8,241.48 to 8,334.52)	34.10 (33.22 to 35.69)	51.27 (49.49 to 52.98)	85.37 (83.07 to 88.05)
	2028	206.98 (204.59 to 209.40)	290.87 (287.06 to 294.06)	497.85 (492.87 to 502.34)	3,375.14 (3,348.44 to 3,401.23)	5,058.05 (5,022.20 to 5,085.92)	8,433.19 (8,377.61 to 8,479.50)	34.68 (33.82 to 36.30)	52.09 (50.16 to 54.02)	86.77 (84.34 to 89.62)
	2029	209.37 (206.95 to 211.73)	294.02 (290.33 to 296.90)	503.39 (498.49 to 507.70)	3,434.24 (3,407.86 to 3,459.23)	5,136.25 (5,097.70 to 5,166.10)	8,570.48 (8,515.74 to 8,618.67)	35.21 (34.31 to 36.82)	52.91 (50.78 to 54.88)	88.12 (85.33 to 91.08)
	2030	211.49 (209.26 to 213.82)	296.60 (292.93 to 299.62)	508.09 (502.77 to 512.41)	3,493.76 (3,462.38 to 3,520.91)	5,213.81 (5,172.85 to 5,244.27)	8,707.57 (8,647.31 to 8,758.62)	35.71 (34.57 to 37.37)	53.63 (51.09 to 55.71)	89.34 (86.13 to 92.32)
	2031	213.59 (211.26 to 216.13)	298.79 (294.85 to 301.95)	512.38 (507.13 to 517.11)	3,550.71 (3,516.78 to 3,581.22)	5,286.73 (5,237.16 to 5,318.87)	8,837.44 (8,767.63 to 8,895.95)	35.86 (34.52 to 37.92)	53.97 (51.42 to 56.67)	89.83 (86.28 to 93.48)
	2032	215.44 (212.80 to 218.14)	301.06 (297.00 to 304.11)	516.50 (511.49 to 521.41)	3,607.53 (3,570.14 to 3,641.56)	5,361.89 (5,306.28 to 5,398.13)	8,969.43 (8,887.00 to 9,032.05)	36.25 (34.90 to 38.50)	54.57 (51.77 to 57.52)	90.82 (87.02 to 94.88)
	2033	217.58 (215.07 to 220.32)	303.10 (299.02 to 306.36)	520.68 (515.68 to 525.50)	3,664.41 (3,627.24 to 3,699.93)	5,435.77 (5,382.95 to 5,474.71)	9,100.18 (9,018.52 to 9,166.41)	36.88 (35.52 to 39.12)	55.34 (52.41 to 58.35)	92.23 (88.36 to 96.61)
	2034	219.61 (217.20 to 222.30)	305.47 (301.47 to 308.57)	525.08 (520.04 to 529.78)	3,722.02 (3,680.01 to 3,757.29)	5,510.99 (5,453.14 to 5,550.21)	9,233.01 (9,145.55 to 9,297.57)	37.36 (35.90 to 39.67)	56.18 (53.14 to 59.19)	93.54 (89.33 to 97.74)
	2035	221.52 (219.07 to 224.15)	307.39 (303.72 to 310.32)	528.91 (523.96 to 533.37)	3,775.16 (3,729.91 to 3,811.86)	5,581.15 (5,520.50 to 5,622.03)	9,356.31 (9,261.86 to 9,425.65)	37.70 (35.92 to 40.22)	56.34 (52.96 to 59.97)	94.04 (89.29 to 98.99)
	2036	223.34 (220.88 to 226.07)	309.31 (305.75 to 312.07)	532.65 (527.85 to 537.02)	3,829.81 (3,784.13 to 3,869.67)	5,648.38 (5,577.86 to 5,692.02)	9,478.19 (9,375.37 to 9,553.45)	37.99 (36.11 to 40.76)	57.01 (53.35 to 60.67)	95.00 (89.99 to 100.07)
	2037	225.03 (222.37 to 227.77)	311.12 (307.36 to 313.71)	536.15 (530.99 to 540.64)	3,886.00 (3,837.26 to 3,926.45)	5,717.47 (5,646.19 to 5,762.88)	9,603.47 (9,491.43 to 9,686.14)	38.27 (36.37 to 41.35)	57.71 (54.02 to 61.49)	95.98 (90.89 to 101.36)
	2038	227.34 (224.47 to 229.57)	312.56 (308.79 to 315.29)	539.90 (534.52 to 543.87)	3,940.94 (3,888.91 to 3,982.98)	5,782.96 (5,717.97 to 5,829.25)	9,723.90 (9,617.13 to 9,808.26)	38.80 (36.88 to 41.85)	58.41 (54.78 to 62.25)	97.21 (92.23 to 102.67)
[truncated: 12,275 more rows]

## Sheet: Supplementary Table 2
Liang Dan, Wang Li et al. Global Burden of Iodine Deficiency: Insights and Projections to 2050 Using XGBoost and SHAP Supplementary Table 2. Incidence, prevalence, and DALYs rate by nation/region, year, age, and sex.
[truncated: 248,153+ more rows]

[truncated: 5 more sheets: Supplementary Table 3, Supplementary Table 4, Supplementary Table 5, Supplementary Table 6, Supplementary Table 7]
